# Supplementary material for: Proteomic Analysis of a Fraction with Intact Eyespots of Chlamydomonas reinhardtii and Assignment of Protein Methylation
Source: Front Plant Sci. 2015 Dec 15;6:1085. doi: 10.3389/fpls.2015.01085 (PMC4678213; doi:10.3389/fpls.2015.01085)
Supplement: Supplementary file 3 [file Data_Sheet_3.XLSX]

## Sheet: SupplTable 1
Supplemental Table 1: Proteins along with their identified peptides found in the F2Ae fraction that had been already identified in the F1 fraction (Schmidt et al., 2006).
Transcript name (Phytozome C. reinhardtii database (Vs. 5.3.1)) or chloroplast (Cp) genome database	Former (Schmidt et al. 2006) gene model (JGI, vs2)/ protein ID (JGI, vs3)	E-value	PS	Peptide	z	Xcorr	m/z	∆m in ppm	MC	Rank	PSM ambiguity	Function and/or homologies of depicted proteins determined by NCBI BLASTp	Unique peptides	Total peptides
Proteins important for eyespot development
Cre12.g509250.t1.1	C_490073 / 188648	0	3.45261	LTDDELIALVNSDPDLDKVLSR	2	4.46524	1221.54	325.63	1	1	Unambiguous	EYE2, no eyespot	7	16
				EVLGVAYYPSIISFPEHSR	2	4.30141	1082.79	219.18	0	1	Unambiguous
				RPMQSDVVAELDSSVGR	2	4.01722	923.65	205.865	0	1	Unambiguous
				LTDDELIALVNSDPDLDK	2	3.68354	994.762	1269.76	0	1	Unambiguous
				VVAVNGDSPEGR	2	3.45261	600.508	339.8	0	1	Unambiguous
				LAEGLSHEQNVR	2	3.43955	676.828	-32.4449	0	1	Unambiguous
				GETLWDVAVQHGVSMR	2	3.34787	893.321	425.285	0	1	Unambiguous
Cre12.g490700.t1.2	C_630002 / 156645	0	4.51245	RPVYYEVQEDDTLCHIASCFK	3	5.2359	839.299	-110.237	0	1	Unambiguous	MIN1, mini-eyespot	6	21
				AATPAQASPPGQVAASPVAEPR	2	4.51245	1037.17	127.455	0	1	Unambiguous
				ALDGSSEPQGPGR	2	3.63347	636.201	623.164	0	1	Unambiguous
				IELLQVGPR	2	3.35772	513.141	642.956	0	1	Unambiguous
				GDLVVGSDDLR	1	2.08115	1145.52	-55.5627	0	1	Unambiguous
				NVQADDFAGK	1	2.05852	1064.37	-125.047	0	1	Unambiguous
Photoreceptors
Cre14.g611300.t1.1	C_500071 / 95849	0	47.1315	MTGMGMGMGAGMGMATIDSGR	2	6.27587	1011.2	778.946	0	1	Unambiguous	COP3/CHOP1/CSRA/Acop1; retinal binding protein	24	80
				DLIEGSGVDGWLEGPSFGAGINQQALVALINR	3	6.09431	1100.51	858.973	0	1	Unambiguous
				VNVAGQEMoEVETMVHEEDDETQKVPTAK	3	5.55916	1054.21	368.637	1	1	Ambiguous
				TMoGLLVSDIGTIVWGTTAALSK	2	5.37879	1126.12	453.967	0	1	Unambiguous
				TMGLLVSDIGTIVWGTTAALSK	2	5.18125	1117.94	298.251	0	1	Unambiguous
				VNVAGQEMEVETMoVHEEDDETQKVPTAK	3	5.12777	1054.21	368.637	1	2	Ambiguous
				VNVAGQEMoEVETMoVHEEDDETQK	3	4.99821	894.092	417.994	0	1	Unambiguous
				VNVAGQEMEVETMVHEEDDETQKVPTAK	3	4.57799	1049.02	506.905	1	1	Unambiguous
				MoTGMGMGMGAGMGMATIDSGR	2	4.57139	1018.61	191.387	0	1	Ambiguous
				VNVAGQEMEVETMVHEEDDETQK	3	4.46466	883.82	866.763	0	1	Unambiguous
				MoTGMoGMGMGAGMGMATIDSGR	2	4.36848	1026.63	210.57	0	1	Ambiguous
				MTGMoGMGMGAGMGMATIDSGR	2	4.30934	1018.61	191.387	0	2	Ambiguous
				MTGMGMGMGAGMoGMoATIDSGR	2	4.2314	1027.1	675.044	0	1	Unambiguous
				MTGMGMGMGAGMoGMATIDSGR	2	4.14073	1018.54	124.132	0	1	Ambiguous
				MTGMGMGMGAGMGMoATIDSGR	2	4.01378	1018.54	124.132	0	2	Ambiguous
				MTGMoGMoGMGAGMGMATIDSGR	2	3.99591	1026.63	210.57	0	2	Ambiguous
				IHEHILLYGDIR	3	3.77469	494.143	1082.3	0	1	Unambiguous
				MTGMGMoGMoGAGMGMATIDSGR	2	3.74846	1026.6	184.285	0	1	Ambiguous
				MTGMGMGMoGAGMoGMATIDSGR	2	3.72363	1026.6	184.285	0	2	Ambiguous
				VYIEAYHTVPK	2	3.60526	660.652	452.72	0	1	Unambiguous
				FIIEYFHEFDEPAVIYSSNGNK	2	3.58835	1310.72	457.92	0	1	Unambiguous
				VILAVPDISMoVDFFR	2	3.51661	870.148	784.295	0	1	Unambiguous
				VILAVPDISMVDFFR	2	3.37767	862.414	1096.99	0	1	Unambiguous
				AAAFGWAAIGPMR	2	3.20091	659.981	213.756	0	1	Unambiguous
Cre01.g002500.t1.2	C_3230005 / 164843	4e-163	6.92837	APTKPTGIVAGLHLDV	3	4.63843	531.299	1870.72	0	1	Unambiguous	COP1 and COP2; retinal binding protein	9	34
				LANPGAKPGIEVEYKGFEATYDVK	3	4.38748	866.576	532.265	1	1	Unambiguous
				YSQAAGPSLIHEVEPSK	2	4.21788	907.177	239.878	0	1	Unambiguous
				YSQAAGPSLIHEVEPSKK	2	3.73055	971.23	229.458	1	1	Unambiguous
				LANPGAKPGIEVEYK	2	3.6802	794.047	774.336	0	1	Unambiguous
				AKLDQVIELNGGK	2	3.3173	693.541	934.806	1	1	Unambiguous
				LDQVIELNGGKEK	2	3.31426	721.739	-218.371	1	1	Unambiguous
				TELLPSPEVQWK	2	3.24817	714.832	1329.27	0	1	Unambiguous
				LKLEFDSK	2	3.13867	491.537	2566.37	1	1	Unambiguous
Cre02.g085257.t1.2	C_390092 / 182032	0	12.4735	LNIGGTEIEVETLVEDEAEAGAVNK	2	5.72678	1301.25	464.014	0	1	Unambiguous	COP4/CHOP2/CSRB/Acop2; retinal binding protein	5	19
				DLIESANLDGWLEGPSFGQGILPAHIVALVAK	3	4.64824	1111.3	335.771	0	1	Unambiguous
				VILAVPDISMoVDFFR	2	3.51661	870.148	784.295	0	1	Unambiguous
				VILAVPDISMVDFFR	2	3.37767	862.414	1096.99	0	1	Unambiguous
				AYIEGYHTVPK	2	3.17403	640.052	1128.92	0	1	Unambiguous
Cre03.g199000.t1.2	C_120056 / 183965	0	4.21463	SGGSSSGSALQLENYLLLAEPSAR	2	4.21463	1205.17	883.888	0	1	Unambiguous	PHOT; blue light photoreceptor	6	15
				DGTPFWNLLTVTPIK	2	4.18228	852.344	1032.39	0	1	Unambiguous
				AEGVEPGQASAVAAAAPLGAK	2	3.80439	933.061	73.7864	0	1	Unambiguous
				ALADNSGVPLLVK	2	3.52769	649.242	559.129	0	1	Unambiguous
				QLGAGDVGLVDLVQLQGSELK	2	3.49533	1070.1	15.9234	0	1	Unambiguous
				ILNYTK	1	2.04264	752.272	1112.75	0	1	Unambiguous
Phosphatases
Cre01.g009700.t1.1	C_760036 / 193906	0	34.685	SPWAVELANQPDATWLQR	2	5.73781	1042.18	629.37	0	1	Unambiguous	Protein with PP2Cc (serine/threonine phosphatases) domain	18	39
				VPEPPPLTPSRPAAVPSSSSAAADAAQQPVR	3	4.73075	1018.49	611.287	0	1	Unambiguous
				EAQLQAQLDAVMVNSSDAQR	2	4.44283	1087.54	9.14089	0	1	Unambiguous
				QAAAQQSAGAASEVSQLK	2	4.37581	873.132	214.654	0	1	Unambiguous
				EQLQTAGTSEELAALR	2	4.1737	859.19	288.535	0	1	Unambiguous
				SELSAAQSAVAALR	2	4.1372	688.073	1018.85	0	1	Unambiguous
				VQEAAATAQSIQER	2	4.10892	751.634	332.808	0	1	Unambiguous
				QQLDGLLSEEWVEALEEELR	2	3.99823	1193.85	212.425	0	1	Unambiguous
				AELADTQEQLAAALSHATR	2	3.96314	999.501	994.072	0	1	Unambiguous
				VAALVVENADLEAR	2	3.82105	736.841	1955.4	0	1	Unambiguous
				NTVLAVEVQEGR	2	3.5476	658.522	1014.71	0	1	Unambiguous
				ELAELQSAAVAR	2	3.36574	629.639	469.877	0	1	Unambiguous
				VTEEAAAAAQR	2	3.34829	559.374	1051.98	0	2	Ambiguous
				LAAEATLSTTQVR	2	3.32969	681.672	1169.03	0	1	Unambiguous
				EAQLQSASETEAELQQAVEAAK	2	3.31005	1166.03	-30.8965	0	1	Unambiguous
				VGGLEAALAGR	2	3.28474	507.713	832.488	0	1	Unambiguous
				ADEAGAVSAAADER	2	3.25491	666.676	-193.955	0	1	Unambiguous
				SELLEAMVGALR	2	3.20393	645.22	573.612	0	1	Unambiguous
Cre01.g010250.t1.1	C_760032 / 178366	2.7E-169	16.2214	SVSALGVADGVGGWSEANVDSGAYSR	2	5.99723	1256.76	528.74	0	1	Unambiguous	Protein with PP2Cc (serine/threonine phosphatases) domain	22	32
				GAGAQLGSASGGAGSAFVSETDLGAEIAAITQSIVQR	3	5.71831	1150.48	489.667	0	1	Unambiguous
				ASQQLDQFSSELGSLYR	2	4.94083	966.341	1418.18	0	1	Unambiguous
				TASGQAAAASAAGGPGASQAALR	2	4.75252	971.679	194.003	0	1	Unambiguous
				AAAEAGEQDAAETAR	2	4.57131	731.093	354.485	0	1	Unambiguous
				VEEVQEEAEAAAEEAR	2	4.56874	880.631	259.202	0	1	Unambiguous
				EVQQLSSQVMQLQNTLQK	2	4.49524	1051.77	211.914	0	1	Unambiguous
				IPQPAAQPQPPAWQQAPHPSNEPVEPR	3	4.44953	990.138	308.105	0	1	Unambiguous
				ELEAAADEDALQLAR	2	4.43534	808.535	783.074	0	1	Unambiguous
				ESEAELQEVLEQSK	2	4.41708	810.596	867.188	0	1	Unambiguous
				NNQLTGEVEAGR	2	4.1838	645.054	1141.07	0	1	Unambiguous
				AQQDASTQVEGAR	2	4.17908	681.567	1087.94	0	1	Unambiguous
				SELSAAQSAVAALR	2	4.1372	688.073	1018.85	0	1	Unambiguous
				MoYAAATAAASAAANR	2	4.09306	713.865	34.0162	0	1	Unambiguous
				EWGGPPSSEPSSSSPR	2	3.82664	823.111	902.894	0	1	Unambiguous
				SPWAVELANQPNATWLQR	2	3.8195	1042.18	1101.7	0	2	Unconsidered
				EAQLQAQLNAR	2	3.79485	621.598	426.382	0	1	Unambiguous
				QQLDGLLSEEWVQALEDDLR	2	3.61605	1179.85	648.718	0	1	Unambiguous
				ANLLEAAAQAAQR	2	3.47532	664.343	728.415	0	1	Unambiguous
				KAELLEAMVSALR	2	3.46701	717.3	1946.09	1	1	Unambiguous
				ELAELQSAAVAR	2	3.36574	629.639	469.877	0	1	Unambiguous
				MYAAATAAASAAANR	2	3.16231	706.019	248.454	0	1	Unambiguous
Kinases
Cre12.g493250.t1.2	C_60149 / 131695	0	4.92887	MLLVDAFQEEAFVAGAR	2	4.92887	934.661	735.163	0	1	Unambiguous	Cyclic nucleotide dependent protein kinase II	3	3
				HFVQASVEDEK	2	3.17559	644.775	-57.2141	0	1	Unambiguous
				SSLVNLLLFSR	2	3.0996	625.222	565.411	0	1	Unambiguous
Cre13.g581850.t1.2	C_230061 / 113847	0	9.05369	ASNGPDAAGGLDLSDTAK	2	4.74928	831.392	1200.24	0	1	Unambiguous	Similar to proteins with AarF (predicted unusual protein kinase) domain	10	28
				LLEELDYTQEAK	2	4.66907	727.115	1030.27	0	1	Unambiguous
				AVLIDAVVHAVNEDYR	2	4.30441	893.881	1578.64	0	1	Unambiguous
				LRPLGGIDNPLEMEK	2	3.77369	841.428	-26.8173	0	1	Unambiguous
				IAYVDFGNVAQLSAR	2	3.75513	812.712	349.838	0	1	Unambiguous
				RLENLLALAK	2	3.46702	571.721	1510.04	1	1	Unambiguous
				VQRPGVEPTILR	2	3.38196	682.902	-2.57945	0	1	Unambiguous
				LGFLAPGTDITPIVPALEK	2	3.29543	977.556	1020.11	0	1	Unambiguous
				MLVMEWIDGIR	2	3.24448	682.026	259.741	0	1	Unambiguous
				FNELVYQYPIR	2	3.15209	721.675	413.28	0	1	Unambiguous
Cre03.g158500.t1.1	C_110160 / 192323	0	4.06433	LSTLLEQPGSTEIINGLVSQLSR	2	6.05759	1228.87	563.277	0	1	Unambiguous	Similar to proteins with AarF (predicted unusual protein kinase) domain	11	12
				FVFGAQQTLAAASTGGGVR	2	4.67114	919.691	228.151	0	1	Unambiguous
				AIVDGLGEVLFQYPFR	2	4.33491	913.174	750.962	0	1	Unambiguous
				GGDLVYLDFGMMSEAPQYAR	2	4.24091	1111.27	688.371	0	1	Unambiguous
				LQGSGPFGLITPADVQSTTAR	2	4.06433	1058.78	207.93	0	1	Unambiguous
				QLPAIGVSQPLVPLVDEFAR	2	3.88107	1076.16	983.24	0	1	Unambiguous
				DYALGQFESNMoPVR	2	3.67597	822.516	772.904	0	1	Unambiguous
				EWVQAMoELDMoLTPDMPLLLK	2	3.25222	1203.21	98.7441	0	1	Unambiguous
				EWVQAMoELDMLTPDMPLLLK	2	3.21782	1195.72	519.555	0	1	Ambiguous
				EWVQAMELDMoLTPDMPLLLK	2	3.17727	1195.72	519.555	0	2	Ambiguous
				SLTVLEGLALQADPNYK	2	3.13398	916.753	283.081	0	1	Unambiguous
Cre12.g549750.t1.2	C_70149 / 137286	0	11.235	VPEPAAGEGEEAADPAYGGR	2	4.65707	972.152	215.78	0	1	Unambiguous	Casein kinase 1	3	3
				TVLMoLADQLLSR	2	3.33347	688.183	-293.274	0	1	Unambiguous
				ANQVHIIDFGLAK	2	3.24448	713.178	-305.388	0	1	Unambiguous
Calcium-sensing and binding proteins
Cre12.g497300.t1.2	C_1010018 / 194676	0	132.117	NPQDIEAQTTALQIASLR	2	6.13222	985.771	761.08	0	1	Unambiguous	Calcium sensing receptor	13	39
				GYAGDMTSAVALDTVVNDASSVLIDIR	2	5.98893	1377.75	411.406	0	1	Unambiguous
				GYAGDMoTSAVALDTVVNDASSVLIDIR	2	5.2739	1385.32	96.5665	0	1	Unambiguous
				TAGTVGDVAGSAVSVATPVAR	2	5.15965	944.596	1158.5	0	1	Unambiguous
				LLEVEFAALEDK	2	5.05479	689.37	727.093	0	1	Unambiguous
				KTVELASPALEAAAPAISNTVSDVLESTGVDLSAVSK	3	4.82522	1215.13	675.498	1	1	Unambiguous
				TVELASPALEAAAPAISNTVSDVLESTGVDLSAVSK	3	4.69704	1172.31	597.733	0	1	Unambiguous
				ILKDGYDVAAPYAR	2	4.17733	777.132	926.776	1	1	Unambiguous
				VYVVVGGFDGR	2	4.08674	585.153	1439.02	0	1	Unambiguous
				LLEVEFAALEDKK	2	3.92724	753.714	1058.56	1	1	Unambiguous
				EKEASGVPDVPGAASSK	2	3.90377	815.21	367.747	1	1	Unambiguous
				YGPLAEAVAR	2	3.36278	524.129	656.543	0	1	Unambiguous
				EVVDAVGPVVVEAAK	1	2.34237	1481.61	-144.62	0	1	Unambiguous
Cre01.g016300.t1.1	C_280062 / 183554	0	3.18648	YGTNSVELLAAVQQLAGPATGLNVLDR	2	4.98672	1386.71	696.711	0	1	Unambiguous	Protein with EF-hand, calcium binding motif	4	6
				WKELGVEDSEQLR	2	3.45642	795.216	395.398	1	1	Unambiguous
				ELGVEDSEQLRK	2	3.18648	702.024	230.917	1	1	Unambiguous
				KLDSLLDELQK	2	3.05332	651.463	143.89	1	1	Unambiguous
Cre02.g110100.t1.1	C_20380 / 111945	2.1E-44	3.94432	TQDDSEEGVAAVVLGK	2	4.11846	810.164	940.617	0	1	Unambiguous	Protein with EF-hand, calcium binding motif	4	5
				ELDEDGSGALSFGELANMIR	2	3.94432	1062.74	223.287	0	1	Unambiguous
				QLGYIDTESLLDGMER	2	3.56292	921.271	898.751	0	1	Unambiguous
				KEQNIPAVTFIR	2	3.26851	709.517	1569.66	1	1	Unambiguous
Cre04.g225400.t1.2	C_40075 / 189454	0	11.1267	LAWGASLSTAELSSALAVFR	2	5.38323	1026.41	835.106	0	1	Unambiguous	Protein with FRQ1 (Ca2+-binding protein) domain	9	23
				LEDADTNEDGFLNFK	2	5.10329	864.675	327.549	0	1	Unambiguous
				AAAAAVPGGSLDMoEAFIDLVR	2	5.03149	1046.24	674.746	0	1	Unambiguous
				LAPEQLTAYEAYSAER	2	4.38658	907.161	790.093	0	1	Unambiguous
				LEDADTNEDGFLNFKDFLTSYAR	3	3.79836	895.031	686.171	1	1	Unambiguous
				AAAAAVPGGSLDMEAFIDLVR	2	3.58663	1037.55	15.0075	0	1	Unambiguous
				LYTIFQTIFNR	2	3.40503	708.809	594.861	0	1	Unambiguous
				LLDFNLDGYVK	2	3.33508	649.222	579.88	0	1	Unambiguous
				FGTAAAEAMoKPAFER	2	3.04762	806.994	125.522	0	1	Unambiguous
Putative chemotaxis-related proteins
Cre01.g032750.t1.2	C_1250029 / 189928	1.7E-125	5.09498	TSSGSGSSGSGSAGKPGGATGNAGVTLQDPQAAIDDLR	3	7.11732	1145.18	554.952	0	1	Unambiguous	Similar to methyl-accepting chemotaxis protein (Nostoc punctiforme PCC 73102)h	3	6
				LGEAVIDFVSEVSK	2	5.44468	747.761	1154.07	0	1	Unambiguous
				IAEFQEEVQSLASK	2	5.09498	790.278	473.596	0	1	Unambiguous
Cre02.g084300.t1.2	C_390049 / 133829	0	3.78399	GEVTGLDFAAEMoLEDASAR	2	4.1772	999.554	94.8019	0	1	Unambiguous	Similar to UbiE/Coq5 methyltransferases	3	13
				VATDDAALPGPQGAFVPGQEAEAR	2	3.98902	1184.57	409.323	0	1	Unambiguous
				GEVTGLDFAAEMLEDASAR	2	3.78399	992.102	644.951	0	1	Unambiguous
Cre06.g286300.t1.2	C_290078 / 149419	0	22.5765	SAFVYETTTEALFSGLQDIMQR	2	4.63006	1254.68	453.886	0	1	Unambiguous	Putative methlytransferase (Thermosynechococcus elongatus BP-1)	7	8
				EAESGSGPASSASGASER	2	3.8347	819.349	602.737	0	1	Unambiguous
				SAFVYETTTEALFSGLQDIMoQR	2	3.75636	1262.24	104.406	0	1	Unambiguous
				QYNPAYVAASSAAYVGEWVK	2	3.74795	1087.49	-40.0429	0	1	Unambiguous
				LLEVAAGTGR	2	3.34016	494.635	1719.83	0	1	Unambiguous
				ETFMTAAISDPK	2	3.26723	656.146	499.855	0	1	Unambiguous
				LLQPASGAGAAATDPK	2	3.04253	734.448	74.2961	0	1	Unambiguous
Channels
Cre01.g013700.t1.2	C_280032 / 146232	0	11.7642	LVINSTTASGVGITATAVQK	2	5.36919	967.157	1150.92	0	1	Unambiguous	Similar to voltage dependent anion channel protein	13	100
				LKLESSGALTALYQTK	2	5.08604	862.193	241.242	1	1	Unambiguous
				STVGLNASPVVDVALATAVKDILLGAEVAYDTAK	3	4.77227	1124.83	188.119	1	1	Unambiguous
				YNFVAGYHAADFQASATLADK	2	4.70887	1130.75	191.571	0	1	Unambiguous
				SLAGGATTFALAYAR	2	4.61022	735.878	662.368	0	1	Unambiguous
				VTGSVQVQATNLTLGPK	2	4.53534	857.162	211.291	0	1	Unambiguous
				LTADYSSEALSIK	2	4.43084	700.216	1221.01	0	1	Unambiguous
				GLLGGDAATGTFQLAPK	2	3.79048	809.322	477.2	0	1	Unambiguous
				LTAAVSLPNPASSAK	2	3.61806	715.164	1770.52	0	1	Unambiguous
				DILLGAEVAYDTAK	2	3.54291	740.485	803.264	0	1	Unambiguous
				YSGDVTVDPSGK	2	3.37344	613.972	1926.12	0	1	Unambiguous
				STVGLNASPVVDVALATAVK	2	3.25785	956.64	102.992	0	1	Unambiguous
				VAINTSIHNVGPGVK	2	3.09211	753.654	304.164	0	1	Unambiguous
Cre05.g241950.t1.2	C_2200010 / 127172	0	3.24739	LIYSHNLTSTSTVGAEVTR	2	5.59983	1025.22	176.502	0	1	Unambiguous	Porin-like protein	13	38
				YNFALGYHAPDFQVAAHLTDLTK	3	5.09122	865.103	388.462	0	1	Unambiguous
				KYSVDVALSPDNK	2	4.90596	718.659	395.915	1	1	Unambiguous
				LKLDGSGALSALYETK	2	4.8807	834.13	807.991	1	1	Unambiguous
				VTGSLQLQATDLSKPVK	2	4.15555	893.435	476.587	0	1	Unambiguous
				YSVDVALSPDNK	2	4.02461	654.697	564.403	0	1	Unambiguous
				LSVSSTTASGVALTATTVQK	2	3.94515	961.64	118.547	0	1	Unambiguous
				LTTSAVLPDPATAK	2	3.86423	693.877	1426.16	0	1	Unambiguous
				LDGSGALSALYETK	2	3.7643	713.261	552.788	0	1	Unambiguous
				GLLGGDKPTGTFSFDPK	2	3.63369	869.22	314.522	0	1	Unambiguous
				STIGLNASPVVDVAASTGYQSFVLGAETSYDTAK	2	3.41303	1710.6	147.883	0	1	Unambiguous
				LATSDTTFALAYAR	2	3.31355	750.804	-112.02	0	1	Unambiguous
				VTATASINDVAPGIK	2	3.24739	729.1	269.522	0	1	Unambiguous
Retinal biosynthesis and retina-related proteins
Cre16.g666550.t1.2	C_970031 / 153728	0	3.33083	AYEPYTVAETSMGSGAGPASGAGFSDLAR	2	6.21718	1411.08	308.9	0	1	Unambiguous	Similar to SOUL heme-binding proteins	9	12
				LENDVEPAGNLNADAQATNLQEAER	2	6.20688	1341.8	120.409	0	1	Unambiguous
				AYEPYTVAETSMoGSGAGPASGAGFSDLAR	2	5.53211	1418.75	79.556	0	1	Unambiguous
				QFLQLQVTPGIETPK	2	4.95843	850.741	901.406	0	1	Unambiguous
				VDPQSGLILSHTDYWDALQR	2	4.40105	1157.69	102.098	0	1	Unambiguous
				QRQAFIMNDTCRmFLATDLKm2	3	3.79661	772.085	455.83	2	1	Unambiguous
				LDGFVWPESEATSPAK	2	3.49096	867.713	334.452	0	1	Unambiguous
				FAGWPLDFEVVSNER	2	3.33083	884.275	955.427	0	1	Unambiguous
				EGYIFNIR	1	2.01709	1011.51	-17.0996	0	1	Unambiguous
Cre09.g395362.t1.1 (g9807.t1)	C_80229 / 174292	7.4E-64	10.8978	WLELGEDGAPAPAAGAAGAAGAAGGGGGDK	2	6.12118	1261.6	1.41632	0	1	Unambiguous	Similar to cyanobacterial retinal pigment epithelial membrane protein and lignostilbene-alpha, beta-dioxygenase	16	57
				LLAFTDGNSLPYELNK	2	5.73892	898.271	338.694	0	1	Unambiguous
				LPGASAQGVLDFWVTDK	2	5.65241	902.708	266.877	0	1	Unambiguous
				LSLETVGPYDFGGAMADMGR	2	5.23114	1044.58	574.511	0	1	Unambiguous
				LVVLGAAQSGPDVLLR	2	5.03196	805.196	892.613	0	1	Unambiguous
				LSLETVGPYDFGGAMoADMoGR	2	4.88201	1060.16	168.823	0	1	Unambiguous
				QEEEELWGAGADFGMoTPTR	2	4.84001	1071.17	658.019	0	1	Unambiguous
				QEEQDGWLVVLLNDAQSMoR	3	4.65292	750.072	502.14	0	1	Unambiguous
				QEEQDGWLVVLLNDAQSMR	3	4.60228	745.301	1258.52	0	1	Unambiguous
				LSLETVGPYDFGGAMoADMGR	2	4.53128	1052.32	324.688	0	1	Unambiguous
				LPGTLPLPLETEVEAAAAAAATEAAAR	2	4.08954	1302.72	15.8997	0	1	Unambiguous
				QEEEELWGAGADFGMTPTR	2	4.07321	1062.62	143.963	0	1	Unambiguous
				TPAFNTEQALGR	2	3.89476	653.685	1303.58	0	1	Unambiguous
				GTGSGGIGGGSGSSIQDIR	2	3.65727	832.666	912.993	0	1	Unambiguous
				TPVNANIVYWGGR	2	3.65331	724.279	553.919	0	1	Unambiguous
				GTLYFIGPGLTQVYGTSVR	2	3.34576	1015.9	840.875	0	1	Unambiguous
Cre09.g398252.t1.1 (g9887.t1)	C_2440006 / 191453	0	11.9623	LFMoLEPIEGAATSLYLASSPEAEGITGK	2	5.36944	1456.42	125.592	0	1	Unambiguous	Similar to retinol dehydrogenase 13 (all-trans and 9-cis)	8	11
				VADSGVAYDVWINNAGVMATPK	2	5.34457	1140.14	507.341	0	1	Unambiguous
				LFMLEPIEGAATSLYLASSPEAEGITGK	2	4.32603	1449.08	583.233	0	1	Unambiguous
				NVFITGGNTGIGYETALTLAR	2	4.05213	1084.95	349.34	0	1	Unambiguous
				VINVASAAHMoFGK	2	3.97736	681.58	1063.66	0	1	Unambiguous
				LANVMFTYEMAR	2	3.64611	723.729	524.626	0	1	Unambiguous
				VADSGVAYDVWINNAGVMoATPK	2	3.58413	1148.1	470.51	0	1	Unambiguous
				NYDAWEAYGQSK	2	3.31248	717.684	1911.89	0	1	Unambiguous
Membrane-associated/structural proteins
Proteins with PAP-fibrillin domain
Cre14.g611700.t1.1	C_500037 / 121152	7.4E-141	13.4403	TPQLTAALEIPESVTVLGATLDLGPLR	2	5.91405	1388.7	301.162	0	1	Unambiguous	Protein with PAP_fibrillin domain	20	77
				QDSALQAGQQLVVASEQR	2	5.8386	965.182	711.493	0	1	Unambiguous
				ALLQDAAVEMQAVEAALAAVR	2	5.81331	1071.26	639.293	0	1	Unambiguous
				AVAEAAAPAVEAVGILTR	2	5.0716	856.201	1422.54	0	1	Unambiguous
				AAVDATAAAAESAPEQVADAAK	2	4.85395	1015.12	615.13	0	1	Unambiguous
				ALLQDAAVEMoQAVEAALAAVR	2	4.64629	1079.18	564.868	0	1	Unambiguous
				LVEPINSGLEAAQDLLGR	2	4.63198	948.798	825.452	0	1	Unambiguous
				IYNVSIGEEPATAPGAVR	2	4.38649	922.69	226.983	0	1	Unambiguous
				AAPAPTAAEPAPAAANAPSAVAQVR	2	4.30679	1135.93	292.043	0	1	Unambiguous
				TPQLTAALEIPESVTVLGATLDLGPLRR	3	4.23986	978.984	1119.36	1	1	Unambiguous
				VSSSVEVAAAVETTAEVVDGAAR	2	4.01812	1110.05	434.706	0	1	Unambiguous
				SINQILEQEQQR	2	3.92565	744.719	1790.35	0	1	Unambiguous
				AAQMPADPWQGVPPAIVAALNR	2	3.86379	1138.02	814.937	0	1	Unambiguous
				AAAIAEMLAPLRPSVPGPVLDR	3	3.84031	749.035	372.866	0	1	Unambiguous
				AVAEAADAAVAAVNALAQAAMDATTFVTGAAPDAVADAAK	3	3.65541	1225.32	574.343	0	1	Unambiguous
				AAIEEFVSALEAR	2	3.63201	703.945	818.103	0	1	Unambiguous
				AAQMoPADPWQGVPPAIVAALNR	2	3.49006	1145.49	346.905	0	1	Unambiguous
				SGLLDLVYGTAR	2	3.39587	633.328	758.563	0	1	Unambiguous
				TAGPAGVPAPAGPDAAATLVHLK	2	3.2606	1042.41	804.886	0	1	Unambiguous
				VGLDTFIR	2	3.16419	461.026	570.192	0	1	Unambiguous
Cre12.g523750.t1.1 (g12896.t1)	C_2690006 / 176214	7e-154	12.2536	LSLEETAAGGAAPAYAASSAAYGAAGAAAPHSAAVVVTENSAVFR	3	6.31316	1393.56	621.764	0	1	Unambiguous	Protein with PAP_fibrillin domain	16	74
				LLIQQLQQVNTQYAAMoADSEER	2	5.81757	1283.47	258.545	0	1	Unambiguous
				LQDYIDGAAAGGGGGSAAGLR	2	5.41282	939.284	344.035	0	1	Unambiguous
				ATMoGQVLTQLNTMADR	2	5.35877	884.127	785.783	0	1	Unambiguous
				ATMoGQVLTQLNTMoADR	2	5.20754	891.567	154.094	0	1	Unambiguous
				ATMGQVLTQLNTMADR	2	5.065	876.148	814.156	0	1	Unambiguous
				VLDGIYSAVVVDSGLR	2	4.75544	832.761	966.497	0	1	Unambiguous
				LLIQQLQQVNTQYAAMADSEER	2	4.62769	1275.21	56.7382	0	1	Unambiguous
				VVEDAGAAASVEQQQEQLR	2	4.48434	1014.66	156.343	0	1	Unambiguous
				QLGDSLADSMoAVAWTGAPPVGR	2	4.48081	1108.74	623.561	0	1	Unambiguous
				ALLQPTSPGGSWLQQLGGGR	2	4.44867	1012.7	652.211	0	1	Unambiguous
				QLGDSLADSMAVAWTGAPPVGR	2	4.01893	1100.24	178.848	0	1	Unambiguous
				ATMGQVLTQLNTMoADR	2	3.52821	883.469	41.8893	0	1	Unambiguous
				APAASVDPDLLGEWR	2	3.40346	799.225	400.843	0	1	Unambiguous
				GSGGALFLFR	2	3.26626	513.232	877.008	0	1	Unambiguous
				LPSEVLASGDPYAAR	2	3.14156	773.724	420.808	0	1	Unambiguous
Cre03.g189300.t1.1	C_30242	0	3.60614	STQGSGAAAPHSAPAEQGAAGGYIVPSPDVPISESLTNAQPGAIVK	3	7.02709	1453.29	389.124	0	1	Unambiguous	Protein with PAP_fibrillin domain	7	34
				GLAASASDLLGQAPDLELPLQSLGQANTQGWQLTTYLDPELR	3	6.40328	1485.52	734.868	0	1	Unambiguous
				GVLHTPSIEGNLELPASITVMoGQTLDLAPLR	3	5.77506	1087.42	458.643	0	1	Unambiguous
				TVENSLELQLPLIITSLSTVSNYNVASPK	3	5.3284	1045.13	856.892	0	1	Unambiguous
				IGAVTQTINSTDR	2	3.60614	689.198	1212.69	0	1	Unambiguous
				GDGGAVYIFK	2	3.49142	514.715	1843.87	0	1	Unambiguous
				RLQFTVER	2	3.27724	525.079	534.325	1	1	Unambiguous
Cre14.g611450.t1.1	C_500033 / 193429	7.2E-112	7.78945	AAGPEPVAEEAQAAAAVLASSTSNDGEDGAAAAALSTAAAAAGSLGVK	3	6.5853	1413.62	184.112	0	1	Unambiguous	Protein with PAP_fibrillin domain	10	15
				LVEPINNGLEAAQDLMoNR	2	5.69837	1007.58	567.422	0	1	Unambiguous
				GSDGGSAGAELSAPGPSPSAAFDK	2	5.50091	1067.68	646.388	0	1	Unambiguous
				EEEAATAAADNLEPVAPVAAEQAK	2	5.49039	1198.62	446.326	0	1	Unambiguous
				AAIDELVAALEAQNPNTAPTDAVSALAGR	3	5.02527	951.448	1004.43	0	1	Unambiguous
				VAEADVAAQDPAVEVVAVAGEGEEAGAR	2	4.99065	1340.67	12.1975	0	1	Unambiguous
				AASAVADAAVEAATR	2	4.04886	688.652	1885.95	0	1	Unambiguous
				VSGAVADAATR	2	3.9109	509.606	659.728	0	1	Unambiguous
				AEEAQAAPQPAAAEDPLTISLASIVADAAALAAIR	3	3.89055	1130.24	571.743	0	1	Unambiguous
				ASTEMAEAPNATR	2	3.53229	674.98	250.051	0	1	Unambiguous
Cre01.g039550.t1.1	C_250022 / 190008	0	3.3773	AIGLGGVFVFVR	2	4.73807	618.728	1389.3	0	1	Unambiguous	Protein with PAP_fibrillin domain	8	13
				LGDIQLSDGAEALLAPALLPR	2	4.72331	1068.23	1057.04	0	1	Unambiguous
				TPASSLVFTVGAR	2	3.80196	653.715	540.762	0	1	Unambiguous
				AIGLGGVFVFVREE	2	3.75528	747.198	383.876	1	1	Unambiguous
				VESFQGSALDFSILGGK	2	3.65607	878.302	399.677	0	1	Unambiguous
				TAAQLASQAVTR	2	3.54013	609.068	381.012	0	1	Unambiguous
				FTSPVDDEGTVENIINFK	2	3.3773	1013.05	59.0866	0	1	Unambiguous
				IALVFEDAR	2	3.23866	517.668	734.849	0	1	Unambiguous
Cre02.g143667.t1.1 (g2843.t1)	C_2460003 / 154241	2.2E-139	3.22228	AAAADDQGVAAETQR	2	4.80395	737.607	348.031	0	1	Unambiguous	Similar to harpin binding protein 1	3	3
				LEAPQLPEPLRPPK	2	3.3464	793.24	354.119	0	1	Unambiguous
				VSLLAALSSLDR	2	3.22228	623.27	652.374	0	1	Unambiguous
Cre12.g503350.t1.2	C_370103 / 169629	7.5E-171	3.88584	LPGVGISDITQVLK	2	4.26656	720.812	534.146	0	1	Unambiguous	Protein with PAP_fibrillin domain	4	7
				SGADWITSFVDR	2	3.88584	677.509	271.769	0	1	Unambiguous
				FQALEYQTSELKK	2	3.79381	793.294	476.078	1	1	Unambiguous
				SAPAQLLLQASR	2	3.45802	628.687	1313.3	0	1	Unambiguous
Cre12.g523750.t1.1 (g12896.t1)	C_13870001 / 176214	7e-154	12.2536	LSLEETAAGGAAPAYAASSAAYGAAGAAAPHSAAVVVTENSAVFR	3	6.31316	1393.56	621.764	0	1	Unambiguous	Protein with PAP_fibrillin domain	16	74
				LLIQQLQQVNTQYAAMoADSEER	2	5.81757	1283.47	258.545	0	1	Unambiguous
				LQDYIDGAAAGGGGGSAAGLR	2	5.41282	939.284	344.035	0	1	Unambiguous
				ATMoGQVLTQLNTMADR	2	5.35877	884.127	785.783	0	1	Unambiguous
				ATMoGQVLTQLNTMoADR	2	5.20754	891.567	154.094	0	1	Unambiguous
				ATMGQVLTQLNTMADR	2	5.065	876.148	814.156	0	1	Unambiguous
				VLDGIYSAVVVDSGLR	2	4.75544	832.761	966.497	0	1	Unambiguous
				LLIQQLQQVNTQYAAMADSEER	2	4.62769	1275.21	56.7382	0	1	Unambiguous
				VVEDAGAAASVEQQQEQLR	2	4.48434	1014.66	156.343	0	1	Unambiguous
				QLGDSLADSMoAVAWTGAPPVGR	2	4.48081	1108.74	623.561	0	1	Unambiguous
				ALLQPTSPGGSWLQQLGGGR	2	4.44867	1012.7	652.211	0	1	Unambiguous
				QLGDSLADSMAVAWTGAPPVGR	2	4.01893	1100.24	178.848	0	1	Unambiguous
				ATMGQVLTQLNTMoADR	2	3.52821	883.469	41.8893	0	1	Unambiguous
				APAASVDPDLLGEWR	2	3.40346	799.225	400.843	0	1	Unambiguous
				GSGGALFLFR	2	3.26626	513.232	877.008	0	1	Unambiguous
				LPSEVLASGDPYAAR	2	3.14156	773.724	420.808	0	1	Unambiguous
Others
Cre17.g745097.t1.1 (g18018.t1)	C_840016 / 154677	0	33.1572	VPQFYWDTPYDVLK	2	5.01255	887.045	1245.31	0	1	Unambiguous	Similar to algal-cell adhesin molecule, contains two FAS1 domains	6	8
				APSPPLSLLAPTDAAVTK	2	4.61171	875.285	332.908	0	1	Unambiguous
				ADPEFSTLVSQLDNVPTLAGVK	2	4.53388	1152.09	860.915	0	1	Unambiguous
				AVLANHALSGSYPLER	2	4.13163	849.647	229.154	0	1	Unambiguous
				ATVVSANIPVGFGPVAFVHK	3	4.00283	671.55	1250.74	0	1	Unambiguous
				TQQLLNYIYVNQAFR	2	3.92948	935.92	-79.2375	0	1	Unambiguous
Cre06.g300550.t1.2	C_190173	0	11.4624	HSNHPLAPFPGEPLK	2	3.90828	821.175	298.007	0	1	Unambiguous	Similar to Morn repeat protein 1	2	3
				MoYNFDWDPEPGTVQYK	2	3.70647	1003.65	210.322	0	1	Unambiguous
Carotenoid and chlorophyll biosynthesis
Cre07.g356350.t1.1	C_1950004 / 194594	0	18.2509	KNSVIAVIGDGAITGGMAYEAMNHAGFLDK	3	8.1716	1018.93	1399.2	1	1	Unambiguous	DXS, 1-deoxy-D-xylulose-5-phosphate synthase	27	265
				TGGHLSSSLGVVELTVAMHYVFNTPEDK	3	7.56193	997.622	794.128	0	1	Unambiguous
				YIDHGDYRDQLAMAGLTSQHIASTALTTLGR	3	6.31514	1126.41	454.384	1	1	Unambiguous
				DQLAMAGLTSQHIASTALTTLGR	2	6.09416	1179.32	596.889	0	1	Unambiguous
				NSVIAVIGDGAITGGMAYEAMNHAGFLDK	2	5.34559	1462.11	276.208	0	1	Unambiguous
				NMoIVILNDNQQVSLPTQYNNK	2	4.8258	1231.77	118.053	0	1	Unambiguous
				DESEYDPFGAGHSSTSISAALGMAVGR	2	4.77929	1356.64	20.8002	0	1	Unambiguous
				RDESEYDPFGAGHSSTSISAALGMAVGR	3	4.62569	957.216	456.745	1	1	Unambiguous
				RDESEYDPFGAGHSSTSISAALGMoAVGR	3	4.5932	962.513	418.468	1	1	Unambiguous
				AMoSYTNYFADALTAEAER	2	4.53861	1020.35	-99.665	0	1	Unambiguous
				GYDQIVHDVSLQK	2	4.48388	751.66	364.505	0	1	Unambiguous
				NMIVILNDNQQVSLPTQYNNK	2	4.4128	1223.76	107.866	0	1	Unambiguous
				DQLAMoAGLTSQHIASTALTTLGR	3	4.38925	791.762	441.559	0	1	Unambiguous
				AMSYTNYFADALTAEAER	2	4.26102	1013.64	1172.28	0	1	Unambiguous
				IIWDVGHQAYGHK	2	4.10473	762.615	293.77	0	1	Unambiguous
				NSVIAVIGDGAITGGMoAYEAMoNHAGFLDK	3	3.73716	985.919	453.552	0	1	Unambiguous
				NSVIAVIGDGAITGGMAYEAMoNHAGFLDK	3	3.70994	980.524	390.742	0	2	Ambiguous
				NSVIAVIGDGAITGGMoAYEAMNHAGFLDK	3	3.69478	980.554	421.501	0	1	Unambiguous
				DESEYDPFGAGHSSTSISAALGMoAVGR	2	3.66059	1364.76	112.196	0	1	Unambiguous
				IVAVHAAMoAGGTGLYR	2	3.61029	802.543	771.383	0	1	Unambiguous
				NQDPVGALSSALAR	2	3.57011	700.759	1269.19	0	1	Unambiguous
				IVAVHAAMAGGTGLYR	2	3.54821	794.141	269.845	0	1	Unambiguous
				SAETVGPVLVHVVTEK	2	3.42739	833.226	314.049	0	1	Unambiguous
				GNGLGLDLAAYGISK	2	3.3519	725.268	520.708	0	1	Unambiguous
				TPLLDTVNYPVHLK	2	3.07411	805.748	369.253	0	1	Unambiguous
				GYLPAETAQDK	1	2.12854	1192.4	-155.931	0	1	Unambiguous
				DGVSTTVIDAR	1	2.07521	1133.47	-98.4691	0	1	Unambiguous
Cre13.g587500.t2.1 / Cre13.g587500.t1.1	C_230123 / 113656	0	4.12077	HLSEQGYDVTLLEASPNPGGLSSGWR	2	6.46457	1385.8	89.652	0	1	Unambiguous	Cyanobacterial zeta-carotene desaturase-like protein	16	34
				LPQLPTLIGQFVHTAPLYWALPLEDR	3	5.34821	998.132	1251.93	0	1	Unambiguous
				DSVAATAAAADSPASYVDAPSSVEGR	2	5.23627	1233.2	97.6729	0	1	Unambiguous
				VVIVGGGWAGFGAAK	2	5.13073	695.181	422.356	0	1	Unambiguous
				LTMoLPFLATLADYVSSEEAFEK	2	4.95916	1246.17	44.6308	0	1	Unambiguous
				YPANVLSGFEATAGATFFNLNDLQDEYR	2	4.91394	1562.43	119.65	0	1	Unambiguous
				DAPGSVISADFYHANALLPLSDEAIVQR	2	4.88609	1485.88	421.534	0	1	Unambiguous
				AYVTGLVAANLVMQR	2	4.40731	804.243	995.876	0	1	Unambiguous
				DLQLPSWPLTDFTTSGFWNPK	2	4.29453	1226.25	526.979	0	1	Unambiguous
				STGETYSYPADALVFAVGITGMQK	2	4.17931	1254.13	413.144	0	1	Unambiguous
				STGETYSYPADALVFAVGITGMoQK	2	4.14876	1261.71	79.6274	0	1	Unambiguous
				LVTGLTTDPVTGEVVSVEAADR	2	4.12077	1116.15	952.227	0	1	Unambiguous
				LGGGGQQAEILDVDPDEPHIAAAR	3	3.82371	811.555	1415.9	0	1	Unambiguous
				RVVIVGGGWAGFGAAK	2	3.55615	773.879	1215.83	1	1	Unambiguous
				LTMLPFLATLADYVSSEEAFEK	2	3.46849	1238.65	423.905	0	1	Unambiguous
				GAIAELIFQPMVER	2	3.10548	788.355	1181.18	0	1	Unambiguous
Cre01.g042800.t1.2	C_1330031 / 195952	0	14.181	GVYLEDETPGYGK	2	3.98199	715.091	1054.03	0	1	Unambiguous	DVR, 3,8-divinyl protochlorophyllide a 8-vinyl reductase	4	4
				YFPVPVALMoDGMoIGLFDSLAK	2	3.7169	1158.86	238.797	0	1	Unambiguous
				FGSVLDPASLR	2	3.29132	581.59	470.315	0	1	Unambiguous
				YFPVPVALMoDGMIGLFDSLAK	2	3.19083	1150.25	-297.58
Cre01.g050950.t1.2	C_180047 / 136810	0	3.78539	MGKPATLEVDMIIGADGANSR	2	5.59926	1073.84	280.363	0	1	Unambiguous	GGR, geranylgeranyl reductase	15	43
				MAAEAIVEGSANGTK	2	5.42086	725.096	330.999	0	1	Unambiguous
				MoGKPATLEVDMoIIGADGANSR	2	5.32051	1090	428.432	0	1	Unambiguous
				SEQQSAEGPFTIHYNSYEDGSK	2	5.1512	1238.28	596.042	0	1	Unambiguous
				MoGKPATLEVDMIIGADGANSR	2	5.13041	1082.08	503.822	0	1	Unambiguous
				YYENLAEMoYVGDDVSPDFYGWVFPK	2	4.55813	1511.2	349.376	0	1	Unambiguous
				MoAAEAIVEGSANGTK	2	4.51338	733.255	547.769	0	1	Unambiguous
				YYENLAEMYVGDDVSPDFYGWVFPK	3	4.27478	1003.15	1028.51	0	1	Unambiguous
				VALVGDAAGYVTK	2	4.01604	632.945	939.01	0	1	Unambiguous
				EIDAGEYDYAIAFQER	2	3.95184	946.245	860.535	0	1	Unambiguous
				LGANIVNGLFMR	2	3.87553	653.44	887.084	0	1	Unambiguous
				YDHVAVGTGTVVNK	2	3.78539	730.533	208.218	0	1	Unambiguous
				GGVETFLLER	2	3.38535	561.257	809.386	0	1	Unambiguous
				REVFDDYLR	2	3.36868	607.169	602.291	1	1	Unambiguous
				KYWTTYK	1	2.31992	989.361	-149.486	1	1	Unambiguous
Cre01.g015350.t1.1	C_280053 / 136589	0	4.21613	FTADGFELSVGTNHLGHFLLTNLLLDDLK	3	6.58685	1068.61	987.675	0	1	Unambiguous	POR, protochlorophyllide reductase	7	11
				VGMPAGSYSILHLDLSSLESVR	2	5.81334	1166.45	297.883	0	1	Unambiguous
				VGMoPAGSYSILHLDLSSLESVR	2	4.89929	1174.23	110.143	0	1	Unambiguous
				SGAYWSWSSTTGSFDNQVSEEVADDSK	2	4.78947	1470.8	121.744	0	1	Unambiguous
				ANLGDLSGLAAGVPAANPMoMoDGQEFNGAK	2	4.58683	1425.27	425.068	0	1	Unambiguous
				QTAIITGASSGLGLNAAK	2	4.21613	837.643	810.305	0	1	Unambiguous
				LWDISAK	1	2.13447	833.544	1305.34	0	1	Unambiguous
Cre12.g509650.t1.2	C_490019 / 78128	0	55.4154	SDEDIIAATMTELER	2	5.37891	848.12	847.516	0	1	Unambiguous	PDS, phytoene desaturase	18	23
				LTTGEVVEGDLYMSAMPVDILK	2	5.37695	1191.77	562.28	0	1	Unambiguous
				LTTGEVVEGDLYMoSAMoPVDILK	2	5.30072	1207.71	511.34	0	1	Unambiguous
				YVEEQDHLSVTQWMR	2	5.24159	961.66	740.037	0	1	Unambiguous
				LAAEQIVNDYNYK	2	4.98131	771.605	932.324	0	1	Unambiguous
				VKDIVLNDDGSVK	2	4.73503	702.403	1453.93	1	1	Unambiguous
				IQFAIGLLPAIIFGQK	2	4.41436	865.928	1043.86	0	1	Unambiguous
				SSSSPELVAASALLAVAAVGAGLVGFGR	2	4.37685	1279.28	60.0059	0	1	Unambiguous
				LTTGEVVEGDLYMSAMoPVDILK	2	4.2666	1199.29	158.654	0	1	Ambiguous
				YLSDAGHHPIVLEGR	2	4.2203	832.583	181.846	0	1	Unambiguous
				YVEEQDHLSVTQWMoR	2	4.07304	969.491	562.328	0	1	Unambiguous
				KLTTVDHLLFSR	2	3.90644	716.288	1224.04	1	1	Unambiguous
				EHSMIFAMPDSPGEFSR	2	3.87593	970.231	825.879	0	1	Unambiguous
				FDFPDIPAPFNGVFAILR	2	3.79541	1019.67	1115.29	0	1	Unambiguous
				LTTGEVVEGDLYMoSAMPVDILK	2	3.69642	1199.29	158.654	0	2	Ambiguous
				YLASMEGAIFSGK	2	3.6365	688.463	1629.78	0	1	Unambiguous
				EHSMoIFAMoPDSPGEFSR	2	3.5487	985.774	355.014	0	1	Unambiguous
				LLVPDQWKPNPYFSQLK	2	3.43597	1037.68	600.308	0	1	Unambiguous
Cre09.g396300.t1.2	C_330078 / 191043	0	18.7562	KALDAAGLQGVHLGGNYVSGVALGK	3	5.99799	799.573	582.473	1	1	Unambiguous	PPX, protoporphyrinogen oxidase precursor	10	14
				TQGITTLGTIYSSSLFPGR	2	4.85521	1001.26	1235.29	0	1	Unambiguous
				APEGHMLLLNYIGGTTNR	2	4.73144	979.676	688.187	0	1	Unambiguous
				AGLGAIGLINGAMoPSFEESVEQFIR	2	4.64027	1311.8	106.467	0	1	Unambiguous
				VVEHGYESAANLAK	2	4.5006	745.136	1018.11	0	1	Unambiguous
				KASDGSVPGFGQLHPR	3	4.40437	551.689	122.71	1	1	Unambiguous
				TLDNVYDVIVVGGGLSGLVTGQALAAQHK	3	4.13742	966.592	760.457	0	1	Unambiguous
				AGLGAIGLINGAMPSFEESVEQFIR	2	3.57918	1304.3	487.5	0	1	Unambiguous
				AIPQFNLGHLEQLDK	2	3.52944	862.462	579.428
				ASDGSVPGFGQLHPR	2	3.20402	763.196	412.119	0	1	Unambiguous
Lipid metabolism
Cre07.g324200.t1.2	C_570065 / 77062	0	18.5407	SNLIWVDLGGGTGENVDMMADYIDLAK	2	5.90327	1450.17	678.763	0	1	Unambiguous	Betaine lipid synthase, extraplastidic	19	58
				VERPPMFPPTFLYTQSWEDPEPDMoEVMoEINPK	3	5.61547	1294.91	240.283	0	1	Unambiguous
				VERPPMoFPPTFLYTQSWEDPEPDMEVMEINPK	3	5.44486	1289.52	198.172	0	1	Unambiguous
				LESFYGPQAAAYDAFR	2	5.25896	903.73	333.56	0	1	Unambiguous
				KVAIQQLEFEDVWQLFGEGVHPR	3	5.20068	910.471	1461.04	1	1	Unambiguous
				SGVVDNLTVSTNFFMoEELK	2	4.84627	1074.18	614.303	0	1	Unambiguous
				VERPPMFPPTFLYTQSWEDPEPDMEVMEINPK	3	4.69399	1284.82	692.043	0	1	Unambiguous
				VERPPMoFPPTFLYTQSWEDPEPDMoEVMEINPK	3	4.4939	1294.91	240.283	0	2	Unconsidered
				LAPFLSQTSHNFWSK	2	4.21345	882.687	836.032	0	1	Unambiguous
				SASLSPPYAELIQK	2	4.1614	753.662	1667.02	0	1	Unambiguous
				VERPPMFPPTFLYTQSWEDPEPDMoEVMEINPK	3	4.11081	1289.47	160.672	0	2	Unconsidered
				VAIQQLEFEDVWQLFGEGVHPR	3	4.03085	867.165	832.863	0	1	Unambiguous
				SIFDIDNIDIGPER	2	3.77402	803.547	1426.53	0	1	Unambiguous
				SGVVDNLTVSTNFFMEELK	2	3.75672	1065.74	198.973	0	1	Unambiguous
				LANAPTMEEQR	2	3.49577	630.496	300.8	0	1	Unambiguous
				LPSVGHALHEER	2	3.41074	673.099	363.089	0	1	Unambiguous
				RPMLAAVAAR	2	3.29344	529.065	1427.01	0	1	Unambiguous
				APYYVWIGR	2	3.22264	564.265	2602.58	0	1	Unambiguous
				IEELYEK	1	2.04332	923.357	-124.298	0	1	Unambiguous
Cre13.g566650.t2.1	C_6260003 / 113915	0	6.43605	AVALEPVQFSVEDDLMoTPSFK	2	5.43507	1170.74	562.701	0	1	Unambiguous	Similar to Long-chain acyl-CoA synthetases 2 (Arabidopsis thaliana)	10	16
				YLVEVEPARPANGDKPSASPVYR	3	4.74823	839.738	757.278	0	1	Unambiguous
				GVMoLTHTAVVASVITAR	2	4.70667	871.722	271.503	0	1	Unambiguous
				AVALEPVQFSVEDDLMTPSFK	2	4.50577	1162.43	304.094	0	1	Unambiguous
				LSQGEYVAVEALESTYKK	2	4.40968	1008.25	229.554	1	1	Unambiguous
				VVVYWGAGNEAAAK	2	4.27298	719.023	1600.59	0	1	Unambiguous
				LVEDVAALQPSLFLGVPR	2	3.96254	963.508	996.357	0	1	Unambiguous
				EIHTEVANVASALR	2	3.27475	755.643	315.707	0	1	Unambiguous
				AVVSGGAPLAPHVEDFLR	2	3.19004	918.373	413.018	0	1	Unambiguous
				DGWFHTGDIAILTPSGAIK	2	3.1613	1000.75	731.468	0	1	Unambiguous
Cre05.g248150.t1.2	C_2030015 / 98450	2.4E-143	3.87685	TNDHNPAWTQVYSEAWHLLR	3	5.26794	814.571	1447.72	0	1	Unambiguous	Similar to proteins with PlsC domain (1-acyl-sn-glycerol-3-phosphate acyltransferase)	4	6
				YDLENSPFIELK	2	3.87685	735.689	1791.39	0	1	Unambiguous
				TPFGDSEAWR	2	3.34219	584.151	1514.52	0	1	Unambiguous
				SSVSNVPILK	2	3.29764	523.169	1646.98	0	1	Unambiguous
Cre01.g017100.t1.3	C_280073	2.2e-154	34.762	TPTITSNGPSSGSISSAGGLWER	2	5.53699	1131.68	110.989	0	1	Unambiguous	Similar to proteins with a diacylglycerol acyltransferase domain	9	9
				SDWEQLTTQVTLLLR	2	4.86635	903.23	1378.28	0	1	Unambiguous
				VSSALAPEESIFPITR	2	4.53647	860.294	1548.85	0	1	Unambiguous
				VMAVAGFLGELPDRPAPAPAVAAAAAR	3	4.40284	864.723	1063.44	0	1	Unambiguous
				VMoAVAGFLGELPDRPAPAPAVAAAAAR	3	4.24617	869.127	-9.47334	0	1	Unambiguous
				DWYSVAQTTLLPLLVDGGR	3	3.99159	702.429	554.016	0	1	Unambiguous
				WFESFGAVKASPMAAFRm2LLR	3	3.86919	771.877	596.562	2	3	Ambiguous
				LLVYLPGTDGTGQAILPQIPALR	2	3.75457	1203.98	238.937	0	1	Unambiguous
				LPVVGLPTPIPIPNLQR	2	3.42698	913.19	691.469	0	1	Unambiguous
Cre09.g398700.t1.2	C_220002 / 119132	0	4.68015	DLNGQLQQTVAFVNDLK	2	4.68015	953.259	1321.69	0	1	Unambiguous	Similar to cyclopropane fatty acid synthases	10	19
				TFIGAVENGYVPDFILR	2	4.65772	957.172	1221.05	0	1	Unambiguous
				GGEEWGVGHFLFEQR	2	4.56941	874.592	205.078	0	1	Unambiguous
				YPASTFFAVSNSATQK	2	4.54344	860.563	744.545	0	1	Unambiguous
				TMPIAVNTSEANEQHYEIPTPYYLLVLGSHLK	3	4.51052	1210.56	231.975	0	1	Unambiguous
				TTPYHFEVQSEEDWMoSK	2	4.34719	1065.66	186.584	0	1	Unambiguous
				YFFTGGTMoPSSDLLLYFQDDLVIR	2	3.97896	1408.24	388.591	0	1	Unambiguous
				KVSGWLAAEGK	2	3.79102	574.629	2280.87	1	1	Unambiguous
				VSGWLAAEGK	2	3.47989	509.729	897.796	0	1	Unambiguous
				AFIDGEAAK	1	2.07967	921.456	-13.1476	0	1	Unambiguous
Cre13.g566650.t2.1	C_7940001 / 113915	0	6.43605	AVALEPVQFSVEDDLMoTPSFK	2	5.43507	1170.74	562.701	0	1	Unambiguous	Similar to Long-chain acyl-CoA synthetases 2 (Arabidopsis thaliana)	10	16
				YLVEVEPARPANGDKPSASPVYR	3	4.74823	839.738	757.278	0	1	Unambiguous
				GVMoLTHTAVVASVITAR	2	4.70667	871.722	271.503	0	1	Unambiguous
				AVALEPVQFSVEDDLMTPSFK	2	4.50577	1162.43	304.094	0	1	Unambiguous
				LSQGEYVAVEALESTYKK	2	4.40968	1008.25	229.554	1	1	Unambiguous
				VVVYWGAGNEAAAK	2	4.27298	719.023	1600.59	0	1	Unambiguous
				LVEDVAALQPSLFLGVPR	2	3.96254	963.508	996.357	0	1	Unambiguous
				EIHTEVANVASALR	2	3.27475	755.643	315.707	0	1	Unambiguous
				AVVSGGAPLAPHVEDFLR	2	3.19004	918.373	413.018	0	1	Unambiguous
				DGWFHTGDIAILTPSGAIK	2	3.1613	1000.75	731.468	0	1	Unambiguous
Cre07.g349700.t1.2	C_100060 / 116066	7.7E-162	4.02429	LGDGESAGNVVMoAAPGTYGFPPR	2	5.25854	1140.66	542.06	0	1	Unambiguous	Similar to 3-beta hydroxysteroid dehydrogenase/isomerase (Anabaena variabilis ATCC 29413)	5	22
				DPLGPFNVDFQGTLNLIAAAK	2	5.19917	1101.36	248.827	0	1	Unambiguous
				LGDGESAGNVVMAAPGTYGFPPR	2	4.92778	1132.69	573.171	0	1	Unambiguous
				ATSGSGLLAGVGSTTEVVR	2	4.02429	881.66	214.682	0	1	Unambiguous
				KRAEEELQR	2	3.34821	579.836	36.6502	2	1	Ambiguous
Chloroplast ATP synthase
Cp genome			8.40643	YKELQDIIAILGLDELSEEDR	2	6.46372	1231.83	159.003	1	1	Unambiguous	AtpB, CF1 ATP synthase beta subunit	41	400
				FLSQPFFVAEVFTGSPGKm2YVSLAETIEGFGK	3	5.97417	1127.92	293.683	1	1	Unambiguous
				MPSAVGYQPTLATEMoGGLQER	2	5.69404	1126.77	209.379	0	1	Unambiguous
				YKELQDIIAILGLDELSEEDRLIVAR	3	5.423	1006.23	673.292	2	1	Unambiguous
				MoPSAVGYQPTLATEMoGGLQER	2	5.32551	1134.76	199.169	0	1	Unambiguous
				MPSAVGYQPTLATEMGGLQER	2	5.29567	1119.48	839.999	0	1	Unambiguous
				DVNKQDVLFFIDNIFR	2	5.18419	993.393	1382	1	1	Unambiguous
				TVLIMELINNIAK	2	4.70362	736.991	759.57	0	1	Unambiguous
				DGSITSIQAVYVPADDLTDPAPATTFAHLDATTVLSR	3	4.66946	1277.93	484.414	0	1	Unambiguous
				ELQDIIAILGLDELSEEDR	2	4.60319	1086.65	544.661	0	1	Unambiguous
				YVSLAETIEGFGK	2	4.39437	708.531	1645.15	0	1	Unambiguous
				MoPSAVGYQPTLATEMGGLQER	2	4.28952	1126.65	100.247	0	1	Unambiguous
				VALTALTMAEYFR	2	3.93884	744.708	1767.77	0	1	Unambiguous
				TVLIMoELINNIAK	2	3.90715	744.942	689.692	0	1	Unambiguous
				FLSQPFFVAEVFTGSPGKmYVSLAETIEGFGKm	3	3.80666	1127.92	293.683	1	2	Unconsidered
				IFAGELDDLPEQAFYLVGNITEAISK	2	3.80324	1427.25	13.1959	0	1	Unambiguous
				GIYPAVDPLESTSTMLQPWILGEK	2	3.77526	1323.36	136.416	0	1	Unambiguous
				TREGNDLYTEMK	2	3.55811	729.518	929.339	1	1	Unambiguous
				GMoEVVDTGKPLSVPVGK	2	3.50677	865.121	181.737	0	1	Unambiguous
				QDVLFFIDNIFR	2	3.44463	764.667	998.929	0	1	Unambiguous
				ELQDIIAILGLDELSEEDRLIVAR	2	3.43339	1362.94	511.782	1	1	Unambiguous
				VALTALTMoAEYFR	2	3.36855	751.624	311.562	0	1	Unambiguous
				TREGNDLYTEMoK	2	3.34726	737.075	322.078	1	1	Unambiguous
				GIYPAVDPLESTSTMoLQPWILGEK	2	3.31713	1331.21	26.4326	0	1	Unambiguous
				GMEVVDTGKPLSVPVGK	2	3.27164	857.503	626.79	0	1	Unambiguous
				TAPAFVDLDTR	2	3.1743	604.174	1428.33	0	1	Unambiguous
				AVSMNPTEGLMoR	2	3.09553	661.599	429.387	0	1	Unambiguous
				VALVYGQMoNEPPGAR	2	3.07293	809.408	1.8302	0	1	Unambiguous
				GQVPNIYNALTIR	2	3.06929	729.863	-59.7136	0	1	Unambiguous
				VALVYGQMNEPPGAR	2	3.02869	802.212	1001.86	0	1	Unambiguous
				AVSMNPTEGLMR	2	2.97375	654.205	1355.92	0	1	Unambiguous
				FVQAGAEVSALLGR	2	2.92444	709.751	503.746	0	2	Unconsidered
				GMEVVDTGKm2PLSVPVGK	2	2.91205	871.644	759.937	0	1	Unambiguous
				AVSMoNPTEGLMR	2	2.91065	661.378	93.9121	0	1	Unambiguous
				IGLFGGAGVGK	2	2.90966	488.698	845.944	0	1	Unambiguous
				VEETLPIHR	2	2.9	548.144	1533.63	0	1	Unambiguous
				AHGGVSVFAGVGER	2	2.80619	673.132	1911.39	0	1	Unambiguous
				IVQIIGPVLDIVFAK	2	2.71478	813.738	900.465	0	1	Unambiguous
				IFNVLGEPVDNMGNVK	2	2.69995	873.269	-205.448	0	1	Unambiguous
				VVDLLAPYR	2	2.61283	524.318	1932.8	0	1	Unambiguous
				IFNVLGEPVDNMoGNVK	2	2.55515	881.668	252.675	0	1	Unambiguous
Cp genome			23.5762	EILKQPQSSPLSVEEQVASLYAGTNGYLDKLEVSQVR	3	6.51733	1359.84	337.715	2	1	Unambiguous	AtpA, CF1 ATP synthase alpha subunit	27	315
				AMoSGELLEFEDGTLGIALNLEANNVGAVLLGDGLK	3	5.66505	1187.76	402.949	0	1	Unambiguous
				MoVDFGIVFQVGDGIAR	2	5.00209	870.714	311.322	0	1	Unambiguous
				RSVYEPLATGLVAVDAMIPVGR	2	4.9454	1158.46	715.769	1	1	Unambiguous
				QPQSSPLSVEEQVASLYAGTNGYLDKLEVSQVR	3	4.90748	1199.67	1165.72	1	1	Unambiguous
				EILKQPQSSPLSVEEQVASLYAGTNGYLDK	3	4.89247	1090.14	1149.02	1	1	Unambiguous
				LELAQFAELEAFSQFASDLDQATQNQLAR	3	4.51258	1085.86	293.435	0	1	Unambiguous
				TAIAVDTILNQK	2	4.44963	644.753	1371.33	0	1	Unambiguous
				SVYEPLATGLVAVDAMIPVGR	2	4.34244	1080.07	454.098	0	1	Unambiguous
				TPEELSNLIKDLIEQYTPEVK	3	4.14621	821.901	1785.08	1	1	Unambiguous
				QAINEYLEEFKSQAK	2	3.9307	899.937	536.407	1	1	Unambiguous
				AMSGELLEFEDGTLGIALNLEANNVGAVLLGDGLK	3	3.91149	1182.46	434.068	0	1	Unambiguous
				IAEIPVGEAYLGR	2	3.47545	695.738	1949.51	0	1	Unambiguous
				QPQSSPLSVEEQVASLYAGTNGYLDK	2	3.39519	1391.43	179.866	0	1	Unambiguous
				LKLELAQFAELEAFSQFASDLDQATQNQLAR	3	3.24016	1166.54	522.995	1	1	Unambiguous
				EAYPGDVFYLHSR	2	3.1784	778.353	1260.31	0	1	Unambiguous
				MVDFGIVFQVGDGIAR	2	3.14796	863.61	1348.76	0	1	Unambiguous
				TPEELSNLIK	2	3.01799	573.292	1703.78	0	1	Unambiguous
				AIESPAPGIVAR	2	3.01429	591.549	1203.97	0	1	Unambiguous
				ASSVAQVLNTLK	2	3.00852	616.691	1354.72	0	1	Unambiguous
				SYLANSYPK	2	2.92719	523.023	2408.99	0	1	Unambiguous
				SYLANSYPKm2YGEILR	2	2.92623	902.139	733.767	1	1	Unambiguous
				VVDGLARPVDGK	2	2.90529	614.265	1492.66	0	1	Unambiguous
				SVYEPLATGLVAVDAMoIPVGR	2	2.85447	1087.72	129.657	0	1	Unambiguous
				QAINEYLEEFK	2	2.7919	693.091	1079.99	0	1	Unambiguous
				DLIEQYTPEVK	1	2.73287	1334.58	-79.1443	0	1	Unambiguous
				STLTFTPEAEGLVK	2	2.56412	747.822	1236.47	0	1	Unambiguous
Cp genome			4.03721	LIEIPNGELAAPTNDINTTVALALLTSISYFYAGISK	3	4.96298	1300.01	1007.47	0	1	Unambiguous	CF0 ATP synthase subunit I (atpI)	4	41
				STPDGFQNFTELVTEFIR	2	4.03721	1051.18	152.77	0	1	Unambiguous
				YVEPAAFLLPINVLEDFTKm3PLSLSFR	3	3.10627	1008.18	285.954	0	1	Unambiguous
				TQIGEEDYLK	2	2.53809	599.147	1421.37	0	1	Unambiguous
Cre06.g259900.t1.2	C_200074 / 134235	0	3.76079	MNAMNNASDNAK	2	3.82183	641.668	1397.88	0	1	Unambiguous	CF1 ATP synthase, gamma chain	4	9
				SLQEALASELAAR	2	3.79162	680.612	1095.48	0	1	Unambiguous
				EAQGIADEIFASFIAQESDK	2	3.76079	1086.1	990.865	0	1	Unambiguous
				SVLLVVLTGDR	2	3.70505	586.629	465.541	0	1	Unambiguous
Cre11.g467569.t1.1 (g11498.t1)	C_1610012 / 132678	2e-158	3.30648	GKLEAVHADVDAVAGLMoK	3	5.44989	614.029	58.8364	1	1	Unambiguous	CF1 ATP synthase, delta chain	6	14
				EAGFQQYTINWLNLLVEK	2	4.90751	1084.08	479.248	0	1	Unambiguous
				LSALIMoNPVVESDK	2	3.76069	767.089	892.011	0	1	Unambiguous
				LSALIMoNPVVESDKK	2	3.66273	830.849	476.937	1	1	Unambiguous
				LEAVHADVDAVAGLMoK	2	3.3969	827.701	-272.868	0	1	Unambiguous
				LEQEQQFLIAK	2	3.30648	675.105	1832.22	0	1	Unambiguous
Cp genome			4.95364	QNQVTILANEAVSAENINPEEAKDAFETAK	3	6.19474	1082.84	583.768	1	1	Unambiguous	AtpE, CF1 ATP synthase epsilon subunit	5	10
				QNQVTILANEAVSAENINPEEAK	2	4.95364	1241.94	257.776	0	1	Unambiguous
				DEWNSYAIMoGGFALVK	2	4.90575	909.119	205.112	0	1	Unambiguous
				DEWNSYAIMGGFALVK	2	4.30662	901.079	159.661	0	1	Unambiguous
				NHAPIITGLNVGAMLIR	2	3.56025	896.269	848.263	0	1	Unambiguous
Cre11.g481450.t1.2	C_480050 / 105641	9.5E-106	4.45766	ITAEVESSIAGLEQESASMLK	2	6.40376	1097.8	682.778	0	1	Unambiguous	CF0 ATP synthase, subunit II	5	18
				DNTGDVDKLVLEAETILK	3	4.45766	659.198	1284.12	1	1	Unambiguous
				ITAEVESSIAGLEQESASMoLK	2	4.35396	1104.96	-82.5229	0	1	Unambiguous
				SLDAQVDK	1	2.19516	875.411	-41.0328	0	1	Unambiguous
				SDVSAMoINTK	1	2.16657	1081.39	-123.651	0	1	Unambiguous
Cp genome			2.94022	ATQEINNVVSQHELR	2	3.72227	869.34	-124.151	0	1	Unambiguous	AtpF, CF0 ATP synthase subunit IV	3	12
				QETLAFYQQK	2	2.94022	629.214	1423.19	0	1	Unambiguous
				NLSSLLEDR	1	2.79388	1047.51	914.695	0	1	Unambiguous
Photosystem II and related proteins
Cre12.g550850.t1.2	C_880018 / 148057	7.3E-178	4.10754	YEDNFDAVNNLVVIAQDTDKK	2	5.13645	1206.3	171.007	1	1	Unambiguous	PSBP oxygen-evolving enhancer protein 2 (23 kDa subunit of oxygen evolving complex of photosystem II)	11	45
				VSAASLLDVSTTTDK	2	4.96424	755.3	1197.19	0	1	Unambiguous
				YEDNFDAVNNLVVIAQDTDK	2	4.95233	1142.17	116.03	0	1	Unambiguous
				SADGDEGGRHQLIGATVGSDNK	3	4.31521	729.098	572.508	1	1	Unambiguous
				WNPSKENDFPGVILR	2	4.26735	886.715	288.002	1	1	Unambiguous
				HQLIGATVGSDNK	2	4.20333	671.149	1187.91	0	1	Unambiguous
				QAYSGETQSEGGFAPNR	2	4.10754	900.552	720.837	0	1	Unambiguous
				VSAASLLDVSTTTDKK	2	3.86119	818.785	417.639	1	1	Unambiguous
				AIADFGSQDK	2	3.53658	527.474	2310.34	0	1	Unambiguous
				FLESVSYLLGK	2	3.5219	629.487	1806.92	0	1	Unambiguous
				SGFVPYAGDGFALLLPAK	2	3.21889	912.935	1035.25	0	1	Unambiguous
Cp genome			391.333	VQASLAEGASLSDAWSR	2	5.73447	875.527	1248.62	0	1	Unambiguous	PsbB, photosystem II P680 chlorophyll A apoprotein	19	403
				MPTFFETFPVLLLDK	2	5.72333	899.658	199.898	0	1	Unambiguous
				YQWDQGFFQQEIQK	2	5.57085	923.527	642.537	0	1	Unambiguous
				DVFAGIDDDINDQVEFGK	2	5.47945	999.728	768.453	0	1	Unambiguous
				MPTFFETFPVLLLDKDGIVR	3	5.33745	780.471	489.816	1	1	Unambiguous
				TGAMoNSGDGIAVGWLGHASFK	3	4.80272	698.317	451.215	0	1	Unambiguous
				RMPTFFETFPVLLLDK	2	4.69179	978.718	1215.1	1	1	Unambiguous
				TGAMNSGDGIAVGWLGHASFK	3	4.65678	693.78	1600.94	0	1	Unambiguous
				AQLGEIFEFDR	2	4.58621	664.264	2159.89	0	1	Unambiguous
				MoPTFFETFPVLLLDK	2	3.80366	908.098	685.843	0	1	Unambiguous
				KAQLGEIFEFDR	2	3.73837	727.303	584.729	1	1	Unambiguous
				LAFYDYIGNNPAK	2	3.68499	744.764	1869.48	0	1	Unambiguous
				STLQSDGVFR	2	3.29828	555.879	1073.19	0	1	Unambiguous
				VHTVVINDPGR	3	3.20308	403.409	1284.75	0	1	Unambiguous
				MoPTFFETFPVLLLDKDGIVR	2	3.15974	1177.69	57.3582	1	1	Unambiguous
				RMPTFFETFPVLLLDKDGIVR	3	3.05552	833.366	1493.66	2	1	Unambiguous
				RMoPTFFETFPVLLLDK	2	2.86993	985.863	341.185	1	1	Unambiguous
				RmVQASLAEGASLSDAWSR n	2	2.70119	967.168	690.875	1	1	Unambiguous
				QGMFVLPFMTR	2	2.60331	664.538	1053.67	0	1	Unambiguous
Cre09.g396213.t1.1 (g9830.t1)	C_940002 / 130316	0	3.79658	VDPVTGEIAGVFESIQPSDTDLGAKPPKDIK	3	5.7361	1076	718.724	1	1	Unambiguous	PSBO oxygen-evolving enhancer protein 1 (33 kDa subunit of oxygen evolving complex of photosystem II)	9	64
				VGSDGSAELKEDDGIDYAATTVQLPGGER	3	4.92375	984.553	424.758	1	1	Unambiguous
				LTYTLDAMSGSFK	2	4.4284	718.512	1614.02	0	1	Unambiguous
				VDPVTGEIAGVFESIQPSDTDLGAKPPK	3	4.37064	957.224	763.41	0	1	Unambiguous
				GGSTGYDNAVALPAR	2	3.79658	725.759	1239.32	0	1	Unambiguous
				ADAEELLKENVK	2	3.59877	679.766	-140.823	1	1	Unambiguous
				EDDGIDYAATTVQLPGGER	2	3.50993	1004.47	495.216	0	2	Unconsidered
Cp genome			85.8495	LGANVASAQGPTGLGK	2	5.02118	721.105	293.207	0	1	Unambiguous	PsbC, photosystem II 44 kDa reaction center protein	17	177
				VITNPTTNAAVIFGYLVK	2	4.79929	961.753	737.816	0	1	Unambiguous
				SPTGEIIFGGETMR	2	4.57708	748.209	458.002	0	1	Unambiguous
				SPTGEIIFGGETMoR	2	4.09037	756.244	503.177	0	1	Unambiguous
				FDEPVLSMoRPLD	2	3.59534	718.114	367.332	0	1	Unambiguous
				AMYFGGVYDTWAPGGGDVR	2	3.54003	1010.16	204.165	0	1	Unambiguous
				GIDRFDEPVLSMRPLD	2	3.40221	931.358	954.189	1	1	Unambiguous
				FDEPVLSMRPLD	2	3.38024	710.656	1131.07	0	1	Unambiguous
				LKNDIQPWQER	2	3.34695	714.602	1017.9	1	1	Unambiguous
				AAEYMTHAPLGSLNSVGGVATEINAVNFVSPR	3	3.33527	1092.66	1016.39	0	1	Unambiguous
				GPNGLDLNK	2	3.1083	465.7	3120.16	0	1	Unambiguous
				AMoYFGGVYDTWAPGGGDVR	2	3.07688	1018.61	641.164	0	1	Unambiguous
				GIDRFDEPVLSMoRPLD	3	3.03203	626.103	196.251	1	1	Unambiguous
				AAEYMoTHAPLGSLNSVGGVATEINAVNFVSPR	3	3.02123	1097.37	445.273	0	1	Unambiguous
				GPWLEPLR	2	2.60192	484.668	817.862	0	1	Unambiguous
				DQETTGFAWWSGNAR	2	2.50882	864.126	859.172	0	1	Unambiguous
				LINLSGK	1	2.04579	745.403	1263.49	0	1	Unambiguous
Cre08.g372450.t1.2 (g8723.t1)	C_1340006 / 153656	3.5E-136	12.2546	EFIQAVEDLDFALR	2	4.43011	834.465	1244.08	0	1	Unambiguous	PsbQ, oxygen evolving enhancer protein 3	3	26
				KEFIQAVEDLDFALR	3	3.986	599.112	767.518	1	1	Unambiguous
				IDADLDVFIQK	2	3.98433	639.596	1178.3	0	1	Unambiguous
Cp genome			3.83756	AFNPTQAEETYSMoVTANR	2	5.42671	1024.08	603.452	0	1	Unambiguous	PsbD, photosystem II reaction center protein D2	11	141
				AAEDPEFETFYTK	2	3.83756	774.691	442.056	0	1	Unambiguous
				AYDFVSQEIR	2	3.65723	615.279	1586.04	0	1	Unambiguous
				AFNPTQAEETYSMVTANR	2	3.5975	1015.79	317.079	0	1	Unambiguous
				FWSQIFGVAFSNK	2	3.57545	766.75	1121.81	0	1	Unambiguous
				AAEDPEFETFYTKm	2	3.40124	782.073	916.263	0	1	Unambiguous
				AWMoAAQDQPHER	2	3.27514	728.727	551.267	0	1	Unambiguous
				AWMAAQDQPHER	2	2.83098	719.744	-811.299	0	1	Unambiguous
				NILLNEGIR	2	2.69861	522.705	2679.46	0	1	Unambiguous
				LVFPEEVLPR	2	2.56436	600.108	438.158	0	1	Unambiguous
				TWFDDADDWLR	2	2.51174	720.466	210.014	0	1	Unambiguous
Cp genome			45.2739	FGQEEETYNIVAAHGYFGR	3	4.65798	730.338	452.347	0	1	Unambiguous	PsbA, photosystem II reaction center protein D1	8	92
				ETTENESANEGYR	2	3.87314	750.501	246.608	0	1	Unambiguous
				ANLGMEVMHER	2	3.65287	645.09	1997.17	0	1	Unambiguous
				VLNTWADIINR	2	3.37301	658.034	261.919	0	1	Unambiguous
				LIFQYASFNNSR	2	2.9514	730.381	14.6029	0	1	Unambiguous
				ANLGMEVMoHER	2	2.68214	652.15	536.367	0	1	Unambiguous
				ANLGMoEVMHER	2	2.68176	652.07	413.532	0	1	Unambiguous
				RENSSLWAR	2	2.66962	560.698	1622.81	1	1	Unambiguous
Cre06.g273700.t1.2	C_270022 / 112806	0	14.9966	TVSSGISGASYYEGSFSNLAR	2	5.88678	1077.67	615.389	0	1	Unambiguous	HCF136, photosystem II stability/assembly factor	3	3
				FFNPQLGFVLGNDGILLR	2	4.60596	1010.91	356.542	0	1	Unambiguous
				GGDVLVSEDAGLASEK	2	4.50382	773.974	117.714	0	1	Unambiguous
Cre01.g051500.t1.2	C_180041 / 190151	4.1E-77	12.9954	SPTAASMoESYTLEGTKK	2	4.9652	909.457	574.085	1	1	Unambiguous	Putative lumen protein, related to OEE3, PsbQ	3	3
				SPTAASMESYTLEGTK	2	4.75623	837.356	556.764	0	1	Unambiguous
				IPSHEFTGGMVK	2	3.27402	652.384	851.012	0	1	Unambiguous
Cre03.g199535.t1.1 (g4362.t1)	C_770034 / 193552	1.7E-167	47.6714	AAMoMoGYVLALFVDSLSGAGLIEQQESFLGK	3	5.26667	1060.35	454.099	0	1	Unambiguous	Lhc-like protein Lhl3	5	39
				TGEVDWDLVIDAEVAR	2	5.1728	895.765	1475.75	0	1	Unambiguous
				KLLEDNPIPSINEEPVNFDTSEIPWWAWVK	3	4.724	1189.78	155.187	1	1	Unambiguous
				AMoATGVTAKPVTILQIVDGR	2	3.56521	1029.8	700.868	0	1	Unambiguous
				GLIDEATFYDK	1	2.35428	1271.52	-76.9814	0	1	Unambiguous
LHCII proteins
Cre17.g720250.t1.2	C_10030 / 184810	0	9.88179	GSVEAIVQATPDEVSSENR	2	5.34124	994.938	458.378	0	1	Unambiguous	Lhcb4, minor chlorophyll a-b binding protein of photosystem II	9	109
				LAMoVSFFGYGVQALSTGEGALGSLAK	2	5.0162	1295.83	128.552	0	1	Unambiguous
				GFDPLGLSKPSEFVVIGVDENDQNAAK	3	4.87801	950.393	963.281	0	1	Unambiguous
				LAMVSFFGYGVQALSTGEGALGSLAK	2	4.54054	1287.81	109.836	0	1	Unambiguous
				YQGDALWLPNTTRPEWLDGSLPGDR	3	4.49608	953.904	806.889	0	1	Unambiguous
				GFDPLGLSKPSEFVVIGVDENDQNAAKNNK	3	4.09996	1069.26	984.175	1	1	Unambiguous
				KYQGDALWLPNTTRPEWLDGSLPGDR	3	4.04257	996.327	496.203	1	1	Unambiguous
				LAPYSEVFGLAR	2	3.60205	662.734	1321.85	0	1	Unambiguous
				FADGLNNGK	1	2.14377	935.411	-50.2864	0	1	Unambiguous
Cre16.g673650.t1.1	C_530002 / 130414	0	3.64406	WAMLAAAGILIPEGLQANGANIK	3	5.29543	775.606	1092.12	0	1	Unambiguous	Lhcb5, minor chlorophyll a-b binding protein of photosystem II	12	91
				GWLGGQGGAADLDKWYGPDR	2	5.06077	1060.71	667.352	1	1	Unambiguous
				SEIPEYLNGELAGDYGYDPLGLGKDPETVAK	3	4.78983	1105	716.183	1	1	Unambiguous
				WAMoLAAAGILIPEGLQANGANIK	2	4.44898	1170.03	342.948	0	1	Unambiguous
				FDSSVFDGLDPLYPGGPFDPLGLADDPEVLQELK	3	4.39934	1222.33	599.36	0	1	Unambiguous
				GWLGGQGGAADLDK	2	4.23445	672.876	66.7226	0	1	Unambiguous
				LAMoVSVLGFAVQSYVTGEGPYANWTK	2	3.9235	1402.82	82.1002	0	1	Unambiguous
				KLFLPSGLYDR	2	3.68948	656.259	2118.99	1	1	Unambiguous
				SEIPEYLNGELAGDYGYDPLGLGK	2	3.64406	1286.32	545.5	0	1	Unambiguous
				HVADPFGYNLLTVLGAEER	2	3.61245	1052.25	1152.04	0	1	Unambiguous
				NGTGPAGYSPGIGK	2	3.55179	638.563	381.489	0	1	Unambiguous
				YRENELLHAR	2	3.21108	650.827	-21.6759	1	2	Ambiguous
Cre03.g156900.t1.2	C_110177 / 131156	0	3.73867	GLWLGPLSGTTPAYLTGEFPGDYGWDSAGLSADPETFKR	3	5.34065	1377.19	-103.954	1	1	Unambiguous	LhcbM5, chlorophyll a-b binding protein of LHCII	8	71
				GPLANLDEHLASPFTSNAFTYAQK	3	4.16894	866.216	1678.78	0	1	Unambiguous
				LHPGGQFFDPLGLAEDPDAFAELK	2	3.73867	1292.81	133.962	0	1	Unambiguous
				LAMoFSMFGFFVQAIVTGK	2	3.64932	1006.14	624.478	0	1	Ambiguous
				LAMoFSMoFGFFVQAIVTGK	2	3.53461	1013.49	-18.6296	0	1	Unambiguous
				LAMFSMoFGFFVQAIVTGK	2	3.47622	1006.14	624.478	0	2	Ambiguous
				YRELELIHAR	2	3.34343	650.827	715.541	1	1	Ambiguous
				ELELIHAR	1	2.6045	981.541	1006.96	0	1	Unambiguous
Cre06.g283950.t1.2	C_1460005 / 138110	0	4.05474	AKWLGPYSENSTPAYLTGEFPGDYGWDTAGLSADPETFK	3	5.6771	1413.89	166.576	1	1	Unambiguous	LhcbM9, chlorophyll a-b binding protein of LHCII	12	50
				GPVQNLDDHLANPTVNNAFAFATK	3	4.36495	852.247	179.158	0	1	Unambiguous
				VNGGPAGEGLDPLYPGESFDPLGLADDPDTFAELKVK	3	4.28751	1268.27	511.417	1	1	Unambiguous
				WLGPYSENSTPAYLTGEFPGDYGWDTAGLSADPETFKR	3	4.13515	1400.07	540.106	1	1	Unambiguous
				WLGPYSENSTPAYLTGEFPGDYGWDTAGLSADPETFK	3	4.05474	1348.34	790.736	0	1	Unambiguous
				VNGGPAGEGLDPLYPGESFDPLGLADDPDTFAELK	3	3.9697	1193.08	986.379	0	1	Unambiguous
				LAMoFSMFGFFVQAIVTGK	2	3.64932	1006.14	624.478	0	1	Ambiguous
				LAMoFSMoFGFFVQAIVTGK	2	3.53461	1013.49	-18.6296	0	1	Unambiguous
				LAMFSMoFGFFVQAIVTGK	2	3.47622	1006.14	624.478	0	2	Ambiguous
				YRELELIHAR	2	3.34343	650.827	715.541	1	1	Ambiguous
				ELELIHAR	1	2.6045	981.541	1006.96	0	1	Unambiguous
				FGEAVWFK	1	2.36226	983.557	59.8987	0	1	Unambiguous
Cre12.g548950.t1.2	C_70041 / 184070	0	29.0094	GPIQNLDDHLANPTAVNAFAYATK	2	6.05328	1271.54	312.383	0	1	Unambiguous	LhcbM7, chlorophyll a-b binding protein of LHCII	10	161
				ANGGPLGEGLDPLHPGGAFDPLGLADDPDTFAELK	3	5.10875	1159.41	724.469	0	1	Unambiguous
				FLGPFSEGDTPAYLTGEFPGDYGWDTAGLSADPETFKR	3	4.72603	1371.58	205.245	1	1	Unambiguous
				FLGPFSEGDTPAYLTGEFPGDYGWDTAGLSADPETFK	3	4.14447	1319.94	506.979	0	1	Unambiguous
				LAMoFSMFGFFVQAIVTGK	2	3.64932	1006.14	624.478	0	1	Ambiguous
				LAMoFSMoFGFFVQAIVTGK	2	3.53461	1013.49	-18.6296	0	1	Unambiguous
				LAMFSMoFGFFVQAIVTGK	2	3.47622	1006.14	624.478	0	2	Ambiguous
				AAIEWYGPDRPK	2	3.38812	702.026	238.239	0	1	Unambiguous
				YRELELIHAR	2	3.34343	650.827	715.541	1	1	Ambiguous
				ELELIHAR	1	2.6045	981.541	1006.96	0	1	Unambiguous
Cre01.g066917.t1.1 (g1276.t1)	C_1190021 / 178631	0	10.3758	GPLQNLSDHLANPGTNNAFAYATK	3	4.56112	839.391	762.943	0	1	Unambiguous	LhcbM1, chlorophyll a-b binding protein of LHCII	8	62
				LYPGGSFDPLGLADDPDTFAELK	2	3.88637	1219.78	152.777	0	1	Unambiguous
				LAMoFSMFGFFVQAIVTGK	2	3.64932	1006.14	624.478	0	1	Ambiguous
				LAMoFSMoFGFFVQAIVTGK	2	3.53461	1013.49	-18.6296	0	1	Unambiguous
				LAMFSMoFGFFVQAIVTGK	2	3.47622	1006.14	624.478	0	2	Ambiguous
				YRELELIHAR	2	3.34343	650.827	715.541	1	1	Ambiguous
				VNGGPLGEGLDK	2	3.13862	579.116	1403.39	0	1	Unambiguous
				ELELIHAR	1	2.6045	981.541	1006.96	0	1	Unambiguous
Cre04.g232104.t1.1 (g5059.t1)	C_2050001 / 186064	0	14.2123	GPIQNLDDHLSNPTVNNAFAFATK	2	5.33124	1293.34	541.953	0	1	Unambiguous	LhcbM3, chlorophyll a-b binding protein of LHCII	12	128
				WLGPYSENATPAYLTGEFPGDYGWDTAGLSADPETFK	3	4.83314	1343.43	1107.06	0	1	Unambiguous
				WLGPYSENATPAYLTGEFPGDYGWDTAGLSADPETFKR	3	4.82604	1394.61	453.839	1	1	Unambiguous
				VNGGPAGEGLDPLYPGESFDPLGLADDPDTFAELKVK	3	4.28751	1268.27	511.417	1	1	Unambiguous
				VNGGPAGEGLDPLYPGESFDPLGLADDPDTFAELK	3	3.9697	1193.08	986.379	0	1	Unambiguous
				QAPASSGIEFYGPNR	2	3.82039	797.999	768.098	0	1	Unambiguous
				LAMoFSMFGFFVQAIVTGK	2	3.64932	1006.14	624.478	0	1	Ambiguous
				SGTQFGEAVWFK	2	3.59163	679.815	1446.14	0	2	Ambiguous
				LAMoFSMoFGFFVQAIVTGK	2	3.53461	1013.49	-18.6296	0	1	Unambiguous
				LAMFSMoFGFFVQAIVTGK	2	3.47622	1006.14	624.478	0	2	Ambiguous
				YRELELIHAR	2	3.34343	650.827	715.541	1	1	Ambiguous
				ELELIHAR	1	2.6045	981.541	1006.96	0	1	Unambiguous
Cytochrome b6f complex and plastocyanin
Cp genome			2.69337	KGDLNVGMVLILPEGFELAPPDRVPAEIK	3	6.23118	1040.37	446.552	2	1	Unambiguous	PetA, cytochrome f	24	115
				EGQTVQADQPLTNNPNVGGFGQAETEIVLQNPAR	3	6.19356	1199.03	643.71	0	1	Unambiguous
				KGDLNVGMoVLILPEGFELAPPDRVPAEIK	3	5.95746	1045.41	161.08	2	1	Unambiguous
				KGDLNVGMVLILPEGFELAPPDR	2	5.53346	1241.39	581.158	1	1	Unambiguous
				KGDLNVGMoVLILPEGFELAPPDR	2	5.47207	1249.32	526.717	1	1	Unambiguous
				GDLNVGMoVLILPEGFELAPPDR	2	4.86706	1185.21	499.581	0	1	Unambiguous
				GDLNVGMVLILPEGFELAPPDR	2	4.7804	1177.25	533.684	0	1	Unambiguous
				SNNTIYNASAAGK	2	4.65087	656.518	1063.28	0	1	Unambiguous
				KSNNTIYNASAAGK	2	4.5101	720.052	255.767	1	1	Unambiguous
				ANGEVVVDKIPAGPDLIVK	3	4.08587	646.168	1235.54	1	1	Unambiguous
				AVEIEVPQAVLPDTVFEAVIELPYDK	2	3.94159	1443.07	211.409	0	1	Unambiguous
				KYSEMVVPILSPDPAK	2	3.76113	888.095	697.266	1	1	Unambiguous
				KYSEMoVVPILSPDPAK	2	3.72278	895.677	227.015	1	1	Unambiguous
				GDLNVGMVLILPEGFELAPPDRVPAEIK	3	3.47862	998.081	875.687	1	1	Unambiguous
				IVAITALSEK	2	3.36767	523.227	781.325	0	1	Unambiguous
				KGGFEVSIEK	2	3.34872	547.731	790.388	1	1	Unambiguous
				YSEMVVPILSPDPAK	2	3.29642	824.278	1030.31	0	1	Unambiguous
				YSEMoVVPILSPDPAK	2	3.20352	831.358	-82.7527	0	1	Unambiguous
				IPAGPDLIVK	2	2.87976	512.253	853.875	0	1	Unambiguous
				VGNLYYQPYSPEQK	2	2.69337	843.753	403.856	0	1	Unambiguous
				GQVYPDGK	1	2.40975	864.415	1144.7	0	1	Unambiguous
				NILVVGPVPGK	1	2.31699	1092.45	-207.956	0	1	Unambiguous
				YPIYFGGNR	1	2.07531	1086.43	-97.0672	0	1	Unambiguous
				VQLAEMoNF	1	2.0282	967.329	-130.686	0	1	Unambiguous
Cre12.g558900.t1.2	C_1090006 / 185971	2.4E-139	11.6338	SVALPGALALTIGGFVAASK	2	5.72352	922.778	802.631	0	1	Unambiguous	PETO, cytochrome b6f-associated phosphoprotein	5	9
				IDGSFNDWFMoEAVVR	2	4.26821	901.707	324.456	0	1	Unambiguous
				KAEVVESTSGGLDPR	2	3.72542	772.992	119.458	1	1	Unambiguous
				GLAPPALPQSDAPNVAAEKPK	2	3.64023	1036.61	524.218	0	1	Unambiguous
				DSNNYAGYEATLK	2	3.64019	723.571	332.492	0	1	Unambiguous
Cp genome			14.4168	IVTGVPDAIPGVGGFIVELLR	2	4.20188	1062.12	478.298	0	1	Unambiguous	PetB, cytochrome b6	4	66
				GGVGVGQATLTR	2	3.91184	559.016	1261.27	0	1	Unambiguous
				LEIQAIADDITSK	2	3.68381	709.344	650.774	0	1	Unambiguous
				VYDWFEER	2	3.1582	572.696	764.563	0	1	Unambiguous
Cre03.g182551.t1.2 (g3784.t1)	C_1580045 / 108310	4.5E-69	3.89949	SGETVNFVNNAGFPHNIVFDEDAIPSGVNADAISR	3	6.49509	1225.76	409.232	0	1	Unambiguous	Plastocyanin	2	6
				LGADSGALEFVPK	2	3.89949	652.877	810.355	0	1	Unambiguous
Photosystem I and related proteins
Cre07.g346050.t1.2	C_100097 / 136252	0	4.63038	ALSDFNLALDLGFLTK	2	5.92358	870.169	797.936	0	1	Unambiguous	Crd1, copper response defect 1 protein	9	38
				FYTTDFDEMEQLFSK	2	4.63038	951.688	808.548	0	1	Unambiguous
				FYTTDFDEMoEQLFSK	2	4.32263	959.1	191.666	0	1	Unambiguous
				AKPELLNTFEAK	3	3.87218	455.086	1831.13	0	1	Unambiguous
				ASSPEVAEMoFLLMoSR	2	3.5507	851.105	823.293	0	1	Unambiguous
				EKDVGSVDIAGSGASR	2	3.5131	775.36	1256.58	1	1	Unambiguous
				DVGSVDIAGSGASR	2	3.46824	645.849	47.6317	0	1	Unambiguous
				FIIYATFLSEK	2	3.42838	666.637	407.403	0	1	Unambiguous
				ASSPEVAEMFLLMSR	2	3.32428	835.107	834.884	0	1	Unambiguous
Cre09.g412100.t1.2	C_1940014 / 130914	3.1E-164	3.06185	GEAKPTDKEIIIDVPLATK	3	4.42026	680.685	930.289	1	1	Unambiguous	PSAF, photosystem I reaction center subunit III	5	20
				LAWQGAGWPLAAVQELQR	2	4.30703	998.179	646.439	0	1	Unambiguous
				GTLLEKEENITVSPR	2	4.29622	843.703	291.632	1	1	Unambiguous
				QYEADSAPAVALK	2	3.6526	682.578	1069.13	0	1	Unambiguous
				EIIIDVPLATK	2	3.06185	607.2	1375.06	0	1	Unambiguous
Cre05.g238332.t1.1 (g5492.t1)	C_300013 / 120177	5.3E-140	3.36404	KAQTEEFYVITWEAK	2	5.38572	922.605	691.823	1	1	Unambiguous	PSAD, photosystem I reaction center subunit II	8	29
				KEQIFEMoPTGGAAIMR	2	4.95279	898.13	203.54	1	1	Unambiguous
				AQTEEFYVITWEAK	2	4.65869	858.546	729.672	0	1	Unambiguous
				KEQIFEMPTGGAAIMR	2	4.57738	890.183	261.911	1	1	Unambiguous
				KEQIFEMoPTGGAAIMoR	2	4.25172	906.267	355.192	1	1	Unambiguous
				VQYLHPADGVYPEK	2	3.83868	808.576	205.698	0	1	Unambiguous
				EQIFEMPTGGAAIMoR	2	3.52039	834.158	309.211	0	1	Unambiguous
				EQIFEMoPTGGAAIMoR	2	3.36404	842.355	543.399	0	1	Unambiguous
Cre07.g330250.t1.2	C_450050 / 182959	3.5E-91	59.3622	YFDLQDMENTTGSWDMYGVDEK	2	6.07104	1322.75	155.55	0	1	Unambiguous	PSAH, photosystem I reaction center subunit VI	6	14
				YFDLQDMoENTTGSWDMYGVDEK	2	5.6703	1330.7	117.439	0	1	Unambiguous
				YFDLQDMENTTGSWDMoYGVDEK	2	5.27082	1330.64	73.0261	0	1	Unambiguous
				YFDLQDMoENTTGSWDMoYGVDEK	2	5.18932	1338.65	79.5977	0	1	Unambiguous
				ALVALSGIAAIVTYGLK	3	4.44274	554.354	627.591	0	1	Unambiguous
				FFTQATDIISR	2	3.69886	650.698	1317.89	0	1	Unambiguous
Cre12.g510050.t1.2	C_490082 / 128002	0	36.9769	NMDMEEFEAMLNEFK	2	5.46438	940.15	807.726	0	1	Unambiguous	Cth1, copper target homolog 1 protein	10	13
				AMSDFNLALDLGFLTK	2	5.3596	879.753	1478.2	0	1	Unambiguous
				ATNPVVAEIFTLMSR	2	5.25703	825.678	894.733	0	1	Unambiguous
				NMoDMoEEFEAMLNEFK	2	4.2369	955.774	405.49	0	1	Unambiguous
				FIFYATYLSEK	2	3.97626	692.227	1259.61	0	1	Unambiguous
				ATNPVVAEIFTLMoSR	3	3.8206	555.936	555.799	0	1	Unambiguous
				DAFYSSLGLNTTQFNQHVIIETNK	3	3.70387	915.192	1167.72	0	1	Unambiguous
				ARPEMVNDWAAK	2	3.64061	695.162	1179.29	0	1	Unambiguous
				HGDFFTAVLK	2	3.40121	568.728	1631.63	0	1	Unambiguous
				VASDETLLTPR	1	2.05945	1201.6	-34.9613	0	1	Unambiguous
Cp genome			36.4492	IWYGLAMAHDFESHDGMTEENLYQK	3	5.1295	996.674	899.8	0	1	Unambiguous	PsaB, photosystem I P700 chlorophyll A apoprotein A2	12	77
				IWYGLAMoAHDFESHDGMoTEENLYQK	3	4.58161	1006.81	367.147	0	1	Unambiguous
				IWYGLAMoAHDFESHDGMTEENLYQK	3	4.51636	1001.28	174.443	0	1	Unambiguous
				FSQGLAQDPTTR	2	3.70418	661.663	1258.93	0	1	Unambiguous
				GYWQELIETLVWAHEKmTPLANLVYWKm	3	3.40024	1072.4	-156.108	1	1	Unambiguous
				MQAILEAHTPPSGSLGAGHK	2	3.30922	1001.8	290.787	0	1	Unambiguous
				TPLANLVYWK	2	3.16203	604.301	2419.5	0	1	Unambiguous
				MoQAILEAHTPPSGSLGAGHK	3	3.15862	673.618	409.231	0	1	Unambiguous
				IWYGLAMAHDFESHDGMoTEENLYQK	3	3.14001	1001.28	174.443	0	2	Unconsidered
				DKPVALSIVQAR	2	2.83948	649.207	496.215	0	1	Unambiguous
				QILIEPVFAQWIQAAHGK	2	2.79507	1025.93	843.479	0	1	Unambiguous
				ALYGFDFLLSSK	2	2.64273	681.349	717.16	0	1	Unambiguous
LHCI proteins
Cre06.g272650.t1.2	C_270001 / 134203	4.9E-178	3.477	TAMoAGVAGILIPGLLTK	2	5.05446	822.092	739.826	0	1	Unambiguous	Lhca8, light-harvesting protein of photosystem I	8	20
				KPGSQGEPGSFLGFEASLK	3	4.84006	647.032	1598.43	0	1	Unambiguous
				QSWLPGSQIPAHLDTPAAQALAGNFGFDPLGLGK	3	4.17956	1159.5	492.698	0	1	Unambiguous
				LAMLAFLGFVAQK	2	3.55414	705.175	383.777	0	1	Unambiguous
				TAMAGVAGILIPGLLTK	2	3.477	813.979	604.823	0	1	Unambiguous
				GTSELGYPGGPFDPLGLSK	2	3.32996	946.708	245.733	0	1	Unambiguous
				YATGAGPVDNLAAHLK	2	3.25351	800.398	1222.82	0	1	Unambiguous
				AGALNVPEWYDAGK	1	2.80131	1490.47	-170.894	0	1	Unambiguous
Cre16.g687900.t1.2	C_100004 / 78552	8.5E-179	4.15431	FAMLGAAGIILTSIGAK	2	5.21758	818.91	1758.36	0	1	Unambiguous	Lhca7, light-harvesting protein of photosystem I	7	28
				NNIDFPTLMVIQFYLMoGWAETK	2	4.55924	1324.29	107.109	0	1	Unambiguous
				NPGSQADGSFLGFTEEFK	2	4.15431	966.137	198.999	0	1	Unambiguous
				WYVQAELVHGR	2	3.82734	679.99	936.36	0	1	Unambiguous
				FAMoLGAAGIILTSIGAK	2	3.57385	826.097	760.812	0	1	Unambiguous
				NPGSQADGSFLGFTEEFKm	2	3.475	973.671	738.576	0	1	Unambiguous
				VGLGFPEWYDAGK	1	2.87475	1438.53	-121.782	0	1	Unambiguous
Cre06.g283050.t1.2 (g6583.t1)	C_1460019 / 174723	1.4E-162	3.73824	AGNWLPGSDAPAWLPDDLPGNYGFDPLSLGKEPASLK	3	5.74181	1290.05	576.8	1	1	Unambiguous	Lhca1, light-harvesting protein of photosystem I	4	14
				LAMoVAFLGFVAQHAATGK	2	5.20251	924.74	264.118	0	1	Unambiguous
				RFTESEVIHGR	2	3.83596	666.578	1097.17	1	1	Unambiguous
				GDAGGVVYPGGAFDPLGFAK	2	3.73824	948.382	434.329	0	1	Unambiguous
Cre11.g467573.t1.1 (g11502.t1)	C_1610027 / 153678	0	13.8165	LAMoLAMoLGYGAQAVMoTGK	2	5.29215	938.137	716.701	0	1	Unambiguous	Lhca3, light-harvesting protein of photosystem I	6	34
				SKDQLYVGASQSSLAYLDGSLPGDFGFDPLGLLDPVNSGGFIEPK	3	5.27769	1557.98	132.287	1	1	Unambiguous
				YPGSMGQQYFLGLEAIFK	2	5.05011	1026.39	1341.54	0	1	Unambiguous
				GPFQNLVEHLADPVNNNILTNFGK	3	4.65763	885.587	1276.92	0	1	Unambiguous
				GSGDAAYPGGPFFNLFNLGK	2	4.10875	1015.72	714.466	0	1	Unambiguous
				YPGSMoGQQYFLGLEAIFK	2	3.97356	1033.35	332.251	0	1	Unambiguous
Cre12.g508750.t1.2	C_490067 / 183029	0	3.50011	YALDNQTLALIEVAVFAVLEGK	2	4.22665	1189.41	216.381	0	1	Unambiguous	Lhca2, light-harvesting protein of photosystem I	7	27
				WAMoAAVVGILFTDAVGLPK	2	3.9971	988.648	615.85	0	1	Unambiguous
				YALDNQTLALIEVAVFAVLEGKR	3	3.99679	844.932	-245.515	1	1	Unambiguous
				TGETGFLSFAPFDPMoGMK	2	3.8153	975.657	730.586	0	1	Ambiguous
				TGETGFLSFAPFDPMGMoK	2	3.62031	975.657	730.586	0	2	Ambiguous
				WAMAAVVGILFTDAVGLPK	2	3.56276	980.367	330.932	0	1	Ambiguous
				TGETGFLSFAPFDPMoGMoK	2	3.50011	983.626	695.836	0	1	Unambiguous
Cre10.g425900.t1.2	C_130138 / 133575	0	4.4872	GNKVPNPEMGYPGGIFDPFGFSK	3	5.297	819.737	822.35	1	1	Unambiguous	Lhca5, light-harvesting protein of photosystem I	8	32
				GPLAALSAHLSNPFGNNILK	2	5.20052	1018.4	822.993	0	1	Unambiguous
				VPNPEMGYPGGIFDPFGFSK	2	5.1538	1078.95	404.575	0	1	Unambiguous
				GDLAGDYGWDPLGLGADPTALK	2	4.4872	1101.93	355.373	0	1	Unambiguous
				GNKVPNPEMoGYPGGIFDPFGFSK	3	4.38674	824.244	-183.496	1	1	Unambiguous
				KLWAPGVVAPEYLK	2	3.38068	785.811	-181.423	1	1	Unambiguous
				VPNPEMoGYPGGIFDPFGFSK	2	3.33103	1086.79	259.594	0	1	Unambiguous
				NFGSVNEDPIFK	1	3.09299	1366.5	-117.918	0	1	Unambiguous
Protein translocation, assembly and chaperones, chloroplast
Cre06.g250100.t1.2	C_750041 / 126835	0	4.09885	SEVFSTAADGQTSVEINVLQGER	2	5.93382	1219.78	561.006	0	1	Unambiguous	Heat shock protein 70B	15	59
				IELSGMAQTSINLPFITATADGPK	2	5.75914	1238.73	471.333	0	1	Unambiguous
				FDIDANGILSVTATDK	2	5.00926	841.494	1267.27	0	1	Unambiguous
				KDDDVIDAEFTDK	2	4.90841	756.052	268.2	1	1	Unambiguous
				IINEPTAASLAYGFDKK	2	4.83087	920.665	1278.6	1	1	Unambiguous
				IINEPTAASLAYGFDK	2	4.45755	855.672	270.648	0	1	Unambiguous
				KDDDVIDAEFTDKK	2	4.42987	819.848	-59.6669	2	1	Unambiguous
				RQAVVNPENTFFSVK	2	4.37355	868.731	312.673	1	1	Unambiguous
				NQAETMoVYQTEK	2	4.12237	729.565	319.484	0	1	Unambiguous
				NQAETMVYQTEK	2	4.09885	722.246	1261.78	0	1	Unambiguous
				ITGASTLDKGDVER	2	3.89161	732.075	949.269	1	1	Unambiguous
				LSISDIQEVILVGGSTR	2	3.68401	895.042	1166.35	0	1	Unambiguous
				MoSEVGSESTQVPYR	2	3.39795	793.536	219.983	0	1	Unambiguous
				DFAPEEISAQVLR	2	3.28878	738.184	411.544	0	1	Unambiguous
				LVGQIAK	1	2.09761	729.424	1312.05	0	1	Unambiguous
Cre02.g088200.t1.2	C_390061 / 133800	0	3.26645	WFVDGELASDYNGPR	2	5.27365	864.692	1498.35	0	1	Unambiguous	Protein disulfide isomerase 1, RB60	19	31
				TEDVVFVQTTSADVAK	2	5.21806	856.127	810.57	0	1	Unambiguous
				TVESVVLDETKDVLLEVYAPWCGHCKmK n	3	5.18102	1025.92	61.868	2	1	Ambiguous
				GQLVFVTVNNEGDGADPVTNFFGLK	2	5.01558	1319.78	90.252	0	1	Unambiguous
				TVESVVLDETKDVLLEVYAPWCGHCKKm n	3	4.99733	1025.92	61.868	2	2	Ambiguous
				AAGLDAVDTVSVVK	2	4.29169	673.768	1330.63	0	1	Unambiguous
				VDATQEESLAQK	2	4.24102	660.56	1109.02	0	1	Unambiguous
				SLEADAEVVVVGYFK	2	4.22146	814.511	1334.6	0	1	Unambiguous
				MoDGTENEHPEIEVK	2	4.2082	822.606	293.347	0	1	Unambiguous
				TGPPAVTVEDADKLK	2	3.83231	771.21	383.155	1	1	Unambiguous
				MDGTENEHPEIEVK	2	3.75933	814.575	255.181	0	1	Unambiguous
				MoEGEFTADNVAK	2	3.69877	664.443	222.106	0	1	Unambiguous
				FAESVVDGTAQAVLK	2	3.67275	769.121	1577.05	0	2	Unconsidered
				ALEGEIYDTFK	2	3.64336	644.081	1183.79	0	1	Unambiguous
				TGPPAVTVEDADK	2	3.63376	650.529	313.323	0	1	Unambiguous
				MEGEFTADNVAK	2	3.54941	656.595	453.458	0	1	Unambiguous
				QLILWTTADDLK	2	3.26645	709.385	698.098	0	1	Unambiguous
				GFPTILFYPAGSDR	2	3.09887	771.687	1029.24	0	1	Unambiguous
				GATSPVLLGFFMEK	2	3.06367	749.689	1059.95	0	1	Unambiguous
Cre06.g269050.t1.2	C_270042 / 187077	2.3E-162	3.13219	KPEPAGPTEEEIAAAEAAAK	2	5.60254	991.303	810.601	0	1	Unambiguous	Similar to Tic62	8	11
				GEEPAAAAPAESEVVVEENPVSK	2	5.57631	1155.25	161.883	0	1	Unambiguous
				NVEAAEAALNVAAAYGIIKPEQLR	3	4.86523	838.122	395.884	0	1	Unambiguous
				ASELGVTQFLLVSSLGTGK	2	4.34336	954.745	751.488	0	1	Unambiguous
				GTVSLGALFGGLPK	2	3.92133	659.726	1279.57	0	1	Unambiguous
				ASQAAAALLDADKR	2	3.49055	701.61	1044.15	1	1	Unambiguous
				AAAAEAEAAAAAAAEAEAK	2	3.38016	829.766	435.656	0	1	Unambiguous
				KVDGDGTIALINK	2	3.13219	672.652	405.173	1	1	Unambiguous
Cre14.g625750.t2.1 / Cre14.g625750.t1.2	C_10066 / 173082	0	10.3147	YQADYDQIASQLEAAANGR	2	5.96705	1043.09	576.666	0	1	Unambiguous	Similar to Tic22	10	25
				MoTASAGNELAAWSQVMFVAPELLR	2	5.05508	1305.37	552.744	0	1	Unambiguous
				MTASAGNELAAWSQVMFVAPELLR	2	4.92996	1297.34	528.98	0	1	Unambiguous
				NEFVLVAGENNTQLGFFFFR	2	4.58601	1175.73	543.741	0	1	Unambiguous
				VPMDNVYEVFTTPR	2	3.99695	834.661	302.204	0	1	Unambiguous
				EDLDIAVQSAYVQR	2	3.56671	804.115	258.225	0	1	Unambiguous
				VPMoDNVYEVFTTPR	2	3.50992	843	704.449	0	1	Unambiguous
				VEVGSFEEVVMR	2	3.45899	692.244	2022.27	0	1	Unambiguous
				KEDAEALIEK	2	3.23802	573.67	635.194	1	1	Unambiguous
				QFIGVPVFQAEGLTVTTR	2	3.13474	982.141	107.025	0	1	Unambiguous
Cre06.g251900.t1.2	C_10196 / 187295	0	7.22017	RLTSLVQDGSTASAAVAGASA	2	4.20901	967.31	317.406	1	1	Unambiguous	Albino 3-like protein	2	2
				AEAEEAVER	2	3.01116	502.667	853.326	0	1	Unambiguous
Cre03.g189800.t1.2 (g3930.t1)	C_30247 / 100945	0	25.5576	ADGFVVQTGDPDGPADGYVDPK	2	5.40841	1111.05	487.635	0	1	Unambiguous	Putative peptidyl-prolyl cis-trans isomerase	9	16
				EALSYVGNIEEAMoVK	2	5.04131	835.643	876.27	0	1	Unambiguous
				VQGDKEPIYDFTLEDLGR	3	4.30384	699.403	552.941	1	1	Unambiguous
				NEFENNSASSQVFFLLK	2	4.21991	987.976	498.475	0	1	Unambiguous
				VNEQPVLPFNAYGTLAWAR	2	4.15779	1074.21	604.546	0	1	Unambiguous
				ESELTPTGSNLLDGR	2	4.04202	795.621	913.344	0	1	Unambiguous
				DLEGISEALR	2	3.90283	553.015	2216.62	0	1	Unambiguous
				LTEALTEFQAIVEAK	2	3.42564	832.947	1196.51	0	1	Unambiguous
				GFYDGMoEVQR	2	3.12719	609.622	583.441	0	1	Unambiguous
Cre03.g175200.t1.2	C_460094 / 143879	0	7.64848	GYYADNGPPTTNSGNGR	2	4.69585	871.102	252.724	0	1	Unambiguous	Similar to TOC75	9	12
				LEIQYEDYIAEVEIR	2	4.51534	943.187	1285.76	0	1	Unambiguous
				QSLIPGGSVEVSHENLFGNSESATLSLSASDWR	3	4.45309	1159.25	306.536	0	1	Unambiguous
				AGNALGDVAAYDYFSLGGPYSVR	2	4.1427	1182.16	77.4077	0	1	Unambiguous
				DLSLSYQGFFALDNVR	2	4.02071	923.305	370.766	0	1	Unambiguous
				TSTIFTPGGESEVPPVFVDR	2	3.98378	1068.54	473.333	0	1	Unambiguous
				KLEIQYEDYIAEVEIR	3	3.82807	671.849	1239.04	1	1	Unambiguous
				NYGLPGTAYGFVEYATDLGSGR	2	3.6647	1155.42	751.842	0	1	Unambiguous
				FINGNQLGER	2	3.35075	574.523	394.478	0	1	Unambiguous
Cre12.g507650.t2.1 (g12405.t1)	C_490015 / 55286	0	4.01055	KIGEAYEVLSDDNKK	2	4.55913	855.231	339.341	2	1	Unambiguous	Chloroplast DnaJ-like protein 1	4	10
				KYHPDVNKEPGAEDLFK	2	4.35192	994.7	704.866	2	1	Unambiguous
				IGEAYEVLSDDNKK	2	4.01055	791.114	278.004	1	1	Unambiguous
				KLVEELK	1	2.31742	858.57	46.9186	1	1	Unambiguous
Diverse chloroplast envelope proteins
Cre10.g452450.t1.2 (g11113.t1)	C_320089 / 143003	1.3E-172	6.86099	LLQFNALMoVTPLLDK	2	5.0533	867.214	836.63	0	1	Unambiguous	Similar to putative chloroplast inner envelope protein (Oryza sativa)	14	20
				YGSEDDLVSGLGLVTIHGGALDVEGK	2	4.81705	1301.77	471.151	0	1	Unambiguous
				DILGLADEDAAPVHIEVGR	2	4.64966	995.819	305.071	0	1	Unambiguous
				NYLMYSMoSGDVVELPVGGVIR	2	4.49483	1158.53	391.096	0	1	Ambiguous
				LIYVSQVVFGDQK	2	4.18615	749.135	965.9	0	1	Unambiguous
				NYLMoYSMSGDVVELPVGGVIR	2	4.04102	1158.53	391.096	0	2	Ambiguous
				LDSEVAVDVMAR	2	3.87292	653.734	1384.33	0	1	Unambiguous
				IYGQFLESVIPTGDTQLK	2	3.84724	1005.67	633.723	0	1	Unambiguous
				LDSEVAVDVMoAR	2	3.82081	661.544	1084.11	0	1	Unambiguous
				LLQFNALMVTPLLDK	2	3.81894	859.247	879.669	0	1	Unambiguous
				LEVYGSSSAAEDGK	2	3.74556	707.01	253.338	0	1	Unambiguous
				VTDGSGETDVSYFK	2	3.44955	753.019	233.33	0	1	Unambiguous
				DVASLVAEVDALLEYER	2	3.11544	946.778	308.726	0	1	Unambiguous
				SGGLADDDEDFF	1	2.01589	1287.28	-174.69	0	1	Unambiguous
Cre08.g358526.t1.1 (g8343.t1)	C_2350003 / 195230	0	14.7237	QFTALQEETGMYITGEKPANK	2	4.95101	1178.74	135.175	0	1	Unambiguous	Plastidic ATP/ADP transporter	5	18
				DVLVVTAPGSGAEIIPFLK	2	4.09085	964.152	624.013	0	1	Unambiguous
				MoSVGESFAFLAQSSYIR	2	3.83238	955.209	259.025	0	1	Unambiguous
				MSVGESFAFLAQSSYIR	2	3.44461	947.543	610.841	0	1	Unambiguous
				FLGFEPITWAK	2	3.36576	655.037	281.169	0	1	Unambiguous
Stromal proteins
Cre01.g010900.t1.2 (g274.t1)	C_280107 / 129019	0	3.08271	VVAWYDNEWGYSQR	2	5.46835	888.094	1339.55	0	1	Unambiguous	GapA, glyceraldehyde-3-phosphate dehydrogenase A	13	34
				YDSTLGTFAADVK	2	5.20862	695.177	1203.23	0	1	Unambiguous
				DKDIPTFVVGVNEGDYK	3	4.79636	633.467	1288.72	1	1	Unambiguous
				VPTPTVSVVDLVVQVEK	2	4.61374	905.819	880.64	0	1	Unambiguous
				DIPTFVVGVNEGDYK	2	4.56635	828.296	1671.95	0	1	Unambiguous
				QNTLLDVVAINDSGGVK	2	3.54701	873.404	1645.62	0	1	Unambiguous
				IVDDSHISVDGK	2	3.53612	642.782	-67.1601	0	1	Unambiguous
				GTMoTTTHSYTGDQR	2	3.49735	786.891	699.28	0	1	Unambiguous
				EMNIDLVIEGTGVFIDK	2	3.38028	947.234	259.981	0	1	Unambiguous
				VVDLAEVTAK	2	3.32129	523.115	601.874	0	1	Unambiguous
				EMoNIDLVIEGTGVFIDK	2	3.27495	955.293	322.585	0	1	Unambiguous
				DPLQLPWK	2	3.21635	499.082	606.498	0	1	Unambiguous
				AAALNIVPTTTGAAK	2	3.08271	701.2	1853.39	0	1	Unambiguous
Cre03.g194850.t1.2	C_30013 / 190455	0	3.73802	DVDVPVIGGHAGSTILPLLSQTTPPVTFTEAEKK	3	5.99624	1173.55	213.773	1	1	Unambiguous	Malate dehydrogenase, sodium acetate-induced	13	27
				VMoGLGELDAFEQAAMAAMLPQLK	2	5.95439	1226.24	511.68	0	1	Unambiguous
				VMoGLGELDAFEQAAMoAAMoLPQLK	2	5.77337	1242.25	523.134	0	1	Unambiguous
				HAPNAVLEIITNPVNSTVPIAVETLK	3	5.59476	914.76	634.341	0	1	Unambiguous
				VMGLGELDAFEQAAMAAMLPQLK	2	5.52689	1217.89	230.832	0	1	Unambiguous
				VMGLGELDAFEQAAMAAMoLPQLK	2	5.24004	1226.21	485.401	0	1	Unambiguous
				VMGLGELDAFEQAAMoAAMLPQLK	2	5.07542	1226.25	521.534	0	1	Unambiguous
				VMoGLGELDAFEQAAMoAAMLPQLK	2	4.97343	1234.26	525.652	0	1	Unambiguous
				GADLIVIPAGVPR	2	3.92415	640.643	1968.67	0	1	Unambiguous
				IANAGTVVVEAK	2	3.73802	587.101	1301.1	0	1	Unambiguous
				DDLFNTNAGIVK	2	3.58648	654.12	435.095	0	1	Unambiguous
				VMGLGELDAFEQAAMoAAMoLPQLK	2	3.521	1233.94	270.846	0	1	Unambiguous
				GSATLSMoAYAAAR	2	3.45873	643.737	657.634	0	1	Unambiguous
Cre03.g185550.t1.2	C_30202 / 101042	0	3.31218	IGDSLAEFLVEATPDPK	2	3.97855	902.826	1508.56	0	1	Unambiguous	SBPase, sedoheptulose-bisphosphatase	9	23
				EKGVFTNVTSPTTK	2	3.80036	755.643	982.375	1	1	Unambiguous
				FEEYMYGTSPR	2	3.54323	690.53	332.676	0	1	Unambiguous
				RFEEYMYGTSPR	2	3.41252	768.701	455.315	1	1	Unambiguous
				FEEYMoYGTSPR	2	3.37704	698.942	922.179	0	1	Unambiguous
				ILFEVAPLALLIEK	2	3.31218	785.798	1032.75	0	1	Unambiguous
				EQVAAGMoGIYGPR	2	3.2942	683.314	701.594	0	1	Unambiguous
				LINFYLGEK	1	2.60345	1097.57	877.628	0	1	Unambiguous
				ETTHIGEGK	1	2.0193	971.458	-22.0345	0	1	Unambiguous
Cre05.g234550.t1.2	C_4220001 / 82495	0	6.93674	YAAIAQNAGLVPIVEPEVLLDGEHDIDR	3	4.57704	1007.41	877.5	0	1	Unambiguous	FBPase, fructose-1,6-bisphosphate aldolase	8	20
				ELLVTAPGLGQYISGAILFEETLYQSTASGK	3	4.12787	1086.73	456.653	0	1	Unambiguous
				RLDSIGVENTEENRR	2	4.02926	894.707	283.76	2	1	Unambiguous
				RLDSIGVENTEENR	2	3.79849	816.507	127.578	1	1	Unambiguous
				TWQGKPENVQAAQAALLK	3	3.67065	652.323	971.808	0	1	Unambiguous
				FVDVMoKEQNIVPGIK	2	3.52444	867.658	794.318	1	1	Unambiguous
				LDSIGVENTEENR	2	3.26609	738.607	344.579	0	1	Unambiguous
				EQNIVPGIK	1	2.01948	997.521	-46.8413	0	1	Unambiguous
Cre12.g554800.t1.2	C_950008 / 184105	0	3.17703	SVDKPIYNHVSGLIDAPEK	2	5.05681	1042.41	826.938	0	1	Unambiguous	PRK, phosphoribulokinase	7	9
				NSGFPGSNNGTGLFQTIVGLK	2	4.17227	1055.68	1081.67	0	1	Unambiguous
				DADMoIIQVLPTQLVPDDK	2	4.06983	1014.77	734.409	0	1	Unambiguous
				GVTALAPEAQNFDLMoYNQVK	2	3.56562	1113.6	499.455	0	1	Unambiguous
				FYGEITQQMLK	2	3.48386	679.619	404.58	0	1	Unambiguous
				IESPPILVIEGLHPFYDKR	2	3.35793	1112.42	273.592	1	1	Unambiguous
				GVTALAPEAQNFDLMYNQVK	2	3.17703	1106.48	1295.28	0	1	Unambiguous
Proteases, peptidases, and related proteins
Chloroplast
Cre12.g485800.t1.2	C_1620016 / 114776	0	3.65477	ENIDGDEFQQIVLASQAQQYTK	2	5.26991	1263.29	138.175	0	1	Unambiguous	FtsH protease 1, probably chloroplast-targeted
				IAEELIFGEDDITTGASGDFQQVTR	2	4.72902	1356.72	45.7482	0	1	Unambiguous
				TPGFTGADLQNLMoNEAAILAAR	2	4.70767	1145.67	82.3853	0	1	Unambiguous
				ATVVLPNDPDLVDILAK	2	4.62428	898.325	1468.85	0	1	Unambiguous
				AKDLVEQNIDILHK	3	4.57986	546.422	821.895	1	1	Unambiguous
				LVAYHEAGHALVGALMoPEYDPVTK	3	4.55438	866.807	423.434	0	1	Unambiguous
				YSEFVNAVEAGK	2	4.14048	658.148	1255.05	0	1	Unambiguous
				EISKEEIADALER	2	3.93692	752.686	1059.78	1	1	Unambiguous
				DGSQLQLTAVDGR	2	3.86604	681.317	1425.51	0	1	Unambiguous
				GAAGGLTFFAPSEER	2	3.72867	756.313	1247.58	0	1	Unambiguous
				TPGFTGADLQNLMNEAAILAAR	2	3.65477	1137.48	-85.2417	0	1	Unambiguous
				TYLENQMAVALGGR	2	3.5839	762.743	1122.58	0	1	Unambiguous
				LELQEVVDFLK	2	3.51738	666.404	-705.581	0	1	Unambiguous
				LMVTQLGLSK	2	3.46817	545.628	564.207	0	1	Unambiguous
				SQNGGGGAGPMGGMoGGAMoDFGR	2	3.3922	1001.59	682.325	0	1	Unambiguous
				SEYTLPEGNQWR	2	3.23758	741.695	1819.63	0	1	Unambiguous
Cre17.g720050.t1.2	C_10225 / 175878	0	54.0566	AAEELVFGEDEVTSGAASDLQQVSGMAR	2	6.16396	1434.7	370.995	0	1	Unambiguous	FtsH protease 2, probable ortholog of Arabidopsis FtsH2	12	17
				AAEELVFGEDEVTSGAASDLQQVSGMoAR	2	5.84636	1442.23	40.9489	0	1	Unambiguous
				FQMoEANTGVTFNDVAGVDEAK	2	5.84558	1130.57	491.691	0	1	Unambiguous
				KVDLYENGTIAIVEAVSPELGNR	2	5.53816	1244.91	603.117	1	1	Unambiguous
				TPGFAGANLMNLLNEAAILAGR	2	5.36583	1107.77	167.3	0	1	Unambiguous
				TPGFAGANLMoNLLNEAAILAGR	2	4.42755	1115.81	198.146	0	1	Unambiguous
				IVAGLEGKPLVDGK	2	3.91332	698.711	426.015	0	1	Unambiguous
				TIADQAYEVALR	2	3.61183	676.234	1299.12	0	1	Unambiguous
				QDFMEIVEFLK	2	3.54272	699.883	44.3291	0	1	Unambiguous
				VQLPGTSPELLGK	2	3.33439	671.188	1943.07	0	1	Unambiguous
				GLTWFIPGEDPTLVSK	2	3.32226	881.724	1426.91	0	1	Unambiguous
				VDLYENGTIAIVEAVSPELGNR	2	3.14466	1180.69	491.232	0	1	Unambiguous
Cre07.g344350.t1.2 (g8013.t1)	C_100122 / 101349	4.9E-130	9.57101	AGGLDDYTGVLAASTGPQQGTTAK	2	5.04787	1140.16	88.0177	0	1	Unambiguous	Putative chloroplast thylakoidal processing peptidase	5	7
				SEPFIAESPLYEMPR	2	4.52315	884.076	734.351	0	1	Unambiguous
				EISPETGPLGFLADDNVYIK	2	4.31152	1089.76	188.897	0	1	Unambiguous
				FIPSLSMoYPTFDVGDR	2	3.96768	931.618	722.286	0	1	Unambiguous
				NNSYDSHLWGPLPK	2	3.34062	815.095	857.345	0	1	Unambiguous
Cre43.g760497.t1.1 (g18388.t1)	C_4010001 / 140380	2.9E-141	5.17184	TPTLQEYGTNLTQQAAEGK	2	5.17184	1026.24	715.246	0	1	Unambiguous	Similar to ClpC or ClpD chaperone, Hsp100 family, ATP-dependent subunit of Clp protease	3	5
				MVGESQEPVGAGVGGSQQGGSNK	2	5.08001	1080.66	141.432	0	1	Unambiguous
				VLETLGADPAK	1	2.59584	1113.46	-136.902	0	1	Unambiguous
Others
Cre14.g620150.t1.1	C_240088 / 116429	0	12.664	LAGGSPSFASELNVDAFLQQSR	2	5.11088	1147.8	197.325	0	1	Unambiguous	Similar to metalloendopeptidases	3	4
				NFMGPVAEQVLLLENISTSIK	2	4.3485	1151.83	-250.294	0	1	Unambiguous
				NFMoGPVAEQVLLLENISTSIK	2	3.2046	1160.58	402.082	0	1	Unambiguous
Cytosolic proteins
Cre08.g372100.t1.2	C_1340012 / 185673	0	3.26184	TLSSAAQTTIELDSLFEGVDFATSITR	2	5.05972	1437.5	191.337	0	1	Unambiguous	HSP70a, heat Shock Protein 70 alpha, light & heat inducible	13	19
				SINPDEAVAYGAAVQAAILTGEGGEK	2	4.80025	1266.26	98.0713	0	1	Unambiguous
				EQVFSTYSDNQPGVLIQVYEGER	2	4.79484	1329.85	158.152	0	1	Unambiguous
				IINEPTAAAIAYGLDKK	2	4.39895	895.257	847.508	1	1	Unambiguous
				ATAGDTHLGGEDFDER	2	4.16698	845.831	-44.5652	0	1	Unambiguous
				EDKmVASQLSASDKESMoEK	3	4.05403	671.301	-29.7601	2	1	Unambiguous
				TTPSYVAFTDTER	2	3.98475	745.585	1651.39	0	1	Unambiguous
				MTVHDVVLVGGSTR	2	3.89959	736.004	155.072	0	1	Unambiguous
				KFSDPIVQADIK	2	3.89269	681.683	1182.36	1	1	Unambiguous
				MKETAQAFLGADR	2	3.85045	719.632	376.883	1	1	Unambiguous
				VEIIANDQGNR	2	3.76949	615.675	1393.89	0	1	Unambiguous
				AGAHDVPEIVVSYK	3	3.62539	496.186	1189.23	0	1	Unambiguous
				VQQLLQDFFNGK	2	3.26184	719.129	345.793	0	1	Unambiguous
Cre02.g145800.t1.2	C_550067 / 158129	0	5.15405	VLITGAAGQIGYALAPQVAVGSMoLGADQPIILHLLDVEPAK	3	5.91879	1376.56	342.644	0	1	Unambiguous	MDH, cytosolic malate dehydrogenase	8	13
				NVSIYQQQASALEANASK	2	5.15405	962.483	1038.51	0	1	Unambiguous
				SAVNDDTWLNGDFITTVQQR	2	4.9451	1141.11	489.605	0	1	Unambiguous
				GTPGGSWTSMGVVSDGSYGVQR	2	4.94439	1093.32	290.599	0	1	Unambiguous
				GTPGGSWTSMoGVVSDGSYGVQR	2	4.68837	1101.58	529.086	0	1	Unambiguous
				VVVVANPANTNALILAENAPSIPR	2	4.15158	1223.27	886.753	0	1	Unambiguous
				VTEAELVEER	2	3.62033	588.658	1456.32	0	1	Unambiguous
				VVQGLPIDGPSR	2	3.33757	620.54	1920.73	0	1	Unambiguous
Cre06.g282800.t1.2	C_1460023 / 191668	0	14.0981	GDTYWFAPIVADAEAGFGGNLNAYELMK	3	5.90229	1008.05	570.146	0	1	Unambiguous	Isocitrate lyase, cytosolic or peroxisomal	7	10
				FWNLLHTEDYVPALGAMTGGQAVEMVAAGLK	3	5.77765	1098.11	809.492	0	1	Unambiguous
				FVGTGYFDLVSTVITQGTSSTNALK	2	5.31602	1304.17	384.971	0	1	Unambiguous
				TDALGAYLLTSDADEYDKPFMoTGER	3	5.26414	932.927	534.83	0	1	Unambiguous
				GMoSAYAQLQEAEFASEK	2	4.70065	938.697	290.051	0	1	Unambiguous
				GLAYAPYADLVWFETSEPSMEEAK	2	4.68488	1352.7	53.622	0	1	Unambiguous
				TDALGAYLLTSDADEYDKPFMTGER	3	4.08147	928.271	1265.88	0	1	Unambiguous
Mitochondrial
Cre09.g415550.t1.2	C_710028 / 192142	0	4.77983	AGVADLSAAQAVQGGWGLAMLGDKDGAAALLGAAAAAVQK	3	8.90698	1222.75	362.035	1	1	Unambiguous	ASA2, putative mitochondrial ATP syntase associated protein	9	35
				SSAAAAFHAELAEAVAYASGAR	2	6.92466	1061.87	798.473	0	1	Unambiguous
				LAVLGVEAEALASSGAVLGGSLAAAR	3	6.18846	785.684	734.633	0	1	Unambiguous
				AGVADLSAAQAVQGGWGLAMLGDK	2	5.02132	1143.69	97.1666	0	1	Unambiguous
				AGVADLSAAQAVQGGWGLAMoLGDK	2	4.97401	1151.63	47.4858	0	1	Unambiguous
				AGVEAPADAAAAAWALATLAVK	2	4.77983	1020.55	975.956	0	1	Unambiguous
				VASFVSSGPDGSTLDVVVPADANTK	2	4.66936	1217.22	90.6558	0	1	Unambiguous
				DGAAALLGAAAAAVQK	2	3.61916	700.189	1141.1	0	1	Unambiguous
				SGAADVELFAAVTELAAAR	2	3.24121	932.779	1386.55	0	1	Unambiguous
Cre17.g698000.t1.2	C_3890001 / 78348	0	11.4254	MoAGEIKDEVIDADDSLEEDFKAEAISSENMoVLNEK	3	7.24306	1306.66	297.73	2	1	Unambiguous	Beta subunit of mitochondrial ATP synthase	40	242
				MAGEIKDEVIDADDSLEEDFKAEAISSENMVLNEK	3	6.5704	1296.14	416.854	2	1	Unambiguous
				MoAGEIKDEVIDADDSLEEDFK	2	6.50689	1193.73	579.075	1	1	Unambiguous
				MAGEIKDEVIDADDSLEEDFK	2	6.35463	1185.52	408.395	1	1	Unambiguous
				GSITSVQAVYVPADDLTDPAPATTFAHLDATTVLSR	3	5.29169	1235.66	1105.55	0	1	Unambiguous
				YDDLPEMoAFYMVGGIHEVVEK	2	5.03332	1229.77	165.355	0	1	Unambiguous
				YDDLPEMoAFYMoVGGIHEVVEK	2	4.92448	1238	352.547	0	1	Unambiguous
				IPSAVGYQPTLATDLGGLQER	2	4.8125	1093.66	75.6174	0	1	Unambiguous
				NLQDIIAILGMDELSEEDKLTVAR	2	4.77454	1344.28	429.988	1	1	Unambiguous
				LVLEVAQHMoGDNTVR	2	4.68956	849.698	308.367	0	1	Unambiguous
				VALTGLTVAEYFR	2	4.44797	721.273	1212.88	0	1	Unambiguous
				FLSQPFQVAEVFTGTPGKm2YVDLK	3	4.25326	867.377	283.312	1	1	Ambiguous
				DEVIDADDSLEEDFKAEAISSENMVLNEK	3	4.22711	1086.3	432.229	1	1	Unambiguous
				AEAISSENMoVLNEK	2	4.22607	776.023	194.707	0	1	Unambiguous
				DTISAFTGILQGK	2	4.22329	676.874	1489.27	0	1	Unambiguous
				SSEALKDVPSLEK	2	4.14786	703.146	1809.32	1	1	Unambiguous
				FLSQPFQVAEVFTGTPGKmYVDLKm	3	4.09516	867.377	283.312	1	2	Ambiguous
				FLSQPFQVAEVFTGTPGKYVDLKm2	3	4.07221	867.377	283.312	1	3	Ambiguous
				LVLEVAQHMGDNTVR	2	4.02366	841.558	142.289	0	1	Unambiguous
				MLNPNIIGAEHYNIAR	2	3.96544	913.903	471.068	0	1	Unambiguous
				NLQDIIAILGMoDELSEEDKLTVAR	2	3.96263	1351.9	148.341	1	1	Unambiguous
				DEVIDADDSLEEDFK	2	3.92085	870.562	210.772	0	1	Unambiguous
				FTQANSEVSALLGR	2	3.91219	747.448	745.671	0	1	Unambiguous
				YDDLPEMAFYMoVGGIHEVVEK	2	3.86198	1229.77	165.355	0	2	Unconsidered
				MoLNPNIIGAEHYNIAR	2	3.78168	921.624	167.46	0	1	Unambiguous
				NLQDIIAILGMoDELSEEDK	2	3.75629	1081.66	123.448	0	1	Unambiguous
				TVLIMELINNVAKm	2	3.72298	736.991	759.57	0	1	Unambiguous
				NLQDIIAILGMDELSEEDK	2	3.71145	1074.3	711.252	0	1	Unambiguous
				FDGELPSILSALEVQGHNVR	2	3.67874	1091.94	801.009	0	1	Unambiguous
				FLSQPFQVAEVFTGTPGK	2	3.64616	977.296	293.074	0	1	Unambiguous
				AHGGFSVFAGVGER	2	3.53537	696.496	932.569	0	1	Unambiguous
				TVLIMoELINNVAK	2	3.53273	737.791	501.278	0	1	Unambiguous
				DVEGQDVLLFVDNIFR	2	3.52925	940.257	290.741	0	1	Unambiguous
				AEAISSENMVLNEK	2	3.52366	768.139	344.703	0	1	Unambiguous
				EAPEFTEQSTEQEILVTGIK	2	3.51505	1125.14	70.7712	0	1	Unambiguous
				TVLIMELINNVAK	2	3.41626	729.454	42.1698	0	1	Unambiguous
				SIAELGIYPAVDPLDSTSR	2	3.32366	1002.95	431.251	0	1	Unambiguous
				TVLImELINNVAKm	2	3.11832	744.768	455.558	0	1	Unambiguous
				VVDLLAPYQR	2	3.0516	587.699	620.2	0	1	Unambiguous
				IGLFGGAGVGK	1	2.08094	975.43	-135.162	0	1	Unambiguous
Cre09.g386650.t1.2	C_730039 / 138185	0	17.6396	NFMoVDFLAGGLSAAVSK	2	5.26512	872.224	322.881	0	1	Unambiguous	ANT1, mitochondrial ADP/ATP translocator protein	8	121
				NFMVDFLAGGLSAAVSK	2	4.83174	864.328	443.006	0	1	Unambiguous
				AVAGAGVLAGYDQLQVILLGK	2	3.97018	1029.4	783.518	0	1	Unambiguous
				TIASDGIAGLYR	2	3.7335	619.449	994.926	0	1	Unambiguous
				LLIQNQDEMIK	2	3.60345	674.154	1916.04	0	1	Unambiguous
				YFPTQALNFAFK	2	3.36415	724.696	1134.14	0	1	Unambiguous
				LLIQNQDEMoIK	2	3.3511	681.017	229.615	0	1	Unambiguous
				TVREEGFGSLWR	2	3.33554	719.335	650.172	1	1	Unambiguous
Cre07.g340350.t1.1	C_420010 / 78831	0	3.26535	GDFPTSEVEAAGAALAAELEADPAAALK	2	6.6098	1343.35	133.06	0	1	Unambiguous	ASA1, ATP syntase associated protein 1 (P60 or MASAP)	21	42
				LLGPELDGNGGAPLSDVVAAVTAHK	3	6.33393	802.152	1317.55	0	1	Unambiguous
				IDWETTNALEDFDITLEDMGAEVAK	2	5.91809	1414.64	693.433	0	1	Unambiguous
				KVLVSPEVAAVPLKDVDGQLASK	3	5.7461	788.952	628.621	2	1	Unambiguous
				KIDWETTNALEDFDITLEDMGAEVAK	2	5.12452	1477.85	98.0077	1	1	Unambiguous
				IDWETTNALEDFDITLEDMoGAEVAK	2	4.93385	1422.29	449.543	0	1	Unambiguous
				GDFPTSEVEAAGAALAAELEADPAAALKK	2	4.75209	1407.41	141.491	1	1	Unambiguous
				VLVSPEVAAVPLKDVDGQLASK	3	4.63136	746.278	697.452	1	1	Unambiguous
				HFGVDLPHSVIAHMoDPVLIK	3	4.50472	748.107	500.461	0	1	Unambiguous
				EQWGVENLSHHFLPLIR	2	4.16505	1039.24	1151.27	0	1	Unambiguous
				VDDAEEEELWMLTLQSQFK	2	4.12565	1157.1	910.586	0	1	Unambiguous
				KQVGHFEPELVAGR	2	4.10237	784.537	783.621	1	1	Unambiguous
				AEQEAADNAYLK	2	3.7333	661.938	186.046	0	1	Unambiguous
				SFEDLTAPVPNFR	2	3.65242	747.655	1043.07	0	1	Unambiguous
				VDDAEEEELWMoLTLQSQFK	2	3.58859	1164.17	106.734	0	1	Unambiguous
				KVLVSPEVAAVPLK	2	3.53506	725.758	417.311	1	1	Unambiguous
				DLGDSKGEPLLK	2	3.42657	636.605	407.332	1	1	Unambiguous
				VEFSEGVAAPK	2	3.41923	568.599	2294.46	0	1	Unambiguous
				AELKPVYGDSVDVAK	2	3.26535	796.734	1018.75	0	1	Unambiguous
				MSHHPALDSFLLK	2	3.20186	749.126	983.557	0	1	Unambiguous
				FELLAPQYAELLQAASSGSK	2	3.1373	1062.22	159.4	0	1	Unambiguous
Cre13.g581600.t1.2	C_230150 / 182740	0	3.31874	NQSLMoSADLYAALSEAVQQVENATNATLTLDGASPAYK	3	6.49052	1325.01	274.931	0	1	Unambiguous	ASA4, putative mitochondrial ATP syntase associated protein	9	23
				DVLYNLSNPDPDAEASVK	2	5.56365	974.665	712.434	0	1	Unambiguous
				KDVLYNLSNPDPDAEASVK	2	5.18743	1038.25	222.376	1	1	Unambiguous
				DAIAELEALKAEATAVLDK	3	4.45121	658.318	950.002	1	1	Unambiguous
				GAPWAAAFLEDVK	2	4.20226	688.24	558.355	0	1	Unambiguous
				KGAADEATSDALAK	2	3.78457	674.606	392.387	1	1	Unambiguous
				SEQAAVLAAAIK	2	3.35193	586.591	432.249	0	1	Unambiguous
				LEPTTADDSLELTSK	2	3.31874	810.935	654.889	0	1	Unambiguous
				QAGFEDPATEVSK	2	3.29337	690.148	464.309	0	1	Unambiguous
Cre12.g509750.t1.2	C_490077 / 100068	0	6.69618	FSANEVAAALSGLTAADVTSYVNAMIK	2	5.62076	1357.74	35.1527	0	1	Unambiguous	Putative mitochondrial processing peptidase alpha subunit	6	12
				ASVATAPGLAAAVGSSVLATGK	2	4.8247	950.556	552.398	0	1	Unambiguous
				VASINTVSPISSLVLFVEGGAAAETPATAGASK	3	4.68298	1039.85	603.439	0	1	Unambiguous
				KEHEVFTSVNPFAFAYK	3	4.62308	672.594	873.167	1	1	Unambiguous
				LNQLEALEILADAVVNAR	2	3.43363	977.188	659.232	0	1	Unambiguous
				TAPTFVTYGNLSSLPR	2	3.26255	862.666	245.79	0	1	Unambiguous
Cre11.g467535.t1.1 (g11465.t1)	C_1540001 / 159938	0	3.60314	FGDTAANTGMoLALLEDVDMPVAMK	2	5.39885	1263.7	76.6517	0	1	Unambiguous	Hypothetical mitochondrial carrier protein	12	30
				FGDTAANTGMLALLEDVDMoPVAMoK	2	5.34135	1271.84	192.613	0	1	Unambiguous
				FGDTAANTGMoLALLEDVDMoPVAMK	2	4.93537	1272.27	531.565	0	1	Unambiguous
				TVAASLAAGLFR	2	4.38313	589.688	1438.93	0	1	Unambiguous
				FGDTAANTGMLALLEDVDMPVAMK	2	4.20796	1255.45	-118.44	0	1	Unambiguous
				FGDTAANTGMLALLEDVDMoPVAMK	2	3.94059	1263.67	59.0649	0	1	Ambiguous
				FGDTAANTGMoLALLEDVDMoPVAMoK	2	3.90479	1279.71	92.4542	0	1	Unambiguous
				FGDTAANTGMLALLEDVDMPVAMoK	2	3.66535	1263.67	59.0649	0	2	Ambiguous
				FYQGLLPALIQGPLSR	2	3.60314	887.782	873.66	0	1	Unambiguous
				QTATVPMTYADVVK	2	3.5619	763.18	1032.14	0	1	Unambiguous
				YGTTTMEALR	2	3.52507	572.606	1444.94	0	1	Unambiguous
				EIGEILSTAGK	1	2.13968	1117.5	-101.922	0	1	Unambiguous
Cre16.g672650.t1.2	C_530055 / 191516	0	3.08862	MoQADATLPVEQR	2	4.09766	688.225	563.113	0	1	Unambiguous	Putative mitochondrial dicarboxylate transporter	15	57
				AMoSLNMoGMoLASNDQAK	2	4.04011	865.497	133.469	0	1	Unambiguous
				AVAGLSAGGIGALVGSPADLTLIR	2	3.87842	1090.81	627.778	0	1	Unambiguous
				IAPHVVFTLVFMoDALPK	2	3.83834	958.016	505.665	0	1	Unambiguous
				LGIFNMoMoSEELK	2	3.63275	722.737	540.138	0	1	Unambiguous
				GSPLAVGAEIVR	2	3.61675	586.019	2016.44	0	1	Unambiguous
				NNGQNLPLWQK	2	3.56514	656.687	522.751	0	1	Unambiguous
				AMSLNMGMoLASNDQAK	2	3.53391	849.663	325.619	0	1	Ambiguous
				LGIFNMMSEELK	2	3.47327	707.357	1421.99	0	1	Unambiguous
				AMoSLNMoGMLASNDQAK	2	3.45357	857.503	139.154	0	1	Unambiguous
				LGIFNMoMSEELK	2	3.41255	714.776	597.799	0	1	Ambiguous
				AMSLNMoGMoLASNDQAK	2	3.26304	857.579	227.589	0	2	Ambiguous
				LGIFNMMoSEELK	2	3.24447	714.776	597.799	0	2	Ambiguous
				AMSLNMoGMLASNDQAK	2	3.23231	849.663	325.619	0	2	Ambiguous
				MQADATLPVEQR	2	3.08862	680.189	513.677	0	1	Unambiguous
Cre02.g116750.t1.1	C_20064 / 76602	0	11.0638	EVAAFAQFGSDLDAATQYVLER	2	6.31005	1202.37	1065.2	0	1	Unambiguous	Alpha subunit of the mitochondrial ATP synthase	13	54
				ITPEINAHLAQQMSNLPVMTK	2	5.15392	1168.76	131.152	0	1	Unambiguous
				ITPEINAHLAQQMSNLPVMoTK	2	4.82766	1176.74	111.668	0	1	Unambiguous
				ITPEINAHLAQQMoSNLPVMoTK	2	4.81843	1185.35	630.811	0	1	Unambiguous
				TGQIVNVPVGPGTLGR	2	4.7538	783.693	956.695	0	1	Unambiguous
				EVAAFAQFGSDLDAATQYVLERm	2	4.23443	1208.71	509.968	0	1	Unambiguous
				GIRPALNVGLSVSR	2	3.71029	721.197	1760.17	0	1	Unambiguous
				QFVPMPIEQQTIVVYAATK	2	3.69161	1082.82	687.304	0	1	Unambiguous
				HAVIIYDDLSK	2	3.48953	638.133	1238.29	0	1	Unambiguous
				EAFPGDVFYLHSR	2	3.45098	770.131	982.028	0	1	Unambiguous
				VGSAAQFPGMK	2	3.25681	547.055	504.647	0	1	Unambiguous
				VGSAAQFPGMoK	2	3.13903	555.072	532.093	0	1	Unambiguous
				VVDALGQPIDGK	2	3.12626	606.49	256.058	0	1	Unambiguous
Cre09.g416150.t1.2 (g10300.t1)	C_710036 / 192157	3.4E-150	3.45894	GVDVSVSAGAGSAK	2	4.34609	602.792	-34.1615	0	1	Unambiguous	NUOP6, mitochondrial NADH:ubiquinone oxidoreductase 19 kDa subunit precursor	3	7
				YSVLATWPDFTK	2	4.24595	715.168	1125.22	0	1	Unambiguous
				FTFGSAADGPTASLGSNVK	2	3.45894	914.026	83.4517	0	1	Ambiguous
Cre06.g304350.t1.2	C_90043 / 195712	4.8E-107	7.92599	KPTLESLSADELEELK	2	4.96253	902.759	1422.69	0	1	Unambiguous	Cytochrome c oxidase, subunit VIb/COX12	3	11
				KPTLESLSADELEELKNEVVSEVVDK	3	4.3508	968.251	772.043	1	1	Unambiguous
				LADFLEPELITAPYDPR	2	3.57519	981.245	752.697	0	1	Unambiguous
Cre07.g338050.t1.2	C_750022 / 152682	0	3.11851	VDEVDVPFWAYWLSTAGYNSPAGFK	2	5.50606	1410.83	469.465	0	1	Unambiguous	ASA3, putative mitochondrial ATP syntase associated protein	9	12
				VAGLEPQQVTDLVVAFHK	2	5.29227	977.203	1194.79	0	1	Unambiguous
				FNFWPDATEALLHAAK	2	3.93404	916.201	261.071	0	1	Unambiguous
				AVAGAATSSTIR	2	3.72394	552.714	-162.868	0	1	Unambiguous
				GLEGSLSADEAKEVEK	2	3.58701	831.231	-222.11	1	1	Unambiguous
				GLEGSLSADEAK	2	3.11851	590.245	2465.6	0	1	Unambiguous
				DLVTSFAEK	1	2.36709	1010.46	926.148	0	1	Unambiguous
				LLEDAAGGEFK	1	2.28803	1149.45	-108.293	0	1	Unambiguous
				GDLFVALAR	1	2.09579	962.281	763.191	0	1	Unambiguous
Cre15.g635850.t2.1 / Cre15.g635850.t1.2	C_1380005 / 194183	0	3.88884	SAISFKPTLATILTPETLEK	2	4.74643	1081.26	596.619	0	1	Unambiguous	ATPase, gamma subunit, probably mitochondria targeted	9	17
				TNGEMFTHTFSETYK	2	4.31404	897.159	292.964	0	1	Unambiguous
				RQATITTELIEIIAGASALMoDA	2	4.25487	1152.74	117.3	1	1	Unambiguous
				VTFAQASLIAEDLLK	2	3.88884	810.662	871.092	0	1	Unambiguous
				TNGEMoFTHTFSETYK	2	3.64608	905.165	300.333	0	1	Unambiguous
				LDAYEIEASHER	2	3.59607	717.662	1147.57	0	1	Unambiguous
				QNITVAVSSDR	2	3.54865	596.669	2275.93	0	1	Unambiguous
				NAQVAVEQSR	2	3.40481	552.074	1429.34	0	1	Unambiguous
				LFGDFPAIEGK	1	2.39306	1194.48	723.904	0	1	Unambiguous
Cre10.g424450.t1.2 (g10494.t1)	C_260140 / 111351	0	23.3226	VQAQLANAANQSQVMoLDTDVK	2	5.92909	1130.68	101.499	0	1	Unambiguous	Mitochondrial import receptor subunit Tom40 -like	5	5
				TPVGTYEFGATTVSESQNLVLMoGR	2	5.61554	1287.29	123.367	0	1	Unambiguous
				TPVGTYEFGATTVSESQNLVLMGR	2	4.41344	1279.47	260.338	0	1	Unambiguous
				VTLAADFMWHLLSR	2	3.76322	831.423	1185.76	0	1	Unambiguous
				ESERPNYLELPQPVR	2	3.60134	914.616	702.759	0	1	Unambiguous
Golgi/endoplasmatic reticulum/vesicle trafficking
Cre12.g512000.t1.1	C_490107 / 94234	0	21.5341	AAAAAAEAVNAAVEAAADEQQQQEETTDK	3	5.46185	968.616	861.003	0	1	Unambiguous	Similar to golgi apparatus protein 1 isoform 2 (Canis familiaris)	6	6
				AAAAAAEAVNAAVEAAADEQQQQEETTDKK	3	5.08331	1010.96	471.297	1	1	Unambiguous
				NSNINANVPLAK	2	3.75385	628.119	438.084	0	1	Unambiguous
				FSENIDFQYPMoK	2	3.75259	768.148	391.323	0	1	Unambiguous
				QAFESSLTFALLK	2	3.55995	729.241	1842.5	0	1	Unambiguous
				EADSIELNVSLLK	2	3.48247	716.7	1130.52	0	1	Unambiguous
Cre02.g080700.t1.2 (g1475.t1)	C_50001 / 133859	0	3.42428	KTEIDEIVLVGGSTR	2	4.46884	809.233	354.009	1	1	Unambiguous	Heat Shock Protein 70, ER isoform	8	8
				IINEPTAAAIAYGLDKK	2	4.39895	895.257	847.508	1	1	Unambiguous
				EALEWLDENPDAEPDEYKDK	2	4.07156	1203.59	45.451	1	1	Unambiguous
				VEIIANDQGNR	2	3.76949	615.675	1393.89	0	1	Unambiguous
				ITPSYVAFTDEER	2	3.70087	764.629	338.574	0	1	Unambiguous
				DAGTISGLNVVR	2	3.62967	602.153	1366.6	0	1	Unambiguous
				SGGPSDGGDSEDLGDHDEL	2	3.54215	930.059	209.69	0	1	Unambiguous
				TEIDEIVLVGGSTR	2	3.42428	745.908	1353.24	0	1	Unambiguous
Cre01.g038400.t1.2	C_250128 / 78954	0	30.8638	WYGDAEADKGIQTGPDSK	2	5.35973	969.628	186.215	1	1	Unambiguous	Calreticulin	7	9
				AETDQLTHVYTLVIKPDNTYQVLIDLK	3	5.22157	1044.77	519.74	0	1	Unambiguous
				FFAISAPLATVFDNTGK	2	4.31665	901.142	1298.61	0	1	Unambiguous
				SGSIFDNILVTDDLEAAKK	2	4.05371	1018.69	159.095	1	1	Unambiguous
				KPEGWDDIPATIADK	2	4.01417	829.195	938.37	0	1	Unambiguous
				EVASGSLYEDWDMoLPPK	2	3.96055	977.607	671.058	0	1	Unambiguous
				IPKEEEESGHDEL	2	3.93744	756.598	332.746	1	1	Unambiguous
Cre12.g508500.t1.2	C_490065 / 144604	0	11.224	LIAGVADNVLPQEGVVSFNVR	2	4.97798	1099.85	676.627	0	1	Unambiguous	Putative peptidase	3	3
				HGPFSGDLADGYVWGR	2	3.1445	867.836	496.203	0	1	Unambiguous
				TAGDLGLIHGTNER	2	3.1015	727.587	293.54	0	1	Unambiguous
Cytoskeleton
Cre03.g190950.t1.2	C_1320004 / 186023	0	4.95197	FDGALNVDITEFQTNLVPYPR	2	5.25087	1205.68	472.386	0	1	Unambiguous	TUA2, alpha tubulin 2	4	14
				TIGGGDDAFNTFFSETGAGK	2	4.95197	996.844	392.31	0	1	Unambiguous
				LIAQVISSLTASLR	2	3.82567	737.39	1281.03	0	1	Unambiguous
				SLDIERPTYTNLNR	2	3.51825	846.706	315.033	0	1	Unambiguous
Ribosomes, translation, and DNA-related
Cre09.g397697.t1.1 (g9871.t1)	C_2390008 / 195598	0	27.0421	NMLVESDYAGDDYDLFAR	2	5.9793	1048.21	713.989	0	1	Unambiguous	RPL4, cytosolic ribosomal protein L4	7	9
				LNLLQLAPGGHLGR	2	4.51372	731.351	1943.36	0	1	Unambiguous
				IEQVPMVPLVLDDAVEGVK	2	3.72285	1026.77	690.598	0	1	Unambiguous
				VFGTATTESEQK	2	3.71279	650.594	1963.39	0	1	Unambiguous
				KGPLVVFANDEGISK	2	3.57198	788.181	949.794	1	1	Unambiguous
				AAQVALPAVFTAPIRPDIVR	2	3.52931	1053.32	193.679	0	1	Unambiguous
				AGHQTAAESWGTGR	2	3.49151	714.785	-68.9472	0	1	Unambiguous
Cre06.g285400.t1.3	C_290113 / 104082	8.9e-56	4.41124	NPSTGAVLQIAASK	2	4.41124	679.126	366.051	0	1	Unambiguous	Similar to histone-like bacterial DNA-binding protein; possible targeting to organelle	3	3
Cre06.g285401.t1.1 (g1431.t1)		6.1E-56		LVEAIATEVGLTK	2	3.52503	672.347	-67.3234	0	1	Unambiguous
				AFDSLIGGIEDALINGDR	2	3.4185	939.237	810.305	0	1	Unambiguous
Cre13.g568650.t1.2	C_930034 / 168484	0	3.21897	VFEVSLADLQK	2	4.42049	625.694	1357.71	0	1	Unambiguous	RPS3a, cytosolic ribosomal protein S3a	4	15
				LMEVHGDYSEEVGAK	2	4.09712	832.606	265.493	0	1	Unambiguous
				LMoEVHGDYSEEVGAK	2	3.90354	840.532	177.226	0	1	Unambiguous
				IERPAAAAPAVEEAATA	2	3.21897	820.183	920.491	0	1	Unambiguous
Cre06.g278222.t1.1 (g6364.t1)	C_430028 / 105734	0	7.95042	DGIAMoLWDLAEGK	2	3.9865	718.155	423.861	0	1	Unambiguous	RACK1, component of cytosolic 40S subunit	6	9
				DGIAMLWDLAEGK	2	3.96392	710.039	262.202	0	1	Unambiguous
				DVLSVAFSVDNR	2	3.74081	662.776	2166.23	0	1	Unambiguous
				DKSVLVWELER	2	3.61451	688.281	1317.7	1	1	Unambiguous
				SVLVWELER	2	3.2477	567.265	2559.53	0	1	Unambiguous
				LWDLNTGTTTR	2	3.23737	640.56	1924.53	0	1	Unambiguous
Cre17.g701200.t1.2	C_870056 / 145271	1.6E-92	7.52915	LVVITDVIDQNR	2	4.10993	693.36	673.953	0	1	Unambiguous	RPL14, cytosolic ribosomal protein L14	3	6
				VALINYGPEFGK	2	3.41922	654.694	520.73	0	1	Unambiguous
				KALADADVVAK	2	3.32839	551.221	728.881	1	1	Unambiguous
Cp genome			3.11629	NVASLGGYQPRSAGTKm2YYSEGIRm	3	3.11629	839.238	-234.858	2	1	Unambiguous	RpoC2, chloroplast RNA polymerase beta subunit	9	9
				TEGIDSSKmIPSSNIPEGKm3/ac	3	3.10663	638.929	-120.122	1	1	Unambiguous
				LQTLAKLNKEIHFNK	2	3.07978	900.167	1272	2	1	Unambiguous
				TEGIDSSKIPSSNIPEGKm3/acVTQNNKm3/ac	3	3.06996	876.23	-271.03	2	1	Unambiguous
				IIGRmVLARmDIYKmPNSTITIAKm	2	2.77227	1213.89	120.847	2	1	Ambiguous
				SGQLIQMNKEKmMTLR	2	2.74158	896.675	770.878	2	1	Unambiguous
				IIGRmVLARDIYKmPNSTITIAKm	2	2.69143	1213.89	120.847	2	2	Ambiguous
				IIGRmVLARmDIYKPNSTITIAKm	2	2.68413	1213.89	120.847	2	3	Ambiguous
				WFKmSNLLYVNSAISKm2	2	2.62974	906.607	110.969	1	1	Unambiguous
Cre14.g630100.t1.2 (g15174.t1)	C_3320003 / 129809	8.3E-156	19.6637	AFETPLAEANAVAQVK	2	4.9381	830.238	357.736	0	1	Unambiguous	RPL13, cytosolic ribosomal protein L13	3	6
				SLESLQENAQR	2	3.66855	638.154	523.024	0	1	Unambiguous
				MAASLGIAIDHR	2	3.2428	628.615	1241.48	0	1	Unambiguous
Cre11.g480150.t1.2 (g11921.t1)	C_480013 / 24344	4.1E-108	3.90234	ADRDESSPYAAMoLAAQDVAQK	2	5.55153	1127.17	125.528	1	1	Unambiguous	RPS14, cytosolic ribosomal protein S14	4	5
				DESSPYAAMoLAAQDVAQK	2	4.75768	956.354	429.126	0	1	Unambiguous
				ADRDESSPYAAMLAAQDVAQK	3	4.35406	746.664	413.663	1	1	Unambiguous
				IEDVTPIPTDSTR	2	3.90234	722.564	268.944	0	1	Unambiguous
Cre06.g308250.t1.2	C_90190 / 188837	0	4.15707	NDVGALVMVTGGHNAGR	2	5.03799	834.686	321.708	0	1	Unambiguous	RPS4A, cytosolic ribosomal protein S4E	9	18
				NDVGALVMoVTGGHNAGR	2	4.83728	842.607	228.203	0	1	Unambiguous
				GSFEIVHIEDAAGNR	2	4.60153	808.18	350.649	0	1	Unambiguous
				ANDSIMoLDIETGK	2	4.15707	712.061	306.64	0	1	Unambiguous
				TDHTYPTGFMoDVISMEK	2	3.98523	994.801	360.851	0	1	Unambiguous
				ANDSIMLDIETGK	2	3.97295	704.067	315.185	0	1	Unambiguous
				TDHTYPTGFMDVISMoEK	3	3.95358	663.535	358.113	0	1	Unambiguous
				TDHTYPTGFMoDVISMoEK	2	3.51434	1002.74	304.257	0	1	Unambiguous
				GGVPYVITHDGR	2	3.41495	636.405	903.148	0	1	Unambiguous
Others
Cre03.g145507.t1.1 (g2940.t1)	C_540038 / 184617	0	3.48855	SHGPNVVPVEPLDVTAAPAAPAVTYYQADVVANQIASEMTEIK	3	6.9001	1489.13	475.011	0	1	Unambiguous	Similar to zonadhesin (Mus musculus)	12	64
				QAVVLKEVEDTLVEFLEK	2	4.53005	1045.46	367.418	1	1	Unambiguous
				TILPPEAATLLNELIPEPPNK	2	4.12081	1136.14	442.159	0	1	Unambiguous
				RVAEVSPATEADPSIAAATR	2	3.94229	1007.3	766.885	1	1	Unambiguous
				ILLEEVDSSFFSSSA	2	3.66912	816.166	331.034	0	1	Unambiguous
				VAEVSPATEADPSIAAATR	2	3.48855	928.79	341.399	0	1	Unambiguous
				VGAGALLSVPER	2	3.35253	585.704	1480.81	0	1	Unambiguous
				AIELLQDPRPLEEK	2	3.33673	825.964	8.19182	0	1	Unambiguous
				GATVESDVLANVK	2	3.28558	652.721	1336.86	0	1	Unambiguous
				EVEDTLVEFLEK	2	3.24352	726.112	334.702	0	1	Unambiguous
				TNIDPASTNILR	2	3.16559	658.247	597.659	0	1	Unambiguous
				TPFDILTFGPR	2	3.12814	633.133	1253.55	0	1	Unambiguous
Cre01.g025250.t1.1	C_410057 / 116285	7.1E-108	11.2481	LTVVQTAHGTSSVLGNDLGVR	2	5.34708	1063.31	696.863	0	1	Unambiguous	Similar to MGC86418 protein (Xenopus laevis); FAD_Synth, Riboflavin kinase / FAD synthetase domains	6	10
				ALVVGSGAVPIIDVLK	2	4.35522	776.457	615.584	0	1	Unambiguous
				DITVVDTDPER	2	3.61308	631.149	1331.47	0	1	Unambiguous
				QMoGTPTANIETGLVK	2	3.27982	788.667	330.958	0	1	Unambiguous
				FGSVDALVSR	2	3.19151	526.052	511.829	0	1	Unambiguous
				QMGTPTANIETGLVK	2	3.18499	780.653	313.261	0	1	Unambiguous
Cre16.g696000.t1.2	C_1400008 / 152568	0	22.206	TAAADAVNSEADAAVAAER	2	5.67767	902.551	689.208	0	1	Unambiguous	Similar to UDP-N-acetylglucosamine pyrophosphorylase-like proteins	11	19
				VHLLQAADALQFNFAEAAR	2	5.61001	1043.22	166.352	0	1	Unambiguous
				EAVDKLDPVAGDGAVQHSAIK	3	4.81303	707.598	321.708	1	1	Unambiguous
				YLELLGTSSPLLER	2	4.74857	796.763	1032.59	0	1	Unambiguous
				ALAAEVGLNATMADPAVAAVR	2	4.69498	1006.67	626.649	0	1	Unambiguous
				LTDADLAALDGATSSALSALSAHLALVK	3	4.52057	900.344	1321.51	0	1	Unambiguous
				AAQEEAQAGEGSEEAAEK	2	4.08716	903.282	427.954	0	1	Unambiguous
				ALAAEVGLNATMoADPAVAAVR	2	4.01035	1014.65	612.184	0	1	Unambiguous
				SAAVAIYGALTTFLR	2	3.86925	777.829	502.465	0	1	Unambiguous
				GQAALVTLGGATTEAGELR	2	3.86593	908.14	171.596	0	1	Unambiguous
				LVSELLGEGLVLLELPPASYR	2	3.32548	1135.74	960.077	0	1	Unambiguous
Cre09.g393765.t1.1 (g9763.t1)	C_80056 / 184328	2.2E-147	3.92195	SVTVDQILGINPDVKPGK	2	4.66794	941.549	1085.23	0	1	Unambiguous	Similar to chitinase, contains two LysM domains	2	3
				VVEGQTILLPAQK	2	3.92195	699.39	1396.57	0	1	Unambiguous
Cre06.g294450.t1.1	C_190016 / 122660	0	3.50643	LSEGEIAELDR	2	3.85548	616.652	551.53	0	1	Unambiguous	Similar to aldo-keto reductase/ oxidoreductase (Arabidopsis thaliana)	2	2
				EQAPDLPRPVVATK	2	3.50643	761.781	1124.76	0	1	Unambiguous
Cre01.g044800.t1.2	C_1330014 / 146801	0	4.0842	YVQDNYTAYAGNSSFLAGPTDNTK	2	5.84399	1299.23	104.662	0	1	Unambiguous	Similar to formate acetyltransferase (Thermosynechococcus elongatus BP-1); PFL1 Pyruvate formate lyase domain	17	25
				VSLDTSSIQYESDNLMoSK	2	4.5245	1017.12	146.261	0	1	Unambiguous
				AGTITEAEVQELIDHFVMK	2	4.50607	1067.52	1381.85	0	1	Unambiguous
				THNSGVFDAYTDEMR	2	4.49784	872.701	946.392	0	1	Unambiguous
				THNSGVFDAYTDEMoR	2	4.46515	879.961	100.47	0	1	Unambiguous
				NSVPTLSVLTITSNVVYGK	2	4.21509	996.834	280.996	0	1	Unambiguous
				VSLDTSSIQYESDNLMSK	2	4.12071	1009.12	139.818	0	1	Unambiguous
				AALESYGYTPDPEVAR	2	4.0842	870.735	939.185	0	1	Unambiguous
				DAHGALASLNSVAK	2	3.80938	677.714	523.305	0	1	Unambiguous
				YAQVTPVIDER	2	3.7013	647.194	2097.31	0	1	Unambiguous
				SMoLMoDAVEHPEK	2	3.64134	710.078	365.546	0	1	Unambiguous
				SGILSGLPDGYGR	2	3.58495	647.655	2038.27	0	1	Unambiguous
				DLETVVGLQTDAPLK	2	3.50688	800.599	829.923	0	1	Unambiguous
				LLAFGISGLSVVTDSLSAIK	2	3.49559	996.336	262.671	0	1	Unambiguous
				VALYGVDALIK	2	3.37022	582.171	1415.27	0	1	Unambiguous
				HNLLGVMDEEK	2	3.32718	643.154	524.797	0	1	Unambiguous
				LREEVNEQIR	2	3.29982	643.611	410.953	1	1	Unambiguous
Cre05.g234638.t1.1 (g5357.t1)	C_1490014 / 122298	1.6E-173	3.9474	YPTAGSSSAQEAQPFFVNSPLGIYLIHNGNLTNTEELR	3	7.84284	1380.59	899.302	0	1	Unambiguous	Similar to amidophosphoribosyl transferase (Ralstonia metallidurans CH34); PurF domain	19	47
				KVYLASASPPVVYPNVYGVDMoPSR	3	5.84776	876.27	555.189	1	1	Unambiguous
				YEGNANVELYEGLLMLQHR	3	5.60991	750.961	784.859	0	1	Unambiguous
				VRDVQPGEMVIITEEGK	2	5.37375	950.668	180.951	1	1	Unambiguous
				INFLFEAGEMTMR	2	4.97472	780.727	1094.15	0	1	Unambiguous
				YEGNANVELYEGLLMoLQHR	2	4.75886	1133.26	179.771	0	1	Unambiguous
				ADGLIYQEVDDLMTAGR	2	4.63228	934.176	243.51	0	1	Unambiguous
				VRDVQPGEMoVIITEEGK	2	4.60502	958.711	226.801	1	1	Unambiguous
				GQDSAGMVTTDWSR	2	4.18739	756.077	322.598	0	1	Unambiguous
				ADGLIYQEVDDLMoTAGR	2	4.04967	942.331	408.706	0	1	Unambiguous
				TESDSEVLLNILADEVHR	2	3.9474	1020.88	358.888	0	1	Unambiguous
				INFLFEAGEMTMoR	2	3.92329	788.613	941.528	0	1	Unambiguous
				VSLINNDRPNAMoVGSS	2	3.6869	845.676	309.092	0	1	Unambiguous
				VYLASASPPVVYPNVYGVDMoPSR	2	3.631	1249.2	57.0691	0	1	Unambiguous
				DVQPGEMoVIITEEGK	2	3.60872	831.657	900.706	0	1	Unambiguous
				GQDSAGMoVTTDWSR	2	3.5485	763.683	-193.923	0	1	Unambiguous
				SVLLIDDSIVR	2	3.36594	616.113	1225.42	0	1	Unambiguous
				INFLFEAGEMoTMR	2	3.27531	788.613	941.528	0	2	Unconsidered
				ELNPDIK	1	2.01192	828.322	-150.359	0	1	Unambiguous
Cre13.g565450.t1.2	C_1690020 / 99287, 113924, 54929	8.5E-135	30.6669	NLGVGIGHALLAYAASLK	2	5.28962	885.826	1486.84	0	1	Unambiguous	Similar to adenylosuccinate lyase (Pseudomonas syringae pv. Phaseolicola)	6	7
				VTQESMoMoTFVDGIDGLPQPAK	2	4.92279	1149.21	582.493	0	1	Ambiguous
				VTQESMMTFVDGIDGLPQPAK	2	4.73617	1133.7	1014.5	0	1	Ambiguous
				IPAVTEVPPFSAAANAVLDK	2	4.04181	1005.76	209.174	0	1	Unambiguous
				EAVQGHVLPTMDK	2	3.58668	713.661	1118.56	0	1	Unambiguous
				DVWGYISLGYFK	2	3.58635	725.283	1265.01	0	1	Unambiguous
Cre05.g234638.t1.1 (g5357.t1)	C_4220002 / 153473	1.7E-43	3.9474	YPTAGSSSAQEAQPFFVNSPLGIYLIHNGNLTNTEELR	3	7.84284	1380.59	899.302	0	1	Unambiguous	Similar to amidophosphoribosyl transferase (Silicibacter sp. TM1040); glutamine amidotransferases class-II (GN-AT)_GPAT- type domain	19	47
				KVYLASASPPVVYPNVYGVDMoPSR	3	5.84776	876.27	555.189	1	1	Unambiguous
				YEGNANVELYEGLLMLQHR	3	5.60991	750.961	784.859	0	1	Unambiguous
				VRDVQPGEMVIITEEGK	2	5.37375	950.668	180.951	1	1	Unambiguous
				INFLFEAGEMTMR	2	4.97472	780.727	1094.15	0	1	Unambiguous
				YEGNANVELYEGLLMoLQHR	2	4.75886	1133.26	179.771	0	1	Unambiguous
				ADGLIYQEVDDLMTAGR	2	4.63228	934.176	243.51	0	1	Unambiguous
				VRDVQPGEMoVIITEEGK	2	4.60502	958.711	226.801	1	1	Unambiguous
				GQDSAGMVTTDWSR	2	4.18739	756.077	322.598	0	1	Unambiguous
				ADGLIYQEVDDLMoTAGR	2	4.04967	942.331	408.706	0	1	Unambiguous
				TESDSEVLLNILADEVHR	2	3.9474	1020.88	358.888	0	1	Unambiguous
				INFLFEAGEMTMoR	2	3.92329	788.613	941.528	0	1	Unambiguous
				VSLINNDRPNAMoVGSS	2	3.6869	845.676	309.092	0	1	Unambiguous
				VYLASASPPVVYPNVYGVDMoPSR	2	3.631	1249.2	57.0691	0	1	Unambiguous
				DVQPGEMoVIITEEGK	2	3.60872	831.657	900.706	0	1	Unambiguous
				GQDSAGMoVTTDWSR	2	3.5485	763.683	-193.923	0	1	Unambiguous
				SVLLIDDSIVR	2	3.36594	616.113	1225.42	0	1	Unambiguous
				INFLFEAGEMoTMR	2	3.27531	788.613	941.528	0	2	Unconsidered
				ELNPDIK	1	2.01192	828.322	-150.359	0	1	Unambiguous
Cre03.g180750.t1.2	C_2020016 / 154307	0	13.7233	LAASPAAAAAAAGHGAVVQLQR	2	6.14737	1002.48	1426.49	0	1	Unambiguous	Similar to methyltetrahydropteroyltriglutamate-homocysteine methyltransferase (Methionine synthase, vitamin-B12 independent isozyme)	17	34
				LVVTSSAPLQHLPYDLGLELEAPK	3	5.10311	864.772	728.673	0	1	Unambiguous
				MoDADVLTIENSR	2	4.52846	690.593	384.521	0	1	Unambiguous
				AAQAMQLGLALR	2	4.42066	623.167	2109.45	0	1	Unambiguous
				GMoLTGPVTILNWSFPR	2	4.13027	902.883	-100.967	0	1	Unambiguous
				GDSGEAELLAVAHK	2	4.04673	699.571	1021.49	0	1	Unambiguous
				GMLTGPVTILNWSFPR	2	3.96004	894.862	-128.055	0	1	Unambiguous
				AELQLAGGAAVAPVAGGVEAAGK	2	3.87111	1004.09	46.4094	0	1	Unambiguous
				MDADVLTIENSR	2	3.85742	682.372	61.9332	0	1	Unambiguous
				SDNAMoMoAALAAAGYGR	2	3.78322	801.656	374.45	0	1	Unambiguous
				DIGPGVYDVHSPVVPSVEFIK	3	3.6584	752.514	599.763	0	1	Unambiguous
				TPEAEPHLPPALAAR	3	3.53224	524.344	750.921	0	1	Unambiguous
				ALLDTGAVSSDR	2	3.52923	603.289	791.105	0	1	Unambiguous
				EQQLQLPAFPTTTIGSFPQTAEVR	2	3.4643	1330.77	438.495	0	1	Unambiguous
				SDNAMMAALAAAGYGR	2	3.40221	785.581	280.404	0	1	Unambiguous
				SFVDSGILSGR	2	3.34661	569.437	243.928	0	1	Unambiguous
				VEEIVSVAR	2	3.27176	501.311	52.4339	0	1	Unambiguous
Conserved proteins of yet unknown function
Cre01.g000900.t1.2	C_1670026 / 121991	0	8.97902	TPSAVAHFLGEAFVGAAPQMoAYR	2	6.09924	1204.62	436.785	0	1	Unambiguous	Similar to conserved plant/cyanobacterial proteins of unknown functions, contains two DUF1350 domains	19	300
				FKDDSLDDTNNLVQLLQGSSSVGEVLDLTVR	3	5.2534	1127.14	498.846	1	1	Unambiguous
				LATVAGQLGVSAATAPLEELSR	2	5.22855	1078.29	646.589	0	1	Unambiguous
				GVVGVSGMLGGQVGGPLTDSMoQGLADEVAAWMGSGAVAMSGTR	3	5.00518	1361.13	352.732	0	1	Ambiguous
				QVLPLLEQLAPLYLDAAAGK	2	4.75967	1062.48	346.591	0	1	Unambiguous
				GVVGVSGMLGGQVGGPLTDSMoQGLADEVAAWMoGSGAVAMoSGTR	3	4.71589	1371.71	292.175	0	1	Unambiguous
				GVVGVSGMLGGQVGGPLTDSMQGLADEVAAWMoGSGAVAMSGTR	3	4.59142	1361.13	352.732	0	2	Ambiguous
				GVVGVSGMLGGQVGGPLTDSMQGLADEVAAWMoGSGAVAMoSGTR	3	4.37921	1366.42	325.553	0	1	Unambiguous
				QVLPLLEQLAPLYLDAAAGKAEFLPTPEETR	3	4.32605	1132.59	566.701	1	1	Unambiguous
				TLPGDHLRPLHQAFVDLPPDLAR	3	4.32344	860.827	804.959	0	1	Unambiguous
				LAAGAVESTGGALGR	2	4.21936	665.627	401.484	0	1	Unambiguous
				DDSLDDTNNLVQLLQGSSSVGEVLDLTVR	2	4.0613	1552.34	364.328	0	1	Unambiguous
				VLGPIINQIAASPVR	2	3.54011	774.752	368.258	0	1	Unambiguous
				TPSAVAHFLGEAFVGAAPQMAYR	2	3.5149	1196.42	266.378	0	1	Unambiguous
				TTVESISETVK	2	3.41594	597.745	717.821	0	1	Unambiguous
				LFLEALANR	2	3.29804	524.134	630.881	0	1	Unambiguous
				DILVIATPYSTSFDHLR	2	3.27825	975.099	602.141	0	1	Unambiguous
				LATVAGQLGVSAATAPLEELSRm	2	3.20943	1085.31	656.795	0	1	Unambiguous
				IADEAQFR	2	3.06936	475.599	753.71	0	1	Unambiguous
Cp genome			30.0674	ILVMPSNQQNFNNTLDNTK	2	5.0925	1096.61	518.22	0	1	Unambiguous	ORF1995, Hypothetical protein ChreCp059	25	46
				SNLYQTLYGNYEISDYLLR	2	4.65887	1163.76	589.399	0	1	Unambiguous
				SFDITSMTTTLPFYAGWDESLKm2	2	4.61427	1270.34	574.387	0	1	Unambiguous
				ILVMoPSNQQNFNNTLDNTK	2	4.50866	1104.18	129.637	0	1	Unambiguous
				FNTNTTLTGNALITNNVNSIEEDDLR	3	4.29809	960.931	477.506	0	1	Unambiguous
				VETNQVYLPEGEK	2	4.25016	753.593	286.138	0	1	Unambiguous
				YLSNLQVNNSTLTNK	2	4.17089	855.185	278.962	0	1	Unambiguous
				LQNTPVQDPNISSPDK	2	4.14838	877.109	190.179	0	1	Unambiguous
				NVPTGSSAVIDSTVLR	2	3.83888	808.633	243.338	0	1	Unambiguous
				FDQPLYNDNK	2	3.80221	627.637	547.081	0	1	Unambiguous
				SFDITSMoTTTLPFYAGWDESLKm2	2	3.5942	1278.31	553.304	0	1	Unambiguous
				IDNITTLQGAFITK	2	3.5734	768.043	150.202	0	1	Unambiguous
				QLNNPANPSLETSTK	2	3.55424	808.016	750.799	0	1	Unambiguous
				AVNESISLSGIMoPSDK	2	3.27158	832.451	44.9182	0	1	Unambiguous
				LNVINQLTNNETTTQK	2	3.21044	915.677	-332.944	0	1	Unambiguous
				KNVVESTLTSLNSDGEAATSQPK	3	3.08418	793.734	1259.68	1	1	Unambiguous
				SSLYNQTQLLR	2	2.94408	662.222	551.783	0	1	Unambiguous
				INVQPVGIMoPR	2	2.92531	620.642	475.506	0	1	Unambiguous
				AYNQQFQGTFK	2	2.83797	666.552	344.615	0	1	Unambiguous
				LTVGNQAPYFK	2	2.73138	620.237	1458.92	0	1	Unambiguous
				MALEDLSKm3WKm3	2	2.71245	653.463	911.921	1	1	Unambiguous
				KQDNQAYLPK	2	2.69076	603.113	486.29	1	1	Unambiguous
				TIKPGLIYTNSALR	2	2.66307	775.068	1441.54	0	1	Unambiguous
				LITETAFLNLNPTDK	2	2.65854	846.301	998.853	0	1	Unambiguous
				GFYYYKPTLR	2	2.53259	655.065	1104.01	0	1	Unambiguous
Cre01.g019600.t1.2	C_350047 / 183568	3e-162	11.483	MoVSNSGVLVGTATVDR	2	4.4087	812.077	816.644	0	1	Unambiguous	Similar to conserved hypothetical protein (Prochlorococcus marinus str. NATL2A)	5	13
				LHLNFDTSVLVIPDMoSYR	2	4.32743	1068.7	145.774	0	1	Unambiguous
				LHLNFDTSVLVIPDMSYR	3	3.9648	708.277	1286.71	0	1	Unambiguous
				YNAVGGGGWGTVTDLGDGK	2	3.58423	912.536	113.925	0	1	Unambiguous
				MVSNSGVLVGTATVDR	2	3.4901	803.395	-27.1299	0	1	Unambiguous
Cre17.g697050.t1.2	C_1550001 / 145347	0	8.22538	VVVLGLGNVNNAQEFAR	2	4.64234	901.971	1640.4	0	1	Unambiguous	Similar to hypothetical protein TeryDRAFT_4244 (Trichodesmium erythraeum IMS101)	5	17
				GYVGDSAAPPVFDSPTPFDVLGSGYQRPFELATLR	3	4.04809	1243.2	195.523	0	1	Unambiguous
				LLPMoLAGVGSPGTIQEVVR	2	3.63147	977.524	490.1	0	1	Unambiguous
				ASSGDPVEITSMWEPVLGSK	2	3.58304	1046	468.257	0	1	Unambiguous
				LLPMLAGVGSPGTIQEVVR	2	3.23932	970.371	1364.46	0	1	Unambiguous
Cre03.g182150.t1.2 (g3775.t1)	C_1580021 / 60278	0	7.51445	VLENWYPTAEAGK	2	4.9757	740.203	1127.13	0	1	Unambiguous	Similar to DUF477 domain containing proteins	4	5
				RLEFETDAFAFADK	2	3.79901	830.763	431.767	1	1	Unambiguous
				VLENWYPTAEAGKDK	2	3.71544	861.031	116.689	1	1	Unambiguous
				LLGNPVPEAPVR	2	3.52847	632.626	1992.33	0	1	Unambiguous
Cre02.g095077.t1.1 (g1851.t1)	C_140123 / 160137	1.7E-91	11.834	VMEEELAMLAGK	2	4.62582	662.144	1985.53	0	1	Unambiguous	Similar to DUF393 domain containing protein of unknown function (Crocosphaera watsonii WH 8501) contains to 2 CBS domains	3	3
				VMoEEELAMoLAGK	2	4.04337	677.259	641.245	0	1	Unambiguous
				VAADPSLAQPSTSLEK	2	3.16482	807.68	318.651	0	1	Unambiguous
Cre02.g081050.t1.2 / Cre02.g081050.t1.1 (g1482.t1)	C_50005	0	8.04039	TILASVDVVIDESFYDGK	2	5.64881	987.074	1087.4	0	1	Unambiguous	Conserved uncharacterized protein, FAP 24 (found in flagella proteome)	13	156
				ALYGLTDAAALTDLK	2	4.97508	768.68	339.251	0	1	Unambiguous
				TTVSVAQNFEVSYYSTFK	2	4.93153	1036.65	621.855	0	1	Unambiguous
				VLAVPLTAVSVQDTTVLNFMK	2	4.61796	1124.7	950.683	0	1	Unambiguous
				EAAANTAFNAIVSAYNANK	2	4.57419	971.219	762.222	0	1	Unambiguous
				TILASVDVVIDESFYDGKNPTQITLDDFR	3	4.49056	1091.74	482.293	1	1	Unambiguous
				NSAVSPLVAWIYYQPK	2	4.27769	919.599	1208.46	0	1	Unambiguous
				VVTNLYTFAK	2	3.8516	578.799	821.904	0	1	Unambiguous
				APEQVVLYFNAYR	2	3.71824	785.767	458.987	0	1	Unambiguous
				VLAVPLTAVSVQDTTVLNFMoK	2	3.60395	1132.2	509.664	0	1	Unambiguous
				NPTQITLDDFR	2	3.59842	661.764	2163.94	0	1	Unambiguous
				QISSSSVQFLQDR	2	3.42243	748.733	1138.71	0	1	Unambiguous
				VTGVNVFPTTR	2	3.20956	596.773	1582.13	0	1	Unambiguous
Cre03.g146167.t1.1 (g2973.t1)	C_540056 / 191988	1.1E-164	3.45338	DWTAAENLTFFPSPEDLGETGLDQLK	2	4.53868	1448.23	376.023	0	1	Unambiguous	Conserved plant protein of unknown function	4	5
				EAPTPDVDPENAEFVIFFR	3	4.14749	732.001	427.874	0	1	Unambiguous
				TLIWQMASGLYQDK	2	3.81015	827.63	254.903	0	1	Unambiguous
				GNQVSNFLANAIK	2	3.45338	688.783	599.858	0	1	Unambiguous
Cre03.g203800.t1.2	C_120189 / 183944	6.3E-82	14.6668	LSTSGAGSSSPPSSGSSSAPVVR	2	4.57548	1031.71	195.616	0	1	Unambiguous	Weakly similar to conserved plant/cyanobacterial proteins	3	5
				AAVQEPVAFWGGVFAGVFR	2	3.66303	1004.72	197.01	0	1	Unambiguous
				LSLDTDPLK	1	2.36595	1001.55	-0.61908	0	1	Unambiguous
Cre12.g490500.t1.2	C_630005 / 114879	3.2E-99	6.99144	SMPASEVLAAGEALPDFKPDGK	2	4.71759	1116.29	660.07	0	1	Unambiguous	Similar to conserved plant/cynanobacterial proteins	2	4
				DFFIVPNPK	1	2.27385	1076.44	-129.435	0	1	Unambiguous
Cre12.g492350.t1.2	C_740067 / 194163	1.2E-116	30.0456	APVVPLYVLDDVDGSAVWR	2	6.41878	1036.74	667.236	0	1	Unambiguous	Weakly similar to possible signaling protein TraB (Halobacterium sp. NRC-1)	7	8
				LYGEDALLDWPGAFPALISER	2	4.10005	1167.2	86.3634	0	1	Unambiguous
				ASDPATPVTLPPSLR	2	3.63179	762.296	1153.48	0	1	Unambiguous
				AVVGVIGSAHVR	2	3.47106	584.197	2313.89	0	1	Unambiguous
				AGASGLVALLR	2	3.29389	514.71	764.277	0	1	Unambiguous
				KIQIEGLPEDEASK	2	3.16227	779.566	839.921	1	1	Unambiguous
				ALAAVATGK	1	2.02027	802.543	1321.3	0	1	Unambiguous
Cre07.g340200.t1.1	C_420064 / 183448	0	14.8748	GKPIMoTDEDYDALKAELR	3	4.61946	694.487	203.628	1	1	Unambiguous	Similar to conserved plant proteins	10	19
				EELIWSGSMVAVLSSDEQR	2	4.16514	1069.91	1300.26	0	1	Unambiguous
				VVVVAETSEVKQEK	2	4.09883	773.469	696.596	1	1	Unambiguous
				GKPIMTDEDYDALK	2	3.80337	798.566	227.54	0	1	Unambiguous
				EELIWSGSMoVAVLSSDEQR	2	3.7365	1076.59	69.9763	0	1	Unambiguous
				APCPSCGSENFSYFGDVFTVAGAR	2	3.63058	1240.82	-587.05	0	1	Unambiguous
				MoYADAEPDYLR	2	3.5298	680.547	365.614	0	1	Unambiguous
				FLEASMoAYAK	2	3.32166	573.983	355.749	0	1	Unambiguous
				GKPIMoTDEDYDALK	2	3.23607	806.555	214.431	0	1	Unambiguous
				VVVVAETSEVK	2	3.19687	580.536	350.904	0	1	Unambiguous
Novel proteins of unknown function
Cre03.g153750.t1.2	C_110103 / 95493	7.5E-87	46.3155	MRPLSEPEPDSASTSSASGASR	3	5.66847	740.634	-59.0959	0	1	Unambiguous	No significant hit in NCBI BLASTp	11	15
				DGAASQVVEYEAMoLDVLELGGLQK	2	5.66318	1276.38	193.1	0	1	Unambiguous
				DGAASQVVEYEAMLDVLELGGLQK	3	5.49874	846.364	714.322	0	1	Unambiguous
				SETAAGDAGPASSASAASPILLPAAGSAAASSSQAPR	3	4.55338	1085.52	295.276	0	1	Unambiguous
				DVSAVLTLMSEEVVYDSLSTSASLR	3	4.37388	891.658	234.497	0	1	Unambiguous
				DVSAVLTLMoSEEVVYDSLSTSASLR	2	4.21786	1345.1	320.793	0	1	Unambiguous
				AVGAEALVAPVAPTVPR	2	4.18732	810.325	1055.72	0	1	Unambiguous
				AATPASSGEPAADPAAAK	2	4.15299	792.546	829.222	0	1	Unambiguous
				AAAPLLTSAVWPSTSPLLGGLTR	2	4.08033	1140.99	740.895	0	1	Unambiguous
				GMGVYWADPR	2	3.74152	577.147	1523.35	0	1	Unambiguous
				SYSMNADLTSLWEK	2	3.26434	823.693	984.736	0	1	Unambiguous
Cre12.g498950.t1.2	C_1010035 / 194644	3.9E-175	3.98061	VFIPLAILTAAAGIAVPLILK	3	4.45239	702.809	978.72	0	1	Unambiguous	No significant hit in NCBI BLASTp	8	23
				DQFTWDTNAGAFEAFVK	2	3.98061	975.051	1129.65	0	1	Unambiguous
				LHGVVSPETVDEVAR	2	3.95855	804.692	334.446	0	1	Unambiguous
				YFELFKPNAGGEGGFIR	2	3.63243	952.165	719.259	0	1	Unambiguous
				VATLGTEPESAGPAGAK	2	3.6066	778.54	177.051	0	1	Unambiguous
				QEANLQPNVTFGQPPNTK	2	3.59455	992.269	270.835	0	1	Unambiguous
				GYVSIVVEEATGK	2	3.57056	676.531	255.374	0	1	Unambiguous
				MELLEGSSELR	2	3.24559	632.297	-30.8774	0	1	Unambiguous
Cre16.g674800.t1.2 (g16623.t1)	C_580038 / 158327	3.1E-32	19.9252	VLQLLGEGLGLYNGAEQFEPAVK	2	4.54363	1223.28	99.3384	0	1	Unambiguous	No significant hit in NCBI BLASTp	6	9
				YSSPLLGDGWLSAGGTMoAR	2	4.08826	978.226	261.726	0	1	Unambiguous
				QLFTPDGVVGALGR	2	4.08603	715.649	357.404	0	1	Unambiguous
				AAFFPQLAVFPVLYLDSDLAVFK	2	4.02483	1286.48	215.597	0	1	Unambiguous
				YSSPLLGDGWLSAGGTMAR	2	3.97824	970.362	401.062	0	1	Unambiguous
				KYDDAVEVTFDR	2	3.74788	729.618	368.721	1	1	Unambiguous
Cre06.g291050.t1.1	C_290134 / 149502	1e-100	3.27026	SAFAYNDPPSFDQEADQPLAVR	2	5.00627	1220.21	529.641	0	1	Unambiguous	No significant hit in NCBI BLASTp	7	16
				YAPGGGDESGGSAAPLLLASAK	2	4.7177	995.169	169.733	0	1	Unambiguous
				GGAGGSSGGAVPGAALAEALGR	2	4.65495	892.116	176.636	0	1	Unambiguous
				GVSGGGGGAAAEAQDQPAQPPPPPHR	3	4.11147	803.029	381.433	0	1	Unambiguous
				ALQADDYLGGPTPSQPLR	2	3.52374	950.321	354.581	0	1	Unambiguous
				SGDDAIAAALSAITGEER	2	3.27026	875.121	1362.95	0	1	Unambiguous
				GEASAPAAASASEEDAVLR	2	3.22958	901.448	18.3588	0	1	Unambiguous
Cre17.g722750.t1.2	C_10188 / 192448	0	15.9407	KVLYNDETDLLEYPADDGAR	3	5.02039	767.368	1302.52	1	1	Unambiguous	No significant hit in NCBI BLASTp	5	12
				VLYNDETDLLEYPADDGAR	2	4.02403	1085.18	165.33	0	1	Unambiguous
				VIDGQADVGASLK	2	3.73243	637.136	459.809	0	1	Unambiguous
				QGVDAAELTSTGR	2	3.55902	653.511	1048.85	0	1	Unambiguous
				LVNYVVDFVDYR	2	3.16387	751.938	731.431	0	1	Unambiguous
Cre09.g394200.t1.1	C_330108 / 191022	0	3.08367	ALTMFLVTDDGFR	2	4.44387	744.831	1957.39	0	1	Unambiguous	No significant hit in NCBI BLASTp, FAP 102 (found in flagellar proteome)	5	9
				SPVAYWVPHDIVVGTYDNPTGYVQLIDR	3	4.01424	1059.47	564.927	0	1	Unambiguous
				TYLIGGVDANYADYIK	2	3.94489	888.608	182.103	0	1	Unambiguous
				IQLLNLGGVYTVR	2	3.8772	724.213	1085.95	0	1	Unambiguous
				NLLDVITVAEADDVVGTDK	2	3.08367	994.779	768.63	0	1	Unambiguous
Cre12.g534250.t1.2	C_910050 / 157545	1.1E-155	11.4975	TYTFFYVADDLALAR	2	3.92233	884.209	866.003	0	1	Unambiguous	No significant hit in NCBI BLASTp	3	3
				LVDQETVEGAILHMoER	2	3.92141	928.885	452.835	0	1	Unambiguous
				SSAGGVALLIK	2	3.65374	509.205	1756.59	0	1	Unambiguous
Cre16.g671000.t1.2	C_820024 / 189359	1.2E-144	3.28345	VGGAGPEAEAAVAGAAAAEGK	2	6.60031	878.593	1313.57	0	1	Unambiguous	No significant hit in NCBI BLASTp	10	22
				SSAVGDSGVTVEGPLAQLMR	2	6.32049	988.228	735.078	0	1	Unambiguous
				SSAVGDSGVTVEGPLAQLMoR	2	4.93528	995.806	307.924	0	1	Unambiguous
				GNKPQITLVDQADR	2	4.78002	779.081	1497	0	1	Unambiguous
				FVFKPLLYELINGAATADEVSPSFEQLLAPYPIR	3	4.20632	1271.14	626.6	0	1	Unambiguous
				LGLEAAAALAGGSR	2	4.19855	629.815	1531.07	0	1	Unambiguous
				ALADLGVEVLTGAR	2	3.6651	693.789	1291.63	0	1	Unambiguous
				SSPLGPLLSAAGVR	2	3.49809	663.589	1065.13	0	1	Unambiguous
				VSYSLASDAGSAAGGAAR	2	3.28345	806.171	345.714	0	1	Unambiguous
				VVVLGGGFGGLYAAVR	2	3.16878	768.667	945.897	0	2	Unconsidered
Cre13.g567600.t1.2	C_1270018 / 187882	5.8E-126	4.38839	VGDVLEAIEGGADK	2	4.80507	687.74	1293.07	0	1	Unambiguous	No significant hit in NCBI BLASTp	5	15
				IIGVTDPEDETLVVWGILK	2	4.38839	1050.25	1120.68	0	1	Unambiguous
				FGTEEDPIIVPSLEAER	2	4.15767	952.203	761.035	0	1	Unambiguous
				QFVENGEFYVLK	2	3.88554	736.906	42.8856	0	1	Unambiguous
				ELWHEAWMoYEDK	2	3.61089	827.153	359.627	0	1	Unambiguous
Cre06.g263250.t1.3	C_200025 / 167270	5e-71	29.4072	AAATGAAAAAGSQLASAQEAGK	2	5.98919	937.701	775.303	0	1	Unambiguous	No significant hits in NCBI BLASTp	14	54
				AAVADATGAASSAAADAKm2	2	5.71259	774.422	688.781	0	1	Ambiguous
				AAVADATGAASSAAADAR	2	5.71259	774.422	705.029	0	2	Ambiguous
				AAVADATGAASSAATDAK	2	5.10913	775.626	964.719	0	1	Unambiguous
				AAVTDATGAASSAATDAR	2	4.73714	804.095	259.354	0	1	Ambiguous
				AAVVDATGAASSAAADAR	2	4.58241	787.948	71.4861	0	1	Unambiguous
				AAVADATGAASSAAADTR	2	4.20605	788.96	99.4869	0	1	Ambiguous
				AAVADATGAASSAATDAKm2	2	4.20316	788.96	83.538	0	2	Ambiguous
				AAVADATGAASSAATDAR	2	4.20316	788.96	99.4869	0	3	Ambiguous
				AAVTDATGAASSAAADTR	2	4.06861	804.095	259.354	0	2	Ambiguous
				SVAAVAASATTAGEGAVLK	2	3.87684	838.026	679.402	0	1	Unambiguous
				AAVTDATGAASSAAADAMAAATGAAAAAGSQLASAQEAGK	3	3.86268	1136.36	420.369	0	1	Unambiguous
				AAATGVAAAAGSQLASAQEAGK	2	3.72967	951.03	42.0201	0	1	Unambiguous
				AAVTDATGAASSAAADAR	2	3.65307	788.817	-81.8243	0	1	Unambiguous
Cre01.g010250.t1.1	C_17370001 / 178366	2.7E-169	16.2214	SVSALGVADGVGGWSEANVDSGAYSR	2	5.99723	1256.76	528.74	0	1	Unambiguous	Protein with PP2Cc (serine/threonine phosphatases) domain	22	32
				GAGAQLGSASGGAGSAFVSETDLGAEIAAITQSIVQR	3	5.71831	1150.48	489.667	0	1	Unambiguous
				ASQQLDQFSSELGSLYR	2	4.94083	966.341	1418.18	0	1	Unambiguous
				TASGQAAAASAAGGPGASQAALR	2	4.75252	971.679	194.003	0	1	Unambiguous
				AAAEAGEQDAAETAR	2	4.57131	731.093	354.485	0	1	Unambiguous
				VEEVQEEAEAAAEEAR	2	4.56874	880.631	259.202	0	1	Unambiguous
				EVQQLSSQVMQLQNTLQK	2	4.49524	1051.77	211.914	0	1	Unambiguous
				IPQPAAQPQPPAWQQAPHPSNEPVEPR	3	4.44953	990.138	308.105	0	1	Unambiguous
				ELEAAADEDALQLAR	2	4.43534	808.535	783.074	0	1	Unambiguous
				ESEAELQEVLEQSK	2	4.41708	810.596	867.188	0	1	Unambiguous
				NNQLTGEVEAGR	2	4.1838	645.054	1141.07	0	1	Unambiguous
				AQQDASTQVEGAR	2	4.17908	681.567	1087.94	0	1	Unambiguous
				SELSAAQSAVAALR	2	4.1372	688.073	1018.85	0	1	Unambiguous
				MoYAAATAAASAAANR	2	4.09306	713.865	34.0162	0	1	Unambiguous
				EWGGPPSSEPSSSSPR	2	3.82664	823.111	902.894	0	1	Unambiguous
				SPWAVELANQPNATWLQR	2	3.8195	1042.18	1101.7	0	2	Unconsidered
				EAQLQAQLNAR	2	3.79485	621.598	426.382	0	1	Unambiguous
				QQLDGLLSEEWVQALEDDLR	2	3.61605	1179.85	648.718	0	1	Unambiguous
				ANLLEAAAQAAQR	2	3.47532	664.343	728.415	0	1	Unambiguous
				KAELLEAMVSALR	2	3.46701	717.3	1946.09	1	1	Unambiguous
				ELAELQSAAVAR	2	3.36574	629.639	469.877	0	1	Unambiguous
				MYAAATAAASAAANR	2	3.16231	706.019	248.454	0	1	Unambiguous
Cre01.g001100.t1.2	C_1670008 / 178671	0	3.89062	LSTTLADDAPDTHGAAQR	2	4.97406	920.67	243.895	0	1	Unambiguous	No significant hit in NCBI BLASTp	7	11
				GGPSTSAAATDADGFK	2	4.52439	727.025	263.115	0	1	Unambiguous
				MEVVTPVSLGDSSLPTPAEAFK	2	3.90068	1138.36	249.806	0	1	Unambiguous
				AAANQDPAELEAANPVASWLSR	2	3.89062	1141.25	162.879	0	1	Unambiguous
				MoEVVTPVSLGDSSLPTPAEAFK	2	3.61771	1146.12	36.5858	0	1	Unambiguous
				LAEELVSTATTVR	2	3.58567	695.795	592.114	0	1	Unambiguous
				AAPAAASLTPAHYR	2	3.47514	700.174	1863.74	0	1	Unambiguous
Cre13.g573400.t1.2	C_210162 / 182705	6.1E-171	16.4198	AIEDTNLFVNILGSGLAGAAVAAVTTFTSENKDK	3	6.25264	1147.6	871.851	1	1	Unambiguous	No significant hit in NCBI BLASTp	3	7
				VVDTTNDASSGAGWTIGENGLPK	2	5.31106	1145.19	121.762	0	1	Unambiguous
				AIEDTNLFVNILGSGLAGAAVAAVTTFTSENK	3	5.03397	1066.05	463.989	0	1	Unambiguous
Cre11.g467769.t1.1 (g11699.t1)	C_140087 / 152606	2e-118	21.8947	ELLFGALGLGLGIAGTTAYENRPLDPEEVDER	3	5.31896	1140.05	701.276	0	1	Unambiguous	No significant hit in NCBI BLASTp	5	6
				GLADQADAVSALEGLK	2	5.16896	780.26	1090.34	0	1	Unambiguous
				LTSILDELLDDEALLNVLGEEIMLNK	2	3.91335	1457.28	7.39043	0	1	Unambiguous
				QVDDALGDLIR	2	3.77363	608.764	1547.51	0	1	Unambiguous
				LTSILDELLDDEALLNVLGEEIMoLNK	2	3.71978	1465.28	7.25243	0	1	Unambiguous
Gene models are listed in the order of Table 1 (published F1 fraction) from Schmidt et al., 2006. Km, methylated Lys; Km2, dimethylated Lys; Km3, trimethylated Lys (b and y ions of trimethylamin neutral loss events were found in the corresponding spectra indicating that trimethylation rather than acetylation is present); Km3/ac, trimethylated or acetylated Lys; Rm, methylated Arg; Rm2, dimethylat…
(Eng, J., McCormack A.L., and Yates J. R. (1994). An approach to correlate tandem mass spectral data of peptides with amino acid sequences in a protein database. J. Am. Soc. Mass Spectrom. 5, 976–989.)
