# Supplementary material for: Proteomic Analysis of a Fraction with Intact Eyespots of Chlamydomonas reinhardtii and Assignment of Protein Methylation
Source: Front Plant Sci. 2015 Dec 15;6:1085. doi: 10.3389/fpls.2015.01085 (PMC4678213; doi:10.3389/fpls.2015.01085)
Supplement: Supplementary file 4 [file Data_Sheet_4.XLSX]

## Sheet: SupplTable2
Supplemental Table 2: Proteins found in the F1 fraction (Schmidt et al., 2006) that were not identified in the F2Ae fraction.
Function and/or homologies of depicted proteins determined by NCBI BLASTp	Former (Schmidt et al. 2006) gene model (JGI, vs2)/ protein ID (JGI, vs3) or chloroplast (Cp) genome database	Transcript name (Phytozome C. reinhardtii database (Vs. 5.3.1))	E-value
Calcium-sensing and binding proteins
Protein with EF-hand, calcium binding motif	C_20012 / 186813	Cre02.g108900.t1.2	3.8E-127
Photosystem II and related proteins
Photosystem II reaction center protein H	Cp genome
Photosystem I and related proteins
PSAG, photosystem I reaction center subunit V	C_1220023 / 165418	Cre12.g560950.t1.2	1.3E-86
PSAN, photosystem I reaction centre subunit N	C_50019 / 133651	Cre02.g082500.t1.1	1.5E-96
Photosystem I assembly protein Ycf4	Cp genome
Ferredoxin and thioredoxin-related proteins
Related to 2Fe2S ferredoxin	C_680071 / 182093	Cre02.g093650.t1.2, g1769.t1	6.4E-101, 3E-76
PRX1 2-cys Peroxiredoxin, chloroplast	C_200197 / 142363	Cre06.g257601.t1.2; g5792.t1	4.2E-174
Protein translocation, assembly and chaperones, chloroplast
Similar to TOC90	C_1110032 / 172529	Cre17.g734300.t2.1, Cre17.g734300.t1.1, Cre17.g734350.t1.1	0
Proteases, peptidases, and related proteins
Similar to expressed protein with saccharopine dehydrogenase domain	C_970001 / 107783	Cre16.g666050.t1.2	0
Golgi/endoplasmatic reticulum/vesicle trafficking
CYN20-1, peptidyl-prolyl cis-trans isomerase (rotamase), cyclophilin type	C_290072 / 118846	Cre06.g284900.t2.1, Cre06.g284900.t1.2	1.8E-155, 1.4E-153
ADP-ribosylation factor like protein	C_10830001 / 186126	Cre12.g486250.t1.2, Cre02.g142687.t1.1, Cre02.g142687.t2.1	1.6E-133
Ribosomes, translation, and DNA-related
Histone H2A	C_1060035 / 160406	Cre12.g505550.t1.2	1.6E-83
RPL22 cytosolic ribosomal protein L22	C_2370012 / 195131	Cre07.g357850.t1.2, g8321.t1	9.7E-88, 2.3e-41
RPL7a, cytosolic ribosomal protein L7a	C_380026 / 105289	Cre12.g529651.t1.1, Cre12.g529650.t1.2	5.2E-139, 1.2e-111
RPS15, cytosolic ribosomal protein S15	C_3470003 / 24289	Cre08.g360900.t1.2	4.1E-104
HFO8/HFO22, histone H4	C_1060004	Cre06.g264600.t1.2 (g5944.t1) Cre06.g266600.t1.2 (g5984.t1,Cre06.g266600.t1.1)	1.1e-52
RPSa, cytosolic ribosomal protein Sa	C_130042 / 126059	Cre10.g432800.t1.2, g10679.t1	0, 4.5e-141
HTR5, histone H3	C_1060006 / 123665	Cre06.g268350.t1.2	8.7E-94
RPL23a, cytosolic ribosomal protein L23a	C_3670002	Cre06.g282500.t1.2 (g6570.t1,Cre06.g282500.t1.1,RPL23a), Cre06.g282550.t1.2 (g6571.t1,Cre06.g282550.t1.1)	1.1E-96, 6.5E-38
	174711*	Cre06.g282500.t1.2	8.3E-103
RPL13a, cytosolic ribosomal protein L13a	C_380137	Cre12.g532550.t1.1	1.4E-90
	162845*	Cre12.g532550.t1.1 (g13103.t1,RPL13a), Cre12.g532550.t1.3 (Cre12.g532550.t1.2)	3E-123, 5.5e-101
RPS24, cytosolic ribosomal protein S24	C_1480038 / 143072	Cre10.g456200.t1.2	7e-92
Others
Similar to riboflavin biosynthesis related protein (Arabidopsis thaliana); RibD, pyrimidine deaminase [Coenzyme metabolism] domain	C_950022	Cre12.g555951.t1.1 (g13414.t1,Cre12.g555900.t1.2,RFD1)	2.4E-86
	103066*	Cre12.g555951.t1.1, Cre12.g555900.t1.2	3.6E-48
Similar to putative NADPH-dependent reductase (Oryza sativa japonica cultivar-group)	C_1040013 / 132437	Cre02.g142146.t1.1, g2755.t1, Cre15.g646250.t1.1	0
Conserved proteins of yet unknown function
Similar to DUF901 domain containing proteins	C_330033	Cre09.g395550.t1.3 (g9379.t1,Cre09.g395550.t1.2)	1.1e-107
Novel proteins of unknown function
No significant hit in NCBI BLASTp	C_100162	Cre07.g349200.t1.2 (g8125.t1,Cre07.g349200.t1.1)	6e-77
No significant hit in NCBI BLASTp	C_10105	Cre17.g729000.t1.1 (g17620.t1,Cre17.g729000.t1.2)	0
No significant hit in NCBI BLASTp	C_1130009	Cre14.g627200.t1.1 (g15103.t1); Cre14.g627300.t1.1 (g15105.t1)	0; 5.2E-164
	190685*	Cre14.g627200.t1.1, Cre14.g627300.t1.1	0, 1.4E-153
Gene models are listed in the order of Table 1 (published F1 fraction) from Schmidt et al., 2006. E-value, protein comparison of the Phytozome transcripts to JGI gene models. In four cases (marked with *), the corresponding JGI vs3 models revealed other Phytozome transcript hits and/or different E-values than the JGI vs2 gene models.
