# Supplementary material for: Proteomic Analysis of a Fraction with Intact Eyespots of Chlamydomonas reinhardtii and Assignment of Protein Methylation
Source: Front Plant Sci. 2015 Dec 15;6:1085. doi: 10.3389/fpls.2015.01085 (PMC4678213; doi:10.3389/fpls.2015.01085)
Supplement: Supplementary file 5 [file Data_Sheet_5.XLSX]

## Sheet: Methyl_neu
Phytozome gene / cp	Accession	Peptide	z	Xcorr	Function and/or homologies of depicted proteins determined by NCBI BLASTp	Unique Peptides	Total Peptides	GRAVY	TMDs a	NCBI BLAST	NCBI conserved domain	N. of Functional annotation	Functional annotation	NCBI hit
Proteins important for eyespot development
Cre02.g105600.t1.3	27575838	SAAYLVPGAGYNPTGATDINGLPLR	2	4.96875	ref|XP_001699977.1|, gb|EDP07673.1| eyespot assembly protein, ABC1 kinase family [Chlamydomonas reinhardtii], 0.0 ; gnl|CDD|223733 COG0661, AarF, Predicted unusual protein kinase, 1e-93	4	7	0.11	(+)	ref|XP_001699977.1|, gb|EDP07673.1| eyespot assembly protein, ABC1 kinase family [Chlamydomonas reinhardtii], 0.0	gnl|CDD|223733 COG0661, AarF, Predicted unusual protein kinase, 1e-93	1	Proteins important for eyespot development	>ref|XP_001699977.1| eyespot assembly protein, ABC1 kinase family [Chlamydomonas reinhardtii] gb|EDP07673.1| eyespot assembly protein, ABC1 kinase family [Chlamydomonas reinhardtii] Score = 2161 bits (5599), Expect = 0.0, Method: Compositional matrix adjust. >ref|XP_002950673.1| hypothetical protein VOLCADRAFT_91088 [Volvox carteri f. nagariensis] gb|EFJ48419.1| hypothetical protein VOLCADRAFT_91…	>gnl|CDD|223733 COG0661, AarF, Predicted unusual protein kinase [General function prediction only]. Score = 309 bits (794), Expect = 1e-93 >gnl|CDD|233667 TIGR01982, UbiB, 2-polyprenylphenol 6-hydroxylase. This model represents the enzyme (UbiB) which catalyzes the first hydroxylation step in the ubiquinone biosynthetic pathway in bacteria. It is believed that the reaction is 2-polyprenylphenol -…
	27575838	GQLTASNPEGPVVNEATR	2	4.24695
	27575838	EAVFIIEDMGPAFIK	2	3.92896
	27575838	VFEWLSAEPLAAASLGQVYR	2	3.49872
Cre12.g547300.t1.3	27582488	VLASEVVEPVELSWTGLNQTLK	2	5.53167	ref|XP_001693973.1|, gb|EDP02909.1| predicted protein [Chlamydomonas reinhardtii], 0.0; gnl|CDD|233207 TIGR00955, 3a01204, The Eye Pigment Precursor Transporter (EPP) Family protein, 5e-149	3	4	0.126	+	ref|XP_001693973.1|, gb|EDP02909.1| predicted protein [Chlamydomonas reinhardtii], 0.0	gnl|CDD|233207 TIGR00955, 3a01204, The Eye Pigment Precursor Transporter (EPP) Family protein, 5e-149	1	Proteins important for eyespot development	>ref|XP_001693973.1| predicted protein [Chlamydomonas reinhardtii] gb|EDP02909.1| predicted protein [Chlamydomonas reinhardtii] Score = 1352 bits (3500), Expect = 0.0, Method: Compositional matrix adjust. >ref|XP_002959452.1| ATP-binding cassette transporter [Volvox carteri f. nagariensis] gb|EFJ39486.1| ATP-binding cassette transporter [Volvox carteri f. nagariensis] Score = 900 bits (2326), Exp…	>gnl|CDD|233207 TIGR00955, 3a01204, The Eye Pigment Precursor Transporter (EPP) Family protein. [Transport and binding proteins, Other]. Score = 451 bits (1161), Expect = 5e-149 >gnl|CDD|215634 PLN03211, PLN03211, ABC transporter G-25; Provisional. Score = 301 bits (771), Expect = 2e-91 >gnl|CDD|213180 cd03213, ABCG_EPDR, Eye pigment and drug resistance transporter subfamily G of the ATP-binding …
	27582488	TGEQVLTWLSFDK	2	4.26185
	27582488	EAYVNQLVGVLGLAK	2	4.05941
Kinases (not involved in metabolic processes)
Cre17.g705000.t1.2	27571566	VGTLEVTLTSASFVK	2	4.83609	ref|XP_001691570.1|, gb|EDP04678.1| calcium-dependent protein kinase 1 [Chlamydomonas reinhardtii], 0.0; gnl|CDD|214567 smart00220, S_TKc, Serine/Threonine protein kinases, catalytic domain, 3e-106	11	15	-0.229	(+)	ref|XP_001691570.1|, gb|EDP04678.1| calcium-dependent protein kinase 1 [Chlamydomonas reinhardtii], 0.0	gnl|CDD|214567 smart00220, S_TKc, Serine/Threonine protein kinases, catalytic domain, 3e-106	2	Kinases	ref|XP_001691570.1| calcium-dependent protein kinase 1 [Chlamydomonas reinhardtii] gb|EDP04678.1| calcium-dependent protein kinase 1 [Chlamydomonas reinhardtii] Length=613 Score = 1266 bits (3276), Expect = 0.0	>gnl|CDD|214567 smart00220, S_TKc, Serine/Threonine protein kinases, catalytic domain. Phosphotransferases. Serine or threonine-specific kinase subfamily. Score = 323 bits (830), Expect = 3e-106 >gnl|CDD|215690 pfam00069, Pkinase, Protein kinase domain. Score = 299 bits (767), Expect = 1e-96 >gnl|CDD|173660 cd05123, STKc_AGC, Catalytic domain of AGC family Protein Serine/Threonine Kinases. Serine…
	27571566	TITDGGKEPTWNEVFTFR	2	4.54733
	27571566	ATATQILQHEWMR	2	3.64938
	27571566	ATATQILQHEWMoR	2	3.60182
	27571566	GTFGTTYSATNK	2	3.59405
	27571566	QELFNALSDPALGVDPK	2	3.32522
	27571566	TATAQTTNPYAPVSK	2	3.28673
	27571566	LVSAEEIGDVQR	2	3.27315
	27571566	GMoQGLTDADVSR	2	3.20657
	27571566	VSLGNVLGGPQPVSLDIPLISR	2	3.16727
	27571566	LEFYDENVVFR	2	3.16177
Cre09.g407800.t1.3	27570268	MoAGGGGGAAMoSASLEVDQAQLNR	2	6.10494	ref|XP_001697624.1|, gb|EDP00018.1| ABC1/COQ8 ser/thr kinase [Chlamydomonas reinhardtii], 0.0; gnl|CDD|223733 COG0661, AarF, Predicted unusual protein kinase, 6e-70	10	27	0.094	(+)	ref|XP_001697624.1|, gb|EDP00018.1| ABC1/COQ8 ser/thr kinase [Chlamydomonas reinhardtii], 0.0	gnl|CDD|223733 COG0661, AarF, Predicted unusual protein kinase, 6e-70	2	Kinases (signalling)	ref|XP_002954421.1| hypothetical protein VOLCADRAFT_106354 [Volvox carteri f. nagariensis] gb|EFJ44571.1| hypothetical protein VOLCADRAFT_106354 [Volvox carteri f. nagariensis] Length=511 Score = 682 bits (1759), Expect = 0.0; ref|XP_001697624.1| ABC1/COQ8 ser/thr kinase [Chlamydomonas reinhardtii] gb|EDP00018.1| ABC1/COQ8 ser/thr kinase [Chlamydomonas reinhardtii] Length=331 Score = 565 bits (14…	>gnl|CDD|223733 COG0661, AarF, Predicted unusual protein kinase [General function prediction only]. Score = 232 bits (595), Expect = 6e-70 >gnl|CDD|233667 TIGR01982, UbiB, 2-polyprenylphenol 6-hydroxylase. This model represents the enzyme (UbiB) which catalyzes the first hydroxylation step in the ubiquinone biosynthetic pathway in bacteria. It is believed that the reaction is 2-polyprenylphenol -…
	27570268	MAGGGGGAAMoSASLEVDQAQLNR	2	6.03163
	27570268	MoAGGGGGAAMSASLEVDQAQLNR	2	6.02984
	27570268	IIEQELGQPWGNVFSSIDPVPLASASVAQVHAAVLK	3	5.49685
	27570268	AMQAAQSVAGLAAEYLQAGAVDAPPVFLR	2	5.04398
	27570268	AVEALIGSMALADYETMAR	2	4.79901
	27570268	AMoQAAQSVAGLAAEYLQAGAVDAPPVFLR	2	4.51869
	27570268	LGQFIASSPSLFPDEYVLEFQK	2	4.26511
	27570268	ILAPSLQVFNDDR	2	3.72347
	27570268	VAFIDFGIVGR	2	3.62507
Cre16.g663200.t1.3	27567239	EANTLVLTEGTVLGGGAFSR	2	4.69698	ref|XP_001697887.1|, gb|EDO99770.1| cyclic nucleotide dependent protein kinase [Chlamydomonas reinhardtii], 0.0; gnl|CDD|173663 cd05572, STKc_cGK_PKG, Catalytic domain of the Protein Serine/Threonine Kinase, cGMP-dependent protein kinase, 1e-143	10	16	-0.334	(+)	ref|XP_001697887.1|, gb|EDO99770.1| cyclic nucleotide dependent protein kinase [Chlamydomonas reinhardtii], 0.0	gnl|CDD|173663 cd05572, STKc_cGK_PKG, Catalytic domain of the Protein Serine/Threonine Kinase, cGMP-dependent protein kinase, 1e-143	2	Kinases (signalling)	ref|XP_001697887.1| cyclic nucleotide dependent protein kinase [Chlamydomonas reinhardtii] gb|EDO99770.1| cyclic nucleotide dependent protein kinase [Chlamydomonas reinhardtii] Length=718 Score = 1465 bits (3793), Expect = 0.0	>gnl|CDD|173663 cd05572, STKc_cGK_PKG, Catalytic domain of the Protein Serine/Threonine Kinase, cGMP-dependent protein kinase. Serine/Threonine Kinases (STKs), cGMP-dependent protein kinase (cGK or PKG) subfamily, catalytic (c) domain. STKs catalyze the transfer of the gamma-phosphoryl group from ATP to serine/threonine residues on protein substrates. The cGK subfamily is part of a larger superfa…
	27567239	DLKPENVFIDASGYVK	2	4.31403
	27567239	LVDAFEENTYQAGQK	2	4.29506
	27567239	ETFQEILGPLEQLMAR	2	4.10495
	27567239	EGEAIVYQNTPGGQR	2	4.07253
	27567239	ELQETQVSQVELFLNSVPILANLSR	2	3.85287
	27567239	WFENLAWEELEAR	2	3.80448
	27567239	VIVEGDKGDLFYIVK	2	3.71602
	27567239	TATVAATMDAVVWALDR	2	3.61077
	27567239	VSIVTEESTGR	2	3.37577
g8097.t1 / g8097.t2	27564487 / 27564488	SDLGLPVTSLFAELDPFPLASATVAQVHR	3	5.68255	ref|XP_001692569.1|, gb|EDP04047.1| predicted protein [Chlamydomonas reinhardtii], 2e-105 / 3e-106; gnl|CDD|223733 COG0661, AarF, Predicted unusual protein kinase, 3e-63 / 7e-62	9 / 5	12 / 5	-0,052 / -0,133	(+)	ref|XP_001692569.1|, gb|EDP04047.1| predicted protein [Chlamydomonas reinhardtii], 2e-105 / 3e-106	gnl|CDD|223733 COG0661, AarF, Predicted unusual protein kinase, 3e-63 / 7e-62	2	Kinases	ref|XP_001692569.1| predicted protein [Chlamydomonas reinhardtii] gb|EDP04047.1| predicted protein [Chlamydomonas reinhardtii] Length=450 Score = 357 bits (917), Expect = 2e-105; ref|XP_003550862.1| PREDICTED: uncharacterized aarF domain-containing protein kinase 1-like [Glycine max] Length=475 Score = 249 bits (637), Expect = 8e-68 (3. Stelle)	>gnl|CDD|223733 COG0661, AarF, Predicted unusual protein kinase [General function prediction only]. Score = 227 bits (581), Expect = 3e-63 >gnl|CDD|233667 TIGR01982, UbiB, 2-polyprenylphenol 6-hydroxylase. This model represents the enzyme (UbiB) which catalyzes the first hydroxylation step in the ubiquinone biosynthetic pathway in bacteria. It is believed that the reaction is 2-polyprenylphenol -…
	27564487	EYNVQVPLEFDFER	2	4.21728
	27564487	AAEAAAATAAAVAAAAAAAGK	2	3.81649
	27564487	VLTLEYLDGVPLLDVAGMEPAVK	2	3.63137
	27564487	VLTLEYLDGVPLLDVAGMoEPAVK	2	3.59287
	27564487	AATSWVVTGASDSGR	2	3.43872
	27564487	AQQPVPPPTSPPAVK	2	3.27631
	27564487	SLAAPLAMoEDVAAAER	2	3.15738
	27564487	ANALAVTADR	2	3.07347
Cre13.g570350.t2.1 / Cre13.g570350.t1.3	27573419 / 27573420	QILSSIGEDLLLAANDQPFR	3	4.49015	ref|XP_001693469.1|, gb|EDP08723.1| ABC-1-like kinase [Chlamydomonas reinhardtii], 0.0; gnl|CDD|223733 COG0661, AarF, Predicted unusual protein kinase, 5e-149 / 4e-149	6	6	-0,232 / 0,24	+	ref|XP_001693469.1|, gb|EDP08723.1| ABC-1-like kinase [Chlamydomonas reinhardtii], 0.0	gnl|CDD|223733 COG0661, AarF, Predicted unusual protein kinase, 5e-149 / 4e-149	2	Kinases (signalling)	ref|XP_002949242.1| hypothetical protein VOLCADRAFT_104180 [Volvox carteri f. nagariensis] gb|EFJ49735.1| hypothetical protein VOLCADRAFT_104180 [Volvox carteri f. nagariensis] Length=1007 Score = 1199 bits (3101), Expect = 0.0; ref|XP_001693469.1| ABC-1-like kinase [Chlamydomonas reinhardtii] gb|EDP08723.1| ABC-1-like kinase [Chlamydomonas reinhardtii] Length=600 Score = 1061 bits (2743), Expect…	>gnl|CDD|223733 COG0661, AarF, Predicted unusual protein kinase [General function prediction only]. Score = 449 bits (1158), Expect = 5e-149 >gnl|CDD|233667 TIGR01982, UbiB, 2-polyprenylphenol 6-hydroxylase. This model represents the enzyme (UbiB) which catalyzes the first hydroxylation step in the ubiquinone biosynthetic pathway in bacteria. It is believed that the reaction is 2-polyprenylphenol…
	27573419	LSVESYLQQILR	2	4.17055
	27573419	LIYYDFGMoMoGSLAPEVK	2	4.11235
	27573419	KVEEVFDEFESEPIAAASLGQVHLAK	3	4.0629
	27573419	IEDIALTMQR	2	3.70894
	27573419	VDVLSPEFVK	2	3.22213
g13907.t1	27574165	GVLRPEVAGGQSGVEVAVK	3	3.77304	ref|XP_001693677.1|, gb|EDP08931.1| predicted protein [Chlamydomonas reinhardtii], 0.0; gnl|CDD|223733 COG0661, AarF, Predicted unusual protein kinase, 1e-138	4	4	0.007	(+)	ref|XP_001693677.1|, gb|EDP08931.1| predicted protein [Chlamydomonas reinhardtii], 0.0	gnl|CDD|223733 COG0661, AarF, Predicted unusual protein kinase, 1e-138	2	Kinases	>ref|XP_002957797.1| hypothetical protein VOLCADRAFT_107815 [Volvox carteri f. nagariensis] gb|EFJ41125.1| hypothetical protein VOLCADRAFT_107815 [Volvox carteri f. nagariensis] Score = 818 bits (2114), Expect = 0.0, Method: Compositional matrix adjust. >ref|XP_001693677.1| predicted protein [Chlamydomonas reinhardtii] gb|EDP08931.1| predicted protein [Chlamydomonas reinhardtii] Score = 702 bits …	>gnl|CDD|223733 COG0661, AarF, Predicted unusual protein kinase [General function prediction only]. Score = 428 bits (1103), Expect = 1e-138 >gnl|CDD|233667 TIGR01982, UbiB, 2-polyprenylphenol 6-hydroxylase. This model represents the enzyme (UbiB) which catalyzes the first hydroxylation step in the ubiquinone biosynthetic pathway in bacteria. It is believed that the reaction is 2-polyprenylphenol…
	27574165	LAYLDFGMMGQIDEK	2	3.6945
	27574165	IAADAALDAVR	2	3.42376
	27574165	AQVAGLLQLGNALADVAGLK	2	3.37886
Cre06.g307100.t1.3	27568081	SAISTFPADLFFVLR	2	4.78207	ref|XP_001691373.1|, gb|EDP05106.1| ABC1/COQ8 ser/thr kinase [Chlamydomonas reinhardtii], 0.0; gnl|CDD|223733 COG0661, AarF, Predicted unusual protein kinase, 6e-37	3	3	-0.209	(+)	ref|XP_001691373.1|, gb|EDP05106.1| ABC1/COQ8 ser/thr kinase [Chlamydomonas reinhardtii], 0.0	gnl|CDD|223733 COG0661, AarF, Predicted unusual protein kinase, 6e-37	2	Kinases	>ref|XP_001691373.1| ABC1/COQ8 ser/thr kinase [Chlamydomonas reinhardtii] gb|EDP05106.1| ABC1/COQ8 ser/thr kinase [Chlamydomonas reinhardtii] Score = 1053 bits (2723), Expect = 0.0, Method: Compositional matrix adjust. >ref|XP_002946796.1| hypothetical protein VOLCADRAFT_103220 [Volvox carteri f. nagariensis] gb|EFJ52022.1| hypothetical protein VOLCADRAFT_103220 [Volvox carteri f. nagariensis] Sc…	>gnl|CDD|223733 COG0661, AarF, Predicted unusual protein kinase [General function prediction only]. Score = 143 bits (362), Expect = 6e-37 >gnl|CDD|233667 TIGR01982, UbiB, 2-polyprenylphenol 6-hydroxylase. This model represents the enzyme (UbiB) which catalyzes the first hydroxylation step in the ubiquinone biosynthetic pathway in bacteria. It is believed that the reaction is 2-polyprenylphenol -…
	27568081	ALVMSFLEGVPLLEASSR	2	4.18725
	27568081	FDLVSAVDELNK	2	4.12817
Cre16.g657350.t1.2	27566645	KPLPEPYESSLK	2	3.30013	ref|XP_001697837.1| hypothetical protein CHLREDRAFT_193039, gb|EDO99720.1| predicted protein [Chlamydomonas reinhardtii], 0.0; gnl|CDD|214567 smart00220, S_TKc, Serine/Threonine protein kinases, catalytic domain, 1e-81	3	3	-0.464	(+)	ref|XP_001697837.1| hypothetical protein CHLREDRAFT_193039, gb|EDO99720.1| predicted protein [Chlamydomonas reinhardtii], 0.0	gnl|CDD|214567 smart00220, S_TKc, Serine/Threonine protein kinases, catalytic domain, 1e-81	2	Kinases	>ref|XP_001697837.1| hypothetical protein CHLREDRAFT_193039 [Chlamydomonas reinhardtii] gb|EDO99720.1| predicted protein [Chlamydomonas reinhardtii] Score = 867 bits (2239), Expect = 0.0, Method: Compositional matrix adjust. >ref|XP_002954502.1| hypothetical protein VOLCADRAFT_118773 [Volvox carteri f. nagariensis] gb|EFJ44395.1| hypothetical protein VOLCADRAFT_118773 [Volvox carteri f. nagariens…	>gnl|CDD|214567 smart00220, S_TKc, Serine/Threonine protein kinases, catalytic domain. Phosphotransferases. Serine or threonine-specific kinase subfamily. Score = 253 bits (650), Expect = 1e-81 >gnl|CDD|215690 pfam00069, Pkinase, Protein kinase domain. Score = 226 bits (579), Expect = 5e-71 >gnl|CDD|173623 cd00180, PKc, Catalytic domain of Protein Kinases. Protein Kinases (PKs), catalytic (c) dom…
	27566645	IGTPEYMoGPELISSR	2	3.1742
	27566645	IGTPEYMGPELISSR	2	3.13705
Cre03.g168150.t1.2	27577705	IMMNELGWEPEWEVNPK	2	4.38725	ref|XP_001703341.1|, gb|EDP06023.1| predicted protein [Chlamydomonas reinhardtii], 0.0; gnl|CDD|197581 smart00219, TyrKc, Tyrosine kinase, catalytic domain, 6e-62	2	2	-0.331	(+)	ref|XP_001703341.1|, gb|EDP06023.1| predicted protein [Chlamydomonas reinhardtii], 0.0	gnl|CDD|197581 smart00219, TyrKc, Tyrosine kinase, catalytic domain, 6e-62	2	Kinases	>ref|XP_001703341.1| predicted protein [Chlamydomonas reinhardtii] gb|EDP06023.1| predicted protein [Chlamydomonas reinhardtii] Score = 739 bits (1907), Expect = 0.0, Method: Compositional matrix adjust. >ref|XP_002955947.1| hypothetical protein VOLCADRAFT_66387 [Volvox carteri f. nagariensis] gb|EFJ42907.1| hypothetical protein VOLCADRAFT_66387 [Volvox carteri f. nagariensis] Score = 710 bits (1…	>gnl|CDD|197581 smart00219, TyrKc, Tyrosine kinase, catalytic domain. Phosphotransferases. Tyrosine-specific kinase subfamily. Score = 204 bits (521), Expect = 6e-62 >gnl|CDD|214568 smart00221, STYKc, Protein kinase; unclassified specificity. Phosphotransferases. The specificity of this class of kinases can not be predicted. Possible dual-specificity Ser/Thr/Tyr kinase. Score = 198 bits (507), Ex…
	27577705	LLIQHGANVFEENK	2	4.14055
Cre13.g571700.t1.3	27574137	VQAGQYSFDGKEWEVVTEAAK	3	5.14595	ref|XP_001693482.1|, gb|EDP08736.1| predicted protein [Chlamydomonas reinhardtii], 0.0; gnl|CDD|214567 smart00220, S_TKc, Serine/Threonine protein kinases, catalytic domain, 6e-98	2	2	-0.387	(+)	ref|XP_001693482.1|, gb|EDP08736.1| predicted protein [Chlamydomonas reinhardtii], 0.0	gnl|CDD|214567 smart00220, S_TKc, Serine/Threonine protein kinases, catalytic domain, 6e-98	2	Kinases	ref|XP_001693482.1| predicted protein [Chlamydomonas reinhardtii] gb|EDP08736.1| predicted protein [Chlamydomonas reinhardtii] Length=504 Score = 1045 bits (2703), Expect = 0.0	>gnl|CDD|214567 smart00220, S_TKc, Serine/Threonine protein kinases, catalytic domain. Phosphotransferases. Serine or threonine-specific kinase subfamily. Score = 298 bits (766), Expect = 6e-98 >gnl|CDD|215690 pfam00069, Pkinase, Protein kinase domain. Score = 257 bits (660), Expect = 4e-82 >gnl|CDD|173672 cd05581, STKc_PDK1, Catalytic domain of the Protein Serine/Threonine Kinase, Phosphoinositi…
	27574137	DLKPENILLSDK	2	3.51618
g17359.t1	27571946	YDDEDDQNPGSLFIVQELVR	2	4.24299	ref|XP_002949622.1|, gb|EFJ49174.1| hypothetical protein VOLCADRAFT_90042 [Volvox carteri f. nagariensis], 5e-149; ref|XP_001695848.1| hypothetical protein CHLREDRAFT_174533, gb|EDP01185.1| predicted protein [Chlamydomonas reinhardtii], 2e-22; gnl|CDD|173623 cd00180, PKc, Catalytic domain of Protein Kinases, 4e-38	2	2	-0.344	(+)	ref|XP_002949622.1|, gb|EFJ49174.1| hypothetical protein VOLCADRAFT_90042 [Volvox carteri f. nagariensis], 5e-149; ref|XP_001695848.1| hypothetical protein CHLREDRAFT_174533, gb|EDP01185.1| predicted protein [Chlamydomonas reinhardtii], 2e-22	gnl|CDD|173623 cd00180, PKc, Catalytic domain of Protein Kinases, 4e-38	2	Kinases	ref|XP_002949622.1| hypothetical protein VOLCADRAFT_90042 [Volvox carteri f. nagariensis] gb|EFJ49174.1| hypothetical protein VOLCADRAFT_90042 [Volvox carteri f. nagariensis] Length=619 Score = 458 bits (1179), Expect = 5e-149; ref|XP_001695848.1| hypothetical protein CHLREDRAFT_174533 [Chlamydomonas reinhardtii] gb|EDP01185.1| predicted protein [Chlamydomonas reinhardtii] Length=464 Score = 110 …	>gnl|CDD|173623 cd00180, PKc, Catalytic domain of Protein Kinases. Protein Kinases (PKs), catalytic (c) domain. PKs catalyze the transfer of the gamma-phosphoryl group from ATP to serine/threonine or tyrosine residues on protein substrates. The PK family is part of a larger superfamily that includes the catalytic domains of RIO kinases, aminoglycoside phosphotransferase, choline kinase, phosphoin…
	27571946	VYEGIYTNPDTLEESVVAVK	2	4.01391
Phosphatases
Cre09.g388750.t1.2	27570721	AAYGDVVAINLINHK	2	4.72287	ref|XP_001694434.1|, gb|EDP02429.1| phosphoinositide phosphatase [Chlamydomonas reinhardtii], 0.0; gnl|CDD|227637 COG5329, COG5329, Phosphoinositide polyphosphatase (Sac family), 2e-103	3	3	0.017	+	ref|XP_001694434.1|, gb|EDP02429.1| phosphoinositide phosphatase [Chlamydomonas reinhardtii], 0.0	gnl|CDD|227637 COG5329, COG5329, Phosphoinositide polyphosphatase (Sac family), 2e-103	3	Phosphatases	>ref|XP_001694434.1| phosphoinositide phosphatase [Chlamydomonas reinhardtii] gb|EDP02429.1| phosphoinositide phosphatase [Chlamydomonas reinhardtii] Score = 948 bits (2451), Expect = 0.0, Method: Compositional matrix adjust. >ref|XP_002954734.1| hypothetical protein VOLCADRAFT_95601 [Volvox carteri f. nagariensis] gb|EFJ44140.1| hypothetical protein VOLCADRAFT_95601 [Volvox carteri f. nagariensi…	>gnl|CDD|227637 COG5329, COG5329, Phosphoinositide polyphosphatase (Sac family) [Signal transduction mechanisms]. Score = 327 bits (841), Expect = 2e-103 >gnl|CDD|217007 pfam02383, Syja_N, SacI homology domain. This Pfam family represents a protein domain which shows homology to the yeast protein SacI. The SacI homology domain is most notably found at the amino terminal of the inositol 5'-phospha…
	27570721	QVAALGPNSSAVYELVR	2	3.99996
	27570721	DADPVAAAAPLASPQR	2	3.52285
Cre06.g292550.t1.2	27568518	LFEYGGFPPEANYLFLGDYVDR	2	4.88808	ref|XP_001701579.1|, gb|AAD38856.1| phosphatase PP1; gb|EDO97337.1| protein phosphatase 1 [Chlamydomonas reinhardtii], 0.0; gnl|CDD|163657 cd07414, MPP_PP1_PPKL, PP1, PPKL (PP1 and kelch-like) enzymes and related proteins, metallophosphatase domain, 0.0	3	3	-0.225	-	ref|XP_001701579.1|, gb|AAD38856.1| phosphatase PP1; gb|EDO97337.1| protein phosphatase 1 [Chlamydomonas reinhardtii], 0.0	gnl|CDD|163657 cd07414, MPP_PP1_PPKL, PP1, PPKL (PP1 and kelch-like) enzymes and related proteins, metallophosphatase domain, 0.0	3	Phosphatases	>ref|XP_001701579.1| protein phosphatase 1 [Chlamydomonas reinhardtii] gb|AAD38856.1| phosphatase PP1 [Chlamydomonas reinhardtii] gb|EDO97337.1| protein phosphatase 1 [Chlamydomonas reinhardtii] Score = 629 bits (1622), Expect = 0.0, Method: Compositional matrix adjust. >ref|XP_002953868.1| hypothetical protein VOLCADRAFT_106144 [Volvox carteri f. nagariensis] gb|EFJ45192.1| hypothetical protein …	>gnl|CDD|163657 cd07414, MPP_PP1_PPKL, PP1, PPKL (PP1 and kelch-like) enzymes, and related proteins, metallophosphatase domain. PP1 (protein phosphatase type 1) is a serine/threonine phosphatase that regulates many cellular processes including: cell-cycle progression, protein synthesis, muscle contraction, carbohydrate metabolism, transcription and neuronal signaling, through its interaction with…
	27568518	AHQVVEEGYEFFAK	2	3.72412
	27568518	TFTDCFNCLPVAALIDEK	2	3.31858
Cre06.g257850.t1.2	27569004	SPADAQSSADAIAATAR	2	5.43212	ref|XP_001696357.1|, gb|EDP08334.1| serine/threonine protein phosphatase [Chlamydomonas reinhardtii], 0.0; gnl|CDD|223704 COG0631, PTC1, Serine/threonine protein phosphatase, 2e-12	2	5	-0.169	-	ref|XP_001696357.1|, gb|EDP08334.1| serine/threonine protein phosphatase [Chlamydomonas reinhardtii], 0.0	gnl|CDD|223704 COG0631, PTC1, Serine/threonine protein phosphatase, 2e-12	3	Phosphatases	>ref|XP_001696357.1| serine/threonine protein phosphatase [Chlamydomonas reinhardtii] gb|EDP08334.1| serine/threonine protein phosphatase [Chlamydomonas reinhardtii] Score = 769 bits (1987), Expect = 0.0, Method: Compositional matrix adjust. >gb|ADI46917.1| MTM0349 [Volvox carteri f. nagariensis] Score = 543 bits (1398), Expect = 0.0, Method: Compositional matrix adjust. >ref|XP_002958300.1| hypo…	>gnl|CDD|223704 COG0631, PTC1, Serine/threonine protein phosphatase [Signal transduction mechanisms]. Score = 65.5 bits (160), Expect = 2e-12 >gnl|CDD|238083 cd00143, PP2Cc, Serine/threonine phosphatases, family 2C, catalytic domain; The protein architecture and deduced catalytic mechanism of PP2C phosphatases are similar to the PP1, PP2A, PP2B family of protein Ser/Thr phosphatases, with which P…
	27569004	AYLEGNDIFQEQAASR	2	4.20533
Cre01.g030200.t1.2	27578234	ALGDVLAHQVGVTSEPDHSTMELTPQDK	3	5.65187	ref|XP_001690048.1|, gb|EDP09786.1| protein phosphatase 2C-like protein [Chlamydomonas reinhardtii], 0.0; gnl|CDD|238083 cd00143, PP2Cc, Serine/threonine phosphatases, family 2C, catalytic domain, 1e-70	2	2	-0.562	-	ref|XP_001690048.1|, gb|EDP09786.1| protein phosphatase 2C-like protein [Chlamydomonas reinhardtii], 0.0	gnl|CDD|238083 cd00143, PP2Cc, Serine/threonine phosphatases, family 2C, catalytic domain, 1e-70	3	Phosphatases	>ref|XP_001690048.1| protein phosphatase 2C-like protein [Chlamydomonas reinhardtii] gb|EDP09786.1| protein phosphatase 2C-like protein [Chlamydomonas reinhardtii] Score = 880 bits (2274), Expect = 0.0, Method: Compositional matrix adjust. >ref|XP_002955460.1| hypothetical protein VOLCADRAFT_121427 [Volvox carteri f. nagariensis] gb|EFJ43531.1| hypothetical protein VOLCADRAFT_121427 [Volvox carte…	>gnl|CDD|238083 cd00143, PP2Cc, Serine/threonine phosphatases, family 2C, catalytic domain; The protein architecture and deduced catalytic mechanism of PP2C phosphatases are similar to the PP1, PP2A, PP2B family of protein Ser/Thr phosphatases, with which PP2C shares no sequence similarity. Score = 226 bits (577), Expect = 1e-70 >gnl|CDD|214625 smart00332, PP2Cc, Serine/threonine phosphatases, fa…
	27578234	WLTEEEGVVDDITAVVVR	2	5.2214
Retinal biosynthesis and retina related proteins
Cre12.g488350.t1.3	27582939	GAVDGSINFNPFDLNFK	2	3.58296	ref|XP_001691101.1|, gb|EDP05547.1| predicted protein [Chlamydomonas reinhardtii], 0.0; gnl|CDD|217340 pfam03055, RPE65, Retinal pigment epithelial membrane protein, 3e-136	2	2	-0.349	(+)	ref|XP_001691101.1|, gb|EDP05547.1| predicted protein [Chlamydomonas reinhardtii], 0.0	gnl|CDD|217340 pfam03055, RPE65, Retinal pigment epithelial membrane protein, 3e-136	4	Retinal biosynthesis and retina related proteins	>ref|XP_001691101.1| predicted protein [Chlamydomonas reinhardtii] gb|EDP05547.1| predicted protein [Chlamydomonas reinhardtii] Score = 1248 bits (3228), Expect = 0.0, Method: Compositional matrix adjust. >ref|XP_002948351.1| hypothetical protein VOLCADRAFT_88605 [Volvox carteri f. nagariensis] gb|EFJ50758.1| hypothetical protein VOLCADRAFT_88605 [Volvox carteri f. nagariensis] Score = 781 bits (…	>gnl|CDD|217340 pfam03055, RPE65, Retinal pigment epithelial membrane protein. This family represents a retinal pigment epithelial membrane receptor which is abundantly expressed in retinal pigment epithelium, and binds plasma retinal binding protein. The family also includes the sequence related neoxanthin cleavage enzyme in plants and lignostilbene-alpha,beta-dioxygenase in bacteria. Score = 41…
	27582939	ALFYEFDEAGK	2	3.44052
SOUL heme-binding proteins
Cre13.g566850.t1.2	27573366	TNEVLIPVAEEAAGAAAGK	2	4.78468	ref|XP_001693693.1|, gb|EDP08947.1| SOUL heme-binding protein [Chlamydomonas reinhardtii], 2e-167; gnl|CDD|218284 pfam04832, SOUL, SOUL heme-binding protein, 5e-45	2	3	-0.092	(+)	ref|XP_001693693.1|, gb|EDP08947.1| SOUL heme-binding protein [Chlamydomonas reinhardtii], 2e-167	gnl|CDD|218284 pfam04832, SOUL, SOUL heme-binding protein, 5e-45	4.5	SOUL heme-binding proteins	>ref|XP_001693693.1| SOUL heme-binding protein [Chlamydomonas reinhardtii] gb|EDP08947.1| SOUL heme-binding protein [Chlamydomonas reinhardtii] Score = 473 bits (1218), Expect = 2e-167, Method: Compositional matrix adjust. >ref|XP_002947806.1| hypothetical protein VOLCADRAFT_57321 [Volvox carteri f. nagariensis] gb|EFJ51339.1| hypothetical protein VOLCADRAFT_57321 [Volvox carteri f. nagariensis] …	>gnl|CDD|218284 pfam04832, SOUL, SOUL heme-binding protein. This family represents a group of putative heme-binding proteins. Our family includes archaeal and bacterial homologues. Score = 150 bits (381), Expect = 5e-45
	27573366	AAAAAEGVALNSDK	2	3.56457
Cre06.g292400.t1.3	27567990	LAAAGGTTHVIDPAR	2	3.35593	ref|XP_001701609.1|, gb|EDO97367.1| SOUL heme-binding protein [Chlamydomonas reinhardtii], 0.0; gnl|CDD|220621 pfam10184, DUF2358, Uncharacterized conserved protein (DUF2358), 6e-29	2	2	-0.09	(+)	ref|XP_001701609.1|, gb|EDO97367.1| SOUL heme-binding protein [Chlamydomonas reinhardtii], 0.0	gnl|CDD|220621 pfam10184, DUF2358, Uncharacterized conserved protein (DUF2358), 6e-29	4.5	SOUL heme-binding proteins	>ref|XP_001701609.1| SOUL heme-binding protein [Chlamydomonas reinhardtii] gb|EDO97367.1| SOUL heme-binding protein [Chlamydomonas reinhardtii] Score = 652 bits (1682), Expect = 0.0, Method: Compositional matrix adjust. >ref|XP_002953803.1| hypothetical protein VOLCADRAFT_94648 [Volvox carteri f. nagariensis] gb|EFJ45127.1| hypothetical protein VOLCADRAFT_94648 [Volvox carteri f. nagariensis] Sco…	>gnl|CDD|220621 pfam10184, DUF2358, Uncharacterized conserved protein (DUF2358). DUF2358 is a family of conserved proteins found from plants to humans. The function is unknown. Score = 108 bits (271), Expect = 6e-29
	27567990	ADYDEQYFVR	2	3.33767
Transporter
Cre04.g220200.t2.1 / Cre04.g220200.t1.2 / Cre04.g220200.t3.1	27580746 / 27580747 / 27580745	AGATAVVPETLEPSLQLAAAVLR	2	4.96492	ref|XP_001692269.1| hypothetical protein CHLREDRAFT_38583, gb|EDP04219.1| predicted protein [Chlamydomonas reinhardtii], 0.0; gnl|CDD|235131 PRK03562, PRK03562, glutathione-regulated potassium-efflux system protein KefC, 4e-133 / 5e-133 / 1e-131	11 / 9	22 / 17	0,399 / 0,404 / 0,392	+	ref|XP_001692269.1| hypothetical protein CHLREDRAFT_38583, gb|EDP04219.1| predicted protein [Chlamydomonas reinhardtii], 0.0	gnl|CDD|235131 PRK03562, PRK03562, glutathione-regulated potassium-efflux system protein KefC, 4e-133 / 5e-133 / 1e-131	5	Transporter	ref|XP_001692269.1| hypothetical protein CHLREDRAFT_38583 [Chlamydomonas reinhardtii] gb|EDP04219.1| predicted protein [Chlamydomonas reinhardtii] Length=555 Score = 1059 bits (2738), Expect = 0.0	>gnl|CDD|235131 PRK03562, PRK03562, glutathione-regulated potassium-efflux system protein KefC; Provisional. Score = 419 bits (1079), Expect = 4e-133 >gnl|CDD|179625 PRK03659, PRK03659, glutathione-regulated potassium-efflux system protein KefB; Provisional. Score = 361 bits (929), Expect = 1e-111 >gnl|CDD|233195 TIGR00932, 2a37, transporter, monovalent cation:proton antiporter-2 (CPA2) family. […
	27580746	AIESATAQQQGWLDK	2	4.57724
	27580746	KPDIGAAAAVAAAAAATSAEPAAAATVAAAAAGAAAAAVVGAK	3	4.55697
	27580746	SGLLLAPGGEFAFVAFGEAVAR	2	4.11441
	27580746	AHDITNAVNLER	2	3.9781
	27580746	VEVGLEYDHYVATLAATETDLAAAEGTVSDLSSR	3	3.88435
	27580746	AAETAVKDEMQAAAVVK	2	3.76001
	27580746	EMDFNTEEVSSIVDEFR	2	3.59199
	27580746	IAQALGLAAVK	2	3.51513
	27580746	EALEAEAQEVAQLAVEANEAK	2	3.30727
	27580746	EMoDFNTEEVSSIVDEFR	2	3.29993
Cre10.g459200.t1.2	27579768	YEIVAILQEADHVVGMTGDGVNDAPALK	2	5.16807	ref|XP_001698580.1|, gb|AAL25803.1|, gb|EDP08073.1| plasma membrane-type proton ATPase [Chlamydomonas reinhardtii], 0.0 ; gnl|CDD|233506 TIGR01647, ATPase-IIIA_H, plasma-membrane proton-efflux P-type ATPase, 0.0	11	11	0.123	+	ref|XP_001698580.1|, gb|AAL25803.1|, gb|EDP08073.1| plasma membrane-type proton ATPase [Chlamydomonas reinhardtii], 0.0	gnl|CDD|233506 TIGR01647, ATPase-IIIA_H, plasma-membrane proton-efflux P-type ATPase, 0.0	5	Transporter	>ref|XP_001698580.1| plasma membrane-type proton ATPase [Chlamydomonas reinhardtii] gb|AAL25803.1| putative plasma membrane-type proton ATPase [Chlamydomonas reinhardtii] gb|EDP08073.1| plasma membrane-type proton ATPase [Chlamydomonas reinhardtii] Score = 2241 bits (5806), Expect = 0.0, Method: Compositional matrix adjust. >ref|XP_002947352.1| hypothetical protein VOLCADRAFT_103448 [Volvox carte…	>gnl|CDD|233506 TIGR01647, ATPase-IIIA_H, plasma-membrane proton-efflux P-type ATPase. This model describes the plasma membrane proton efflux P-type ATPase found in plants, fungi, protozoa, slime molds and archaea. The best studied representative is from yeast. Score = 1143 bits (2960), Expect = 0.0 >gnl|CDD|223550 COG0474, MgtA, Cation transport ATPase [Inorganic ion transport and metabolism]. S…
	27579768	VAVNGTSIEEVNFEK	2	4.53862
	27579768	TSFFEDHFPIFSLDDR	2	4.38885
	27579768	SLGVAMAEGDGADGK	2	4.36402
	27579768	AADVGVTGMoTVPTASNPLGR	2	4.17495
	27579768	GAADIVLTEAGLSAIK	2	3.81193
	27579768	MLGMoGTVMYPSEVLIK	2	3.62415
	27579768	ASIQKPVTMVLDR	2	3.42121
	27579768	MoLGMGTVMYPSEVLIK	2	3.33385
	27579768	HTGDVAFSGSAIK	2	3.17036
	27579768	SLGVAMoAEGDGADGK	2	3.11346
g18249.t1 / g5570.t1	27572309 / 27572384	TIIVNQVVQANATDK	2	4.88052	ref|XP_001702275.1|, gb|EDO97076.1| arsenite translocating ATPase-like protein [Chlamydomonas reinhardtii], 0.0; gnl|CDD|217004 pfam02374, ArsA_ATPase, Anion-transporting ATPase, 7e-65 / 3e-71	5	6	-0,018 / -0,028	(+)	ref|XP_001702275.1|, gb|EDO97076.1| arsenite translocating ATPase-like protein [Chlamydomonas reinhardtii], 0.0	gnl|CDD|217004 pfam02374, ArsA_ATPase, Anion-transporting ATPase, 7e-65 / 3e-71	5	Transporter	ref|XP_001702275.1| arsenite translocating ATPase-like protein [Chlamydomonas reinhardtii] gb|EDO97076.1| arsenite translocating ATPase-like protein [Chlamydomonas reinhardtii] Length=513 Score = 1007 bits (2603), Expect = 0.0	>gnl|CDD|217004 pfam02374, ArsA_ATPase, Anion-transporting ATPase. This Pfam family represents a conserved domain, which is sometimes repeated, in an anion-transporting ATPase. The ATPase is involved in the removal of arsenate, antimonite, and arsenate from the cell. Score = 219 bits (559), Expect = 7e-65 >gnl|CDD|223082 COG0003, ArsA, Predicted ATPase involved in chromosome partitioning [Cell di…
	27572309	ITSPLGDELPLWGLQLDPEQAK	2	4.24423
	27572309	NLFSGGQPGEEDVAVK	2	3.97391
	27572309	DLQLGELLDTPPPGVDEAIAIAK	2	3.577
	27572309	LEALQASMoEDAK	2	3.21833
g15316.t1	27573004	NPGSSSTYAITHYFNK	2	5.01713	ref|XP_002959370.1|, gb|EFJ39570.1| hypothetical protein VOLCADRAFT_100813 [Volvox carteri f. nagariensis], 2e-152; ref|XP_001700594.1|, gb|EDO97923.1| predicted protein [Chlamydomonas reinhardtii], 1e-68; gnl|CDD|233218 TIGR00975, 3a0107s03, phosphate ABC transporter, phosphate-binding protein, 2e-20	5	5	0.274	+	ref|XP_002959370.1|, gb|EFJ39570.1| hypothetical protein VOLCADRAFT_100813 [Volvox carteri f. nagariensis], 2e-152; ref|XP_001700594.1|, gb|EDO97923.1| predicted protein [Chlamydomonas reinhardtii], 1e-68	gnl|CDD|233218 TIGR00975, 3a0107s03, phosphate ABC transporter, phosphate-binding protein, 2e-20	5	Transporter	ref|XP_002959370.1| hypothetical protein VOLCADRAFT_100813 [Volvox carteri f. nagariensis] gb|EFJ39570.1| hypothetical protein VOLCADRAFT_100813 [Volvox carteri f. nagariensis] Length=660 Score = 474 bits (1220), Expect = 2e-152; ref|XP_001700594.1| predicted protein [Chlamydomonas reinhardtii] gb|EDO97923.1| predicted protein [Chlamydomonas reinhardtii] Length=165 Score = 235 bits (599), Expect …	>gnl|CDD|233218 TIGR00975, 3a0107s03, phosphate ABC transporter, phosphate-binding protein. This family represents one type of (periplasmic, in Gram-negative bacteria) phosphate-binding protein found in phosphate ABC (ATP-binding cassette) transporters. This protein is accompanied, generally in the same operon, by an ATP binding protein and (usually) two permease proteins [Transport and binding p…
	27573004	LDFYVAPADLVHFGAAGEAAR	2	4.06835
	27573004	GLLVYGLSGDLAAR	2	4.04929
	27573004	RDSYLTTTVSSLALDVADAK	2	3.84976
	27573004	LAAAALAAVQTAAADGGK	2	3.67888
Cre03.g164600.t1.2	27577610	GADVEGAAQTVENVLLHLDEAR	2	4.5636	ref|XP_001703372.1|, gb|EDP06054.1| plasma membrane hydrogen ATPase [Chlamydomonas reinhardtii], 0.0; gnl|CDD|233506 TIGR01647, ATPase-IIIA_H, plasma-membrane proton-efflux P-type ATPase, 0.0	4	5	0.013	+	ref|XP_001703372.1|, gb|EDP06054.1| plasma membrane hydrogen ATPase [Chlamydomonas reinhardtii], 0.0	gnl|CDD|233506 TIGR01647, ATPase-IIIA_H, plasma-membrane proton-efflux P-type ATPase, 0.0	5	Transporter	ref|XP_001703372.1| plasma membrane hydrogen ATPase [Chlamydomonas reinhardtii] gb|EDP06054.1| plasma membrane hydrogen ATPase [Chlamydomonas reinhardtii] Length=1081 Score = 2232 bits (5784), Expect = 0.0	>gnl|CDD|233506 TIGR01647, ATPase-IIIA_H, plasma-membrane proton-efflux P-type ATPase. This model describes the plasma membrane proton efflux P-type ATPase found in plants, fungi, protozoa, slime molds and archaea. The best studied representative is from yeast. Score = 858 bits (2218), Expect = 0.0 >gnl|CDD|223550 COG0474, MgtA, Cation transport ATPase [Inorganic ion transport and metabolism]. Sc…
	27577610	ADVGVAVQGATDAAR	2	4.34331
	27577610	DFVISEGLTTAEAEELIK	2	4.18974
	27577610	GETEATVEFTGK	2	3.67118
g11711.t1 m	27565202	TALQAVIDHIQAELER	2	4.95026	ref|XP_001699527.1|, gb|EDO98590.1| flagellar associated protein [Chlamydomonas reinhardtii], 0.0; gnl|CDD|223562 COG0488, Uup, ATPase components of ABC transporters with duplicated ATPase domains, 0.0	4	5	-0.392	(+)	ref|XP_001699527.1|, gb|EDO98590.1| flagellar associated protein [Chlamydomonas reinhardtii], 0.0	gnl|CDD|223562 COG0488, Uup, ATPase components of ABC transporters with duplicated ATPase domains, 0.0	5	Transporter	>ref|XP_001699527.1| flagellar associated protein [Chlamydomonas reinhardtii] gb|EDO98590.1| flagellar associated protein [Chlamydomonas reinhardtii] Score = 1247 bits (3226), Expect = 0.0, Method: Compositional matrix adjust. >ref|XP_002953231.1| hypothetical protein VOLCADRAFT_93958 [Volvox carteri f. nagariensis] gb|EFJ45830.1| hypothetical protein VOLCADRAFT_93958 [Volvox carteri f. nagariens…	>gnl|CDD|223562 COG0488, Uup, ATPase components of ABC transporters with duplicated ATPase domains [General function prediction only]. Score = 557 bits (1438), Expect = 0.0 >gnl|CDD|215558 PLN03073, PLN03073, ABC transporter F family; Provisional. Score = 459 bits (1183), Expect = 1e-152 >gnl|CDD|236729 PRK10636, PRK10636, putative ABC transporter ATP-binding protein; Provisional. Score = 335 bit…
	27565202	YHQHSVDQLDEEK	2	3.65478
	27565202	LQTTKIGMLSEGQKm2SR	2	3.28479
	27565202	IDELDPATFESR	2	3.15693
Cre10.g439000.t1.3	27579801	LQAAVENYMGLITASR	2	4.5663	ref|XP_001690557.1| hypothetical protein CHLREDRAFT_99858, gb|EDP05816.1| predicted protein [Chlamydomonas reinhardtii], 0.0 ; gnl|CDD|226646 COG4178, COG4178, ABC-type uncharacterized transport system, permease and ATPase components, 1e-83	4	4	0.014	+	ref|XP_001690557.1| hypothetical protein CHLREDRAFT_99858, gb|EDP05816.1| predicted protein [Chlamydomonas reinhardtii], 0.0	gnl|CDD|226646 COG4178, COG4178, ABC-type uncharacterized transport system, permease and ATPase components, 1e-83	5	Transporter	>ref|XP_001690557.1| hypothetical protein CHLREDRAFT_99858 [Chlamydomonas reinhardtii] gb|EDP05816.1| predicted protein [Chlamydomonas reinhardtii] Score = 631 bits (1627), Expect = 0.0, Method: Compositional matrix adjust. >dbj|BAJ91320.1| predicted protein [Hordeum vulgare subsp. vulgare] Score = 596 bits (1537), Expect = 0.0, Method: Compositional matrix adjust. >ref|XP_002946419.1| hypothetic…	>gnl|CDD|226646 COG4178, COG4178, ABC-type uncharacterized transport system, permease and ATPase components [General function prediction only]. Score = 280 bits (718), Expect = 1e-83 >gnl|CDD|219046 pfam06472, ABC_membrane_2, ABC transporter transmembrane region 2. This domain covers the transmembrane of a small family of ABC transporters and shares sequence similarity with pfam00664. Mutations i…
	27579801	TFYGLQQSAEVDNPDQR	2	3.8854
	27579801	ENAESIAFYDGDQDER	2	3.8849
	27579801	VLAQSGISYVSVGHR	2	3.64732
g10027.t1	27569646	NAGLSAAGGAGAGR	2	4.38951	ref|XP_001697657.1| hypothetical protein CHLREDRAFT_176522, gb|EDP00051.1| predicted protein [Chlamydomonas reinhardtii], 0.0; gnl|CDD|143623 cd07751, PolyPPase_VTC4_like, Polyphosphate(polyP) polymerase domain of yeast vacuolar transport chaperone (VTC) protein VTC4, 5e-127; gnl|CDD|227369 COG5036, COG5036, SPX domain-containing protein involved in vacuolar polyphosphate accumulation, 1e-119	4	4	-0.284	+	ref|XP_001697657.1| hypothetical protein CHLREDRAFT_176522, gb|EDP00051.1| predicted protein [Chlamydomonas reinhardtii], 0.0	gnl|CDD|143623 cd07751, PolyPPase_VTC4_like, Polyphosphate(polyP) polymerase domain of yeast vacuolar transport chaperone (VTC) protein VTC4, 5e-127; gnl|CDD|227369 COG5036, COG5036, SPX domain-containing protein involved in vacuolar polyphosphate accumulation, 1e-119	5	Transporter	>ref|XP_005646401.1| hypothetical protein COCSUDRAFT_47964 [Coccomyxa subellipsoidea C-169] gb|EIE21857.1| hypothetical protein COCSUDRAFT_47964 [Coccomyxa subellipsoidea C-169] Score = 773 bits (1997), Expect = 0.0, Method: Compositional matrix adjust. >ref|XP_005844713.1| hypothetical protein CHLNCDRAFT_58814 [Chlorella variabilis] gb|EFN52611.1| hypothetical protein CHLNCDRAFT_58814 [Chlorella…	>gnl|CDD|143623 cd07751, PolyPPase_VTC4_like, Polyphosphate(polyP) polymerase domain of yeast vacuolar transport chaperone (VTC) protein VTC4, and similar proteins. Saccharomyces cerevisiae VTC-1, -2, -3, and -4 comprise the membrane-integral VTC complex. VTC-2,-3, and -4 contain polyP polymerase domains. S. cerevisiae VTC4 belongs to this subgroup. For VTC4 it has been shown that this domain gen…
	27569646	DAYSQLFTEVYK	2	3.40416
	27569646	EAETGEASFSPR	2	3.40307
	27569646	WYGSNPPNMoVFFER	2	3.23486
Cre06.g269950.t1.2	27568371	NAPSIIFIDEVDSIAPK	2	4.57543	ref|XP_001696503.1|, gb|EDP08480.1| flagellar associated protein [Chlamydomonas reinhardtii], 0.0; gnl|CDD|233328 TIGR01243, CDC48, AAA family ATPase, CDC48 subfamily, 0.0	4	4	-0.346	(+)	ref|XP_001696503.1|, gb|EDP08480.1| flagellar associated protein [Chlamydomonas reinhardtii], 0.0	gnl|CDD|233328 TIGR01243, CDC48, AAA family ATPase, CDC48 subfamily, 0.0	5	Transporter	ref|XP_001696503.1| flagellar associated protein [Chlamydomonas reinhardtii] gb|EDP08480.1| flagellar associated protein [Chlamydomonas reinhardtii] Length=817 Score = 1672 bits (4329), Expect = 0.0	>gnl|CDD|233328 TIGR01243, CDC48, AAA family ATPase, CDC48 subfamily. This subfamily of the AAA family ATPases includes two members each from three archaeal species. It also includes yeast CDC48 (cell division control protein 48) and the human ortholog, transitional endoplasmic reticulum ATPase (valosin-containing protein). These proteins in eukaryotes are involved in the budding and transfer of …
	27568371	IVSQLLTLMDGLK	2	4.03531
	27568371	ELQELIQYPVEHPEK	2	3.90413
	27568371	LDEVGYDDIGGVR	2	3.70892
Cre16.g688850.t1.3	27567246	ADIWGSLLNSVLK	2	4.14154	ref|XP_001699196.1|, gb|EDO98836.1| hexose-phosphate transporter, minor isoform [Chlamydomonas reinhardtii], 0.0; gnl|CDD|225180 COG2271, UhpC, Sugar phosphate permease, 1e-115; gnl|CDD|183266 PRK11663, PRK11663, regulatory protein UhpC, 9e-100; gnl|CDD|233167 TIGR00881, 2A0104, phosphoglycerate transporter family protein, 3e-93	3	9	0.35	+	ref|XP_001699196.1|, gb|EDO98836.1| hexose-phosphate transporter, minor isoform [Chlamydomonas reinhardtii], 0.0	gnl|CDD|225180 COG2271, UhpC, Sugar phosphate permease, 1e-115; gnl|CDD|183266 PRK11663, PRK11663, regulatory protein UhpC, 9e-100; gnl|CDD|233167 TIGR00881, 2A0104, phosphoglycerate transporter family protein, 3e-93	5	Transporter	ref|XP_001699196.1| hexose-phosphate transporter, minor isoform [Chlamydomonas reinhardtii] gb|EDO98836.1| hexose-phosphate transporter, minor isoform [Chlamydomonas reinhardtii] Length=543 Score = 1081 bits (2796), Expect = 0.0	>gnl|CDD|225180 COG2271, UhpC, Sugar phosphate permease [Carbohydrate transport and metabolism]. Score = 354 bits (911), Expect = 1e-115 >gnl|CDD|183266 PRK11663, PRK11663, regulatory protein UhpC; Provisional. Score = 313 bits (803), Expect = 9e-100 >gnl|CDD|233167 TIGR00881, 2A0104, phosphoglycerate transporter family protein. [Transport and binding proteins, Carbohydrates, organic alcohols, an…
	27567246	DLPVPAGEAAAADAPVQYSADFIR	2	3.9056
	27567246	VSGLELGGLVGSLIAGR	2	3.8429
Cre03.g164150.t1.3	27577208	LLLLDELTTFLDR	2	4.68244	ref|XP_001703542.1|, gb|EDP06224.1| predicted protein [Chlamydomonas reinhardtii], 2e-141; gnl|CDD|213192 cd03225, ABC_cobalt_CbiO_domain1, First domain of the ATP-binding cassette component of cobalt transport system, 1e-70	2	7	-0.135	(+)	ref|XP_001703542.1|, gb|EDP06224.1| predicted protein [Chlamydomonas reinhardtii], 2e-141	gnl|CDD|213192 cd03225, ABC_cobalt_CbiO_domain1, First domain of the ATP-binding cassette component of cobalt transport system, 1e-70	5	Transporter	>ref|XP_001703542.1| predicted protein [Chlamydomonas reinhardtii] gb|EDP06224.1| predicted protein [Chlamydomonas reinhardtii] Score = 410 bits (1053), Expect = 2e-141, Method: Compositional matrix adjust. >ref|XP_002951747.1| hypothetical protein VOLCADRAFT_61738 [Volvox carteri f. nagariensis] gb|EFJ47198.1| hypothetical protein VOLCADRAFT_61738 [Volvox carteri f. nagariensis] Score = 402 bits…	>gnl|CDD|213192 cd03225, ABC_cobalt_CbiO_domain1, First domain of the ATP-binding cassette component of cobalt transport system. Domain I of the ABC component of a cobalt transport family found in bacteria, archaea, and eukaryota. The transition metal cobalt is an essential component of many enzymes and must be transported into cells in appropriate amounts when needed. This ABC transport system o…
	27577208	YVLAEEEVTAAVR	2	4.49419
Cre10.g445050.t1.2	27579521	FPGLELVQQEQVDK	2	3.96115	ref|XP_001690490.1|, sp|A8IHV3.1|SLT3_CHLRE, gb|EDP05749.1| sodium/sulfate co-transporter CrSLT3 [Chlamydomonas reinhardtii], 0.0; gnl|CDD|238535 cd01115, SLC13_permease, Permease SLC13 (solute carrier 13), 5e-27	2	3	0.293	+	ref|XP_001690490.1|, sp|A8IHV3.1|SLT3_CHLRE, gb|EDP05749.1| sodium/sulfate co-transporter CrSLT3 [Chlamydomonas reinhardtii], 0.0	gnl|CDD|238535 cd01115, SLC13_permease, Permease SLC13 (solute carrier 13), 5e-27	5	Transporter	>ref|XP_001690490.1| sodium/sulfate co-transporter [Chlamydomonas reinhardtii] sp|A8IHV3.1|SLT3_CHLRE RecName: Full=Probable sodium/sulfate cotransporter 3; AltName: Full=SAC1-like transporter 3; Short=CrSLT3 gb|EDP05749.1| sodium/sulfate co-transporter [Chlamydomonas reinhardtii] Score = 1771 bits (4587), Expect = 0.0, Method: Compositional matrix adjust. >sp|D2K6F1.1|SLT2_CHLRE RecName: Full=So…	>gnl|CDD|238535 cd01115, SLC13_permease, Permease SLC13 (solute carrier 13). The sodium/dicarboxylate cotransporter NaDC-1 has been shown to translocate Krebs cycle intermediates such as succinate, citrate, and alpha-ketoglutarate across plasma membranes rabbit, human, and rat kidney. It is related to renal and intestinal Na+/sulfate cotransporters and a few putative bacterial permeases. The SLC1…
	27579521	ADGSSVDASDYLYK	2	3.77522
Cre03.g165050.t1.2	27577149	ADVGVAVQGATDAAR	2	4.34331	ref|XP_001703533.1|, gb|EDP06215.1| predicted protein [Chlamydomonas reinhardtii], 0.0; gnl|CDD|233506 TIGR01647, ATPase-IIIA_H, plasma-membrane proton-efflux P-type ATPase, 0.0	2	3	0.01	+	ref|XP_001703533.1|, gb|EDP06215.1| predicted protein [Chlamydomonas reinhardtii], 0.0	gnl|CDD|233506 TIGR01647, ATPase-IIIA_H, plasma-membrane proton-efflux P-type ATPase, 0.0	5	Transporter	>ref|XP_001703533.1| predicted protein [Chlamydomonas reinhardtii] gb|EDP06215.1| predicted protein [Chlamydomonas reinhardtii] Score = 1640 bits (4247), Expect = 0.0, Method: Compositional matrix adjust. >ref|XP_002951750.1| hypothetical protein VOLCADRAFT_61631 [Volvox carteri f. nagariensis] gb|EFJ47201.1| hypothetical protein VOLCADRAFT_61631 [Volvox carteri f. nagariensis] Score = 1450 bits …	>gnl|CDD|233506 TIGR01647, ATPase-IIIA_H, plasma-membrane proton-efflux P-type ATPase. This model describes the plasma membrane proton efflux P-type ATPase found in plants, fungi, protozoa, slime molds and archaea. The best studied representative is from yeast. Score = 989 bits (2559), Expect = 0.0 >gnl|CDD|223550 COG0474, MgtA, Cation transport ATPase [Inorganic ion transport and metabolism]. Sc…
	27577149	GETEATVEFTGK	2	3.67118
Cre06.g265100.t1.3	27568550	VLAGLDDFDAGSISR	2	3.66421	ref|XP_001696280.1| hypothetical protein CHLREDRAFT_112723, gb|EDP08257.1| predicted protein [Chlamydomonas reinhardtii], 0.0; gnl|CDD|223562 COG0488, Uup, ATPase components of ABC transporters with duplicated ATPase domains, 3e-158	2	2	-0.333	(+)	ref|XP_001696280.1| hypothetical protein CHLREDRAFT_112723, gb|EDP08257.1| predicted protein [Chlamydomonas reinhardtii], 0.0	gnl|CDD|223562 COG0488, Uup, ATPase components of ABC transporters with duplicated ATPase domains, 3e-158	5	Transporter	>ref|XP_001696280.1| hypothetical protein CHLREDRAFT_112723 [Chlamydomonas reinhardtii] gb|EDP08257.1| predicted protein [Chlamydomonas reinhardtii] Score = 1074 bits (2777), Expect = 0.0, Method: Compositional matrix adjust. >ref|XP_002945918.1| hypothetical protein VOLCADRAFT_86383 [Volvox carteri f. nagariensis] gb|EFJ52913.1| hypothetical protein VOLCADRAFT_86383 [Volvox carteri f. nagariensi…	>gnl|CDD|223562 COG0488, Uup, ATPase components of ABC transporters with duplicated ATPase domains [General function prediction only]. Score = 472 bits (1216), Expect = 3e-158 >gnl|CDD|163431 TIGR03719, ABC_ABC_ChvD, ATP-binding cassette protein, ChvD family. Members of this protein family have two copies of the ABC transporter ATP-binding cassette, but are found outside the common ABC transporte…
	27568550	ASVEMoAAVQETIDTK	2	3.3446
14-3-3 proteins
Cre06.g257500.t1.2	27567861	AFDEAISDLDSLGEDSYK	2	6.51722	ref|XP_001696613.1|, emb|CAD54743.1|, emb|CAD54744.1|, gb|EDP08590.1| 14-3-3 protein [Chlamydomonas reinhardtii], 1e-177; gnl|CDD|215815 pfam00244, 14-3-3, 14-3-3 protein, 8e-131	8	12	-0.423	-	ref|XP_001696613.1|, emb|CAD54743.1|, emb|CAD54744.1|, gb|EDP08590.1| 14-3-3 protein [Chlamydomonas reinhardtii], 1e-177	gnl|CDD|215815 pfam00244, 14-3-3, 14-3-3 protein, 8e-131	6	14-3-3 protein	ref|XP_001696613.1| 14-3-3 protein [Chlamydomonas reinhardtii] emb|CAD54743.1| 14-3-3-like protein [Chlamydomonas reinhardtii] emb|CAD54744.1| 14-3-3-like protein [Chlamydomonas reinhardtii] gb|EDP08590.1| 14-3-3 protein [Chlamydomonas reinhardtii] Length=247 Score = 500 bits (1287), Expect = 1e-177	>gnl|CDD|215815 pfam00244, 14-3-3, 14-3-3 protein. Score = 372 bits (957), Expect = 8e-131 >gnl|CDD|128412 smart00101, 14_3_3, 14-3-3 homologues. 14-3-3 homologues mediates signal transduction by binding to phosphoserine-containing proteins. They are involved in growth factor signalling and also interact with MEK kinases. Score = 322 bits (827), Expect = 3e-111 >gnl|CDD|206755 cd08774, 14-3-3, 14…
	27567861	AFDEAISDLDSLGEDSYKDSALIMQLLR	3	5.16356
	27567861	KAFDEAISDLDSLGEDSYK	2	4.95532
	27567861	ILQSIEQSEQAK	2	4.27492
	27567861	AAAAELTLAAYK	2	3.61333
	27567861	KVAVLANEQELSVEER	2	3.47548
	27567861	VAVLANEQELSVEER	2	3.4078
	27567861	YLVPSASTTEAAVFYLK	2	3.34159
Cre12.g559250.t1.2 m	27581921	QAFDEAIAELDSLGEESYKDSTLIMQLLR	3	5.46584	ref|XP_001702812.1|, sp|P52908.1|1433_CHLRE, emb|CAA55964.1|, emb|CAC03467.1|, gb|EDO96857.1| 14-3-3 protein [Chlamydomonas reinhardtii], 0.0; gnl|CDD|206762 cd10026, 14-3-3_plant, Plant 14-3-3 protein domain, 1e-131	10	35	-0.463	-	ref|XP_001702812.1|, sp|P52908.1|1433_CHLRE, emb|CAA55964.1|, emb|CAC03467.1|, gb|EDO96857.1| 14-3-3 protein [Chlamydomonas reinhardtii], 0.0	gnl|CDD|206762 cd10026, 14-3-3_plant, Plant 14-3-3 protein domain, 1e-131	6	14-3-3 protein	>ref|XP_001702812.1| 14-3-3 protein [Chlamydomonas reinhardtii] sp|P52908.1|1433_CHLRE RecName: Full=14-3-3-like protein emb|CAA55964.1| 14-3-3 protein [Chlamydomonas reinhardtii] emb|CAC03467.1| 14-3-3 protein [Chlamydomonas reinhardtii] gb|EDO96857.1| 14-3-3 protein [Chlamydomonas reinhardtii] Score = 531 bits (1369), Expect = 0.0, Method: Compositional matrix adjust. >gb|ABA01096.1| 14-3-3-lik…	>gnl|CDD|206762 cd10026, 14-3-3_plant, Plant 14-3-3 protein domain. Plant 14-3-3 isoforms, similar to their highly conserved homologs in mammals, bind to phosphorylated target proteins to modulate their function. They have been implicated in a variety of physiological functions; in particular, abiotic and biotic stress responses, primary metabolism, as well as various aspects of plant growth and …
	27581921	QAFDEAIAELDSLGEESYK	2	5.22873
	27581921	DNLTLWTSDMoQDPAAGDDR	2	4.57147
	27581921	DNLTLWTSDMoQDPAAGDDREGADMoKm3VEDAEP n	3	4.41558
	27581921	DNLTLWTSDMoQDPAAGDDRmEGADMoKm2VEDAEP	3	4.36779
	27581921	QAFDEAIAELDSLGEESYKDSTLIMoQLLR	3	4.3381
	27581921	AAQDIALVDLPPTHPIR	2	3.84572
	27581921	DNLTLWTSDMQDPAAGDDR	2	3.60682
	27581921	LVHDQELSVEER	2	3.47249
	27581921	DSTLIMQLLR	2	3.46004
Calcium-sensing and binding proteins
Cre11.g468450.t1.2	27565396	ELGENLTEEELQEMIAEADRNDDNEIDEDEFIR	3	6.20765	ref|XP_001699499.1|, gb|EDO98562.1| centrin [Chlamydomonas reinhardtii], 5e-113; gnl|CDD|185503 PTZ00183, PTZ00183, centrin, 9e-74	6	7	-0.798	-	ref|XP_001699499.1|, gb|EDO98562.1| centrin [Chlamydomonas reinhardtii], 5e-113	gnl|CDD|185503 PTZ00183, PTZ00183, centrin, 9e-74	7	Calcium-sensing and binding proteins	>ref|XP_001699499.1| centrin [Chlamydomonas reinhardtii] sp|P05434.1|CATR_CHLRE RecName: Full=Caltractin; AltName: Full=20 kDa calcium-binding protein; AltName: Full=Centrin pdb|3QRX|A Chain A, Chlamydomonas Reinhardtii Centrin Bound To Melittin emb|CAA31163.1| unnamed protein product [Chlamydomonas reinhardtii] emb|CAA41039.1| caltractin [Chlamydomonas reinhardtii] gb|EDO98562.1| centrin [Chlamy…	>gnl|CDD|185503 PTZ00183, PTZ00183, centrin; Provisional. Score = 221 bits (564), Expect = 9e-74 >gnl|CDD|185504 PTZ00184, PTZ00184, calmodulin; Provisional. Score = 146 bits (371), Expect = 7e-45 >gnl|CDD|227455 COG5126, FRQ1, Ca2+-binding protein (EF-Hand superfamily) [Signal transduction mechanisms / Cytoskeleton / Cell division and chromosome partitioning / General function prediction only]. …
	27565396	ELGENLTEEELQEMoIAEADR	2	5.38856
	27565396	EAFDLFDTDGSGTIDAK	2	5.33964
	27565396	LFDDDNSGTITIK	2	4.17608
	27565396	DGSGTIDFEEFLTMoMoTAK	2	3.79111
	27565396	NDDNEIDEDEFIR	2	3.67335
Cre14.g615750.t1.1	27566051	NPLLLAEALLGFIDKDK	2	4.73155	ref|XP_001699008.1|, gb|EDO99062.1| calmodulin-like protein [Chlamydomonas reinhardtii], 7e-113; gnl|CDD|238008 cd00051, EFh, EF-hand, calcium binding motif, 2e-07	4	7	0.012	(+)	ref|XP_001699008.1|, gb|EDO99062.1| calmodulin-like protein [Chlamydomonas reinhardtii], 7e-113	gnl|CDD|238008 cd00051, EFh, EF-hand, calcium binding motif, 2e-07	7	Calcium-sensing and binding proteins	>ref|XP_001699008.1| calmodulin-like protein [Chlamydomonas reinhardtii] gb|EDO99062.1| calmodulin-like protein [Chlamydomonas reinhardtii] Score = 330 bits (845), Expect = 7e-113, Method: Compositional matrix adjust. >ref|XP_001699009.1| hypothetical protein CHLREDRAFT_177645 [Chlamydomonas reinhardtii] gb|EDO99063.1| predicted protein [Chlamydomonas reinhardtii] Score = 248 bits (632), Expect =…	>gnl|CDD|238008 cd00051, EFh, EF-hand, calcium binding motif; A diverse superfamily of calcium sensors and calcium signal modulators; most examples in this alignment model have 2 active canonical EF hands. Ca2+ binding induces a conformational change in the EF-hand motif, leading to the activation or inactivation of target proteins. EF-hands tend to occur in pairs or higher copy numbers. Score = …
	27566051	NPLLLAEALLGFIDK	2	3.654
	27566051	ADAGAAQPMTLVNLISALAK	2	3.63232
	27566051	HYTAADLEPYFK	2	3.46533
Cre09.g388850.t1.1	27570396	LDDEFMDYEIDEYK	2	4.54681	ref|XP_001694546.1|, gb|EDP02541.1| calmodulin binding calcium-transporting ATPase [Chlamydomonas reinhardtii], 0.0; gnl|CDD|188151 TIGR01517, ATPase-IIB_Ca, plasma-membrane calcium-translocating P-type ATPase, 0.0	4	6	-0.006	+	ref|XP_001694546.1|, gb|EDP02541.1| calmodulin binding calcium-transporting ATPase [Chlamydomonas reinhardtii], 0.0	gnl|CDD|188151 TIGR01517, ATPase-IIB_Ca, plasma-membrane calcium-translocating P-type ATPase, 0.0	7	Calcium-sensing and binding proteins	>ref|XP_001694546.1| calmodulin binding calcium-transporting ATPase [Chlamydomonas reinhardtii] gb|EDP02541.1| calmodulin binding calcium-transporting ATPase [Chlamydomonas reinhardtii] Score = 2409 bits (6242), Expect = 0.0, Method: Compositional matrix adjust. >ref|XP_002948264.1| hypothetical protein VOLCADRAFT_88435 [Volvox carteri f. nagariensis] gb|EFJ50671.1| hypothetical protein VOLCADRAF…	>gnl|CDD|188151 TIGR01517, ATPase-IIB_Ca, plasma-membrane calcium-translocating P-type ATPase. This model describes the P-type ATPase responsible for translocating calcium ions across the plasma membrane of eukaryotes , out of the cell. In some organisms, this type of pump may also be found in vacuolar membranes. In humans and mice, at least, there are multiple isoforms of the PMCA pump with over…
	27570396	VLVTAVGPNSTWGK	2	4.28029
	27570396	NTTADPWVMSGTQVTEGSGR	2	4.03483
	27570396	EMGDVVAVTGDGTNDAPALK	2	3.58685
Cre12.g559450.t1.3	27582663	DEEQTSTVIVNETSPR	2	4.44949	ref|XP_001702810.1|, gb|EDO96855.1| predicted protein [Chlamydomonas reinhardtii], 0.0 ; gnl|CDD|175973 cd00030, C2, C2 domain. Many C2 domains are Ca2+-dependent membrane-targeting modules that bind a wide variety of substances, 2e-15; gnl|CDD|214577 smart00239, C2, Protein kinase C conserved region 2 (CalB), 6e-11	4	4	-0.16	+	ref|XP_001702810.1|, gb|EDO96855.1| predicted protein [Chlamydomonas reinhardtii], 0.0	gnl|CDD|175973 cd00030, C2, C2 domain. Many C2 domains are Ca2+-dependent membrane-targeting modules that bind a wide variety of substances, 2e-15; gnl|CDD|214577 smart00239, C2, Protein kinase C conserved region 2 (CalB), 6e-11	7	Calcium-sensing and binding proteins	>ref|XP_001702810.1| predicted protein [Chlamydomonas reinhardtii] gb|EDO96855.1| predicted protein [Chlamydomonas reinhardtii] Score = 634 bits (1635), Expect = 0.0, Method: Compositional matrix adjust. >ref|XP_002946343.1| hypothetical protein VOLCADRAFT_86525 [Volvox carteri f. nagariensis] gb|EFJ52270.1| hypothetical protein VOLCADRAFT_86525 [Volvox carteri f. nagariensis] Score = 509 bits (1…	>gnl|CDD|175973 cd00030, C2, C2 domain. The C2 domain was first identified in PKC. C2 domains fold into an 8-standed beta-sandwich that can adopt 2 structural arrangements: Type I and Type II, distinguished by a circular permutation involving their N- and C-terminal beta strands. Many C2 domains are Ca2+-dependent membrane-targeting modules that bind a wide variety of substances including bind ph…
	27582663	YAFVEDIFLGPHSLK	2	3.87265
	27582663	VPAPEPGLLVQTQYR	2	3.72981
	27582663	SLTMoASGAAAPGGAPAPPPPPEK	2	3.54098
Cre03.g150300.t1.2	27576942	LSPEEIAEMoIAEADPDK	2	4.34091	ref|XP_001695560.1| hypothetical protein CHLREDRAFT_138215, gb|EDP01347.1| predicted protein [Chlamydomonas reinhardtii], 5e-99 ; gnl|CDD|185504 PTZ00184, PTZ00184, calmodulin, 7e-54	3	4	-0.5	-	ref|XP_001695560.1| hypothetical protein CHLREDRAFT_138215, gb|EDP01347.1| predicted protein [Chlamydomonas reinhardtii], 5e-99	gnl|CDD|185504 PTZ00184, PTZ00184, calmodulin, 7e-54	7	Calcium-sensing and binding proteins	>ref|XP_001695560.1| hypothetical protein CHLREDRAFT_138215 [Chlamydomonas reinhardtii] gb|EDP01347.1| predicted protein [Chlamydomonas reinhardtii] Score = 292 bits (748), Expect = 5e-99, Method: Compositional matrix adjust. >ref|XP_002950031.1| hypothetical protein VOLCADRAFT_109066 [Volvox carteri f. nagariensis] gb|EFJ48699.1| hypothetical protein VOLCADRAFT_109066 [Volvox carteri f. nagarien…	>gnl|CDD|185504 PTZ00184, PTZ00184, calmodulin; Provisional. Score = 169 bits (429), Expect = 7e-54 >gnl|CDD|227455 COG5126, FRQ1, Ca2+-binding protein (EF-Hand superfamily) [Signal transduction mechanisms / Cytoskeleton / Cell division and chromosome partitioning / General function prediction only]. Score = 124 bits (314), Expect = 2e-36 >gnl|CDD|185503 PTZ00183, PTZ00183, centrin; Provisional. …
	27576942	EAFTLFDSDGDGFITTK	2	4.32994
	27576942	LSPEEIAEMIAEADPDK	2	4.28069
Cre03.g178150.t1.1	27577647	EADVDGDGQVNYEEFVR	2	4.23087	ref|XP_001703420.1|, sp|P04352.2|CALM_CHLRE, gb|AAA33083.1|, gb|EDP06102.1|, gb|ADK74379.1| calmodulin [Chlamydomonas reinhardtii], 6e-112; gnl|CDD|185504 PTZ00184, PTZ00184, calmodulin, 1e-87	2	3	-0.721	-	ref|XP_001703420.1|, sp|P04352.2|CALM_CHLRE, gb|AAA33083.1|, gb|EDP06102.1|, gb|ADK74379.1| calmodulin [Chlamydomonas reinhardtii], 6e-112	gnl|CDD|185504 PTZ00184, PTZ00184, calmodulin, 1e-87	7	Calcium-sensing and binding proteins	>ref|XP_001703420.1| calmodulin [Chlamydomonas reinhardtii] sp|P04352.2|CALM_CHLRE RecName: Full=Calmodulin; Short=CaM gb|AAA33083.1| calmodulin [Chlamydomonas reinhardtii] gb|EDP06102.1| calmodulin [Chlamydomonas reinhardtii] gb|ADK74379.1| calmodulin [Chlamydomonas reinhardtii] Score = 327 bits (837), Expect = 6e-112, Method: Compositional matrix adjust. >gb|ABA01113.1| calmodulin [Chlamydomona…	>gnl|CDD|185504 PTZ00184, PTZ00184, calmodulin; Provisional. Score = 255 bits (654), Expect = 1e-87 >gnl|CDD|227455 COG5126, FRQ1, Ca2+-binding protein (EF-Hand superfamily) [Signal transduction mechanisms / Cytoskeleton / Cell division and chromosome partitioning / General function prediction only]. Score = 175 bits (446), Expect = 5e-56 >gnl|CDD|185503 PTZ00183, PTZ00183, centrin; Provisional. …
	27577647	LSEEEVDEMIR	2	3.65988
Cre15.g641250.t1.2	27573110	VLAQVGAATGSSLER	2	4.20732	ref|XP_001703073.1| hypothetical protein CHLREDRAFT_195064, gb|EDO96652.1| predicted protein [Chlamydomonas reinhardtii], 3e-125; gnl|CDD|227455 COG5126, FRQ1, Ca2+-binding protein (EF-Hand superfamily), 1e-14	2	2	-0.076	-	ref|XP_001703073.1| hypothetical protein CHLREDRAFT_195064, gb|EDO96652.1| predicted protein [Chlamydomonas reinhardtii], 3e-125	gnl|CDD|227455 COG5126, FRQ1, Ca2+-binding protein (EF-Hand superfamily), 1e-14	7	Calcium-sensing and binding proteins	>ref|XP_001703073.1| hypothetical protein CHLREDRAFT_195064 [Chlamydomonas reinhardtii] gb|EDO96652.1| predicted protein [Chlamydomonas reinhardtii] Score = 362 bits (928), Expect = 3e-125, Method: Compositional matrix adjust. >ref|XP_002955529.1| hypothetical protein VOLCADRAFT_65983 [Volvox carteri f. nagariensis] gb|EFJ43382.1| hypothetical protein VOLCADRAFT_65983 [Volvox carteri f. nagariens…	>gnl|CDD|227455 COG5126, FRQ1, Ca2+-binding protein (EF-Hand superfamily) [Signal transduction mechanisms / Cytoskeleton / Cell division and chromosome partitioning / General function prediction only]. Score = 67.3 bits (165), Expect = 1e-14 >gnl|CDD|238008 cd00051, EFh, EF-hand, calcium binding motif; A diverse superfamily of calcium sensors and calcium signal modulators; most examples in this a…
	27573110	QLAGSSLGEEDTHEIISR	2	3.74166
Membrane-associated/structural proteins, Proteins with PAP-fibrillin domain
Cre13.g583550.t1.2	27573448	TSQQIQEMoMoSGLNTSNAVVAFDK	2	6.12966	ref|XP_001693830.1|, gb|AAU06582.1|, gb|EDP09084.1| chloroplast vesicle-inducing protein in plastids 1 [Chlamydomonas reinhardtii], 0.0; gnl|CDD|224755 COG1842, PspA, Phage shock protein A (IM30), 7e-37	11	30	-0.53	-	ref|XP_001693830.1|, gb|AAU06582.1|, gb|EDP09084.1| chloroplast vesicle-inducing protein in plastids 1 [Chlamydomonas reinhardtii], 0.0	gnl|CDD|224755 COG1842, PspA, Phage shock protein A (IM30), 7e-37	8	Membrane-associated/structural proteins, Proteins with PAP-fibrillin domain	>ref|XP_001693830.1| vesicle inducing protein in plastids 1 [Chlamydomonas reinhardtii] gb|AAU06582.1| chloroplast vesicle-inducing protein in plastids 1 [Chlamydomonas reinhardtii] gb|EDP09084.1| vesicle inducing protein in plastids 1 [Chlamydomonas reinhardtii] Score = 570 bits (1469), Expect = 0.0, Method: Compositional matrix adjust. >ref|XP_002948865.1| hypothetical protein VOLCADRAFT_104059…	>gnl|CDD|224755 COG1842, PspA, Phage shock protein A (IM30), suppresses sigma54-dependent transcription [Transcription / Signal transduction mechanisms]. Score = 132 bits (334), Expect = 7e-37 >gnl|CDD|213755 TIGR02977, phageshock_pspA, phage shock protein A. Members of this family are the phage shock protein PspA, from the phage shock operon. This is a narrower family than the set of PspA and it…
	27573448	VQVDQLSGASGDVLNNTR	2	5.80563
	27573448	IVNSWATNVVSNAEDPEK	2	5.33984
	27573448	LLDQVVEEMoQGDLIK	2	4.55017
	27573448	QLESGTVDDELAALKR	2	3.86297
	27573448	AVDALDLELEALR	2	3.71259
	27573448	QAAATILAQQK	2	3.64682
	27573448	GMoLPSTTSAVGSLPEPR	2	3.53278
	27573448	VLSMoEAQAESTK	2	3.40863
	27573448	LLDQVVEEMQGDLIK	2	3.4064
	27573448	GMLPSTTSAVGSLPEPR	2	3.2676
Cre03.g197650.t1.2	27576938	GALASSNDKYEVSTYVDVLEEAVQSSGAPVDMoNAVQGK	3	4.68998	ref|XP_001693298.1|, gb|EDP03324.1| predicted protein [Chlamydomonas reinhardtii], 2e-125; gnl|CDD|218245 pfam04755, PAP_fibrillin, PAP_fibrillin, 2e-13	8	15	-0.099	(+)	ref|XP_001693298.1|, gb|EDP03324.1| predicted protein [Chlamydomonas reinhardtii], 2e-125	gnl|CDD|218245 pfam04755, PAP_fibrillin, PAP_fibrillin, 2e-13	8	Membrane-associated/structural proteins, Proteins with PAP-fibrillin-domain	>ref|XP_001693298.1| predicted protein [Chlamydomonas reinhardtii] gb|EDP03324.1| predicted protein [Chlamydomonas reinhardtii] Score = 365 bits (938), Expect = 2e-125, Method: Compositional matrix adjust. >ref|XP_002956129.1| hypothetical protein VOLCADRAFT_119281 [Volvox carteri f. nagariensis] gb|EFJ42869.1| hypothetical protein VOLCADRAFT_119281 [Volvox carteri f. nagariensis] Score = 277 bit…	>gnl|CDD|218245 pfam04755, PAP_fibrillin, PAP_fibrillin. This family identifies a conserved region found in a number of plastid lipid-associated proteins (PAPs), and in a number of putative fibrillin proteins. Score = 66.0 bits (161), Expect = 2e-13 >gnl|CDD|181691 PRK09196, PRK09196, fructose-1,6-bisphosphate aldolase; Reviewed. Score = 31.5 bits (72), Expect = 0.22 >gnl|CDD|185683 cd00413, Glyc…
	27576938	GALASSNDKYEVSTYVDVLEEAVQSSGAPVDMNAVQGK	3	4.68101
	27576938	FTDSLPGATIGAAFQTISFDTGK	2	4.26702
	27576938	VAVEITYVDSDMR	2	3.8787
	27576938	LISEVDIEVFPAIR	2	3.52119
	27576938	VSNSNVLPFVDNVSVPVQEIVEGIR	2	3.51168
	27576938	VAVEITYVDSDMoR	2	3.44842
	27576938	NLNVTVQTTR	2	3.38632
Cre12.g519350.t1.2	27582144	YAVGLGVGASILQTSLYNVDGGER	2	4.83761	ref|XP_001696940.1|, gb|EDP00632.1| prohibitin [Chlamydomonas reinhardtii], 0.0; gnl|CDD|239495 cd03401, Band_7_prohibitin, 3e-116	4	7	-0.194	(+)	ref|XP_001696940.1|, gb|EDP00632.1| prohibitin [Chlamydomonas reinhardtii], 0.0	gnl|CDD|239495 cd03401, Band_7_prohibitin, 3e-116	8	Membrane-associated/structural proteins, Proteins with PAP-fibrillin domain	>ref|XP_001696940.1| prohibitin [Chlamydomonas reinhardtii] gb|EDP00632.1| prohibitin [Chlamydomonas reinhardtii] Score = 576 bits (1485), Expect = 0.0, Method: Compositional matrix adjust. >ref|XP_002947879.1| prohibitin [Volvox carteri f. nagariensis] gb|EFJ50867.1| prohibitin [Volvox carteri f. nagariensis] Score = 556 bits (1434), Expect = 0.0, Method: Compositional matrix adjust. >ref|XP_005…	>gnl|CDD|239495 cd03401, Band_7_prohibitin, Band_7_prohibitin. A subgroup of the band 7 domain of flotillin (reggie) like proteins. This subgroup group includes proteins similar to prohibitin (a lipid raft-associated integral membrane protein). Individual proteins of this band 7 domain family may cluster to form membrane microdomains which may in turn recruit multiprotein complexes. These microdo…
	27582144	AVVAQYNAEQLITQR	2	3.71283
	27582144	AADFGIVLDDVAITHLSFGTEFTR	2	3.22903
	27582144	GVLDEPVGEGTHFR	2	3.20092
Cre12.g502250.t1.2	27581831	GGAADAAGMoDQVGLQR	2	4.04897	ref|XP_001690972.1|, gb|EDP05418.1| plastid lipid associated protein [Chlamydomonas reinhardtii], 0.0; gnl|CDD|218245 pfam04755, PAP_fibrillin, PAP_fibrillin, 9e-11	4	4	-0.033	+	ref|XP_001690972.1|, gb|EDP05418.1| plastid lipid associated protein [Chlamydomonas reinhardtii], 0.0	gnl|CDD|218245 pfam04755, PAP_fibrillin, PAP_fibrillin, 9e-11	8	Membrane-associated/structural proteins, Proteins with PAP-fibrillin-domain	>ref|XP_001690972.1| plastid lipid associated protein [Chlamydomonas reinhardtii] gb|EDP05418.1| plastid lipid associated protein [Chlamydomonas reinhardtii] Score = 571 bits (1472), Expect = 0.0, Method: Compositional matrix adjust. >ref|XP_002947978.1| hypothetical protein VOLCADRAFT_116549 [Volvox carteri f. nagariensis] gb|EFJ50966.1| hypothetical protein VOLCADRAFT_116549 [Volvox carteri f. …	>gnl|CDD|218245 pfam04755, PAP_fibrillin, PAP_fibrillin. This family identifies a conserved region found in a number of plastid lipid-associated proteins (PAPs), and in a number of putative fibrillin proteins. Score = 59.4 bits (144), Expect = 9e-11 >gnl|CDD|225000 COG2089, SpsE, Sialic acid synthase [Cell envelope biogenesis, outer membrane]. Score = 33.1 bits (76), Expect = 0.097 >gnl|CDD|22729…
	27581831	VVPQGDAGDTVQVLFEPPVLAIADK	2	3.70185
	27581831	TSSVVLSTTYLDER	2	3.37678
	27581831	KEEAGGGAEAGAGGVTPAAA	2	3.33485
Cre12.g492600.t1.2	27581967	VAAADVPTTPTAVATLNSK	2	4.47728	ref|XP_001700578.1|, gb|EDO98022.1| fasciclin-like protein [Chlamydomonas reinhardtii], 0.0; gnl|CDD|217054 pfam02469, Fasciclin, Fasciclin domain, 2e-22	3	3	0.623	+	ref|XP_001700578.1|, gb|EDO98022.1| fasciclin-like protein [Chlamydomonas reinhardtii], 0.0	gnl|CDD|217054 pfam02469, Fasciclin, Fasciclin domain, 2e-22	8	Membrane-associated/structural proteins, Proteins with PAP-fibrillin domain	ref|XP_001700578.1| fasciclin-like protein [Chlamydomonas reinhardtii] gb|EDO98022.1| fasciclin-like protein [Chlamydomonas reinhardtii] Length=521 Score = 991 bits (2561), Expect = 0.0	>gnl|CDD|217054 pfam02469, Fasciclin, Fasciclin domain. This extracellular domain is found repeated four times in grasshopper fasciclin I as well as in proteins from mammals, sea urchins, plants, yeast and bacteria. Score = 92.7 bits (231), Expect = 2e-22 >gnl|CDD|214719 smart00554, FAS1, Four repeated domains in the Fasciclin I family of proteins, present in many other contexts. Score = 80.5 bit…
	27581967	TDITAGGSVVHIIDK	2	4.06951
	27581967	LDATQLLSDTANLR	2	3.11191
Cre12.g492650.t1.2	27582932	AGLTTLVAAVAASDPAFLAAVTDPTFR	2	5.12776	ref|XP_001700577.1| fasciclin-like protein [Chlamydomonas reinhardtii], 0.0; gnl|CDD|217054 pfam02469, Fasciclin domain, 5e-21	2	4	0.583	+	ref|XP_001700577.1| fasciclin-like protein [Chlamydomonas reinhardtii], 0.0	gnl|CDD|217054 pfam02469, Fasciclin domain, 5e-21	8	Membrane-associated/structural proteins, Proteins with PAP-fibrillin domain	ref|XP_001700577.1| fasciclin-like protein [Chlamydomonas reinhardtii] 1239 bits(3207) 0.0	>gnl|CDD|217054 pfam02469, Fasciclin, Fasciclin domain. This extracellular domain is found repeated four times in grasshopper fasciclin I as well as in proteins from mammals, sea urchins, plants, yeast and bacteria. Score = 89.6 bits (223), Expect = 5e-21 >gnl|CDD|225214 COG2335, COG2335, Secreted and surface protein containing fasciclin-like repeats [Cell envelope biogenesis, outer membrane]. Sc…
	27582932	DGNNVVVTPVGATAATVLAANIPVGLDLTTGGPR	3	4.62544
Cre12.g557250.t2.1	27582739	QITDLYDFGLGDGPGAIGLK	2	4.11323	ref|XP_001702853.1|, gb|EDO96898.1| sarcaleumin-like protein [Chlamydomonas reinhardtii], 0.0; gnl|CDD|206740 cd09913, EHD, Eps15 homology domain (EHD), Dynamin-like C-terminal domain, 9e-24	2	2	-0.199	+	ref|XP_001702853.1|, gb|EDO96898.1| sarcaleumin-like protein [Chlamydomonas reinhardtii], 0.0	gnl|CDD|206740 cd09913, EHD, Eps15 homology domain (EHD), Dynamin-like C-terminal domain, 9e-24	8	Membrane-associated/structural proteins, Proteins with PAP-fibrillin domain	>ref|XP_001702853.1| sarcaleumin-like protein [Chlamydomonas reinhardtii] gb|EDO96898.1| sarcaleumin-like protein [Chlamydomonas reinhardtii] Score = 945 bits (2443), Expect = 0.0, Method: Compositional matrix adjust. >ref|XP_002946365.1| hypothetical protein VOLCADRAFT_86572 [Volvox carteri f. nagariensis] gb|EFJ52292.1| hypothetical protein VOLCADRAFT_86572 [Volvox carteri f. nagariensis] Score…	>gnl|CDD|206740 cd09913, EHD, Eps15 homology domain (EHD), C-terminal domain. Dynamin-like C-terminal Eps15 homology domain (EHD) proteins regulate endocytic events; they have been linked to a number of Rab proteins through their association with mutual effectors, suggesting a coordinate role in endocytic regulation. Eukaryotic EHDs comprise four members (EHD1-4) in mammals and single members in …
	27582739	NSHAFNLPTFYLPR	2	3.00759
Cre12.g527050.t1.2	27582173	TDDWGLTPEAQETYVEVFR	2	4.23383	ref|XP_001696988.1| hypothetical protein CHLREDRAFT_105305, gb|EDP00680.1| predicted protein [Chlamydomonas reinhardtii], 3e-165; gnl|CDD|214706 smart00516, SEC14, Domain in homologues of a S. cerevisiae phosphatidylinositol transfer protein (Sec14p), 1e-36	2	2	-0.271	(+)	ref|XP_001696988.1| hypothetical protein CHLREDRAFT_105305, gb|EDP00680.1| predicted protein [Chlamydomonas reinhardtii], 3e-165	gnl|CDD|214706 smart00516, SEC14, Domain in homologues of a S. cerevisiae phosphatidylinositol transfer protein (Sec14p), 1e-36	8	Membrane-associated/structural proteins, Proteins with PAP-fibrillin domain	>ref|XP_001696988.1| hypothetical protein CHLREDRAFT_105305 [Chlamydomonas reinhardtii] gb|EDP00680.1| predicted protein [Chlamydomonas reinhardtii] Score = 478 bits (1230), Expect = 3e-165, Method: Compositional matrix adjust. >ref|XP_002953511.1| hypothetical protein VOLCADRAFT_63695 [Volvox carteri f. nagariensis] gb|EFJ45484.1| hypothetical protein VOLCADRAFT_63695 [Volvox carteri f. nagarien…	>gnl|CDD|214706 smart00516, SEC14, Domain in homologues of a S. cerevisiae phosphatidylinositol transfer protein (Sec14p). Domain in homologues of a S. cerevisiae phosphatidylinositol transfer protein (Sec14p) and in RhoGAPs, RhoGEFs and the RasGAP, neurofibromin (NF1). Lipid-binding domain. The SEC14 domain of Dbl is known to associate with G protein beta/gamma subunits. Score = 132 bits (335), …
	27582173	APSLLNSSLGPMoGSMoFR	2	3.64935
Cre02.g101400.t1.2	27575095	LNAAESAELAR	2	3.40502	ref|XP_001699806.1|, gb|EDP07502.1| clathrin heavy chain [Chlamydomonas reinhardtii], 0.0; gnl|CDD|128594 smart00299, CLH, Clathrin heavy chain repeat homology, 9e-29	2	2	-0.165	(+)	ref|XP_001699806.1|, gb|EDP07502.1| clathrin heavy chain [Chlamydomonas reinhardtii], 0.0	gnl|CDD|128594 smart00299, CLH, Clathrin heavy chain repeat homology, 9e-29	8	Membrane-associated/structural proteins, Proteins with PAP-fibrillin domain	>ref|XP_001699806.1| clathrin heavy chain [Chlamydomonas reinhardtii] gb|EDP07502.1| clathrin heavy chain [Chlamydomonas reinhardtii] Score = 3524 bits (9139), Expect = 0.0, Method: Compositional matrix adjust. >ref|XP_002950685.1| vesicle coat protein clathrin, heavy chain [Volvox carteri f. nagariensis] gb|EFJ48431.1| vesicle coat protein clathrin, heavy chain [Volvox carteri f. nagariensis] Sc…	>gnl|CDD|128594 smart00299, CLH, Clathrin heavy chain repeat homology. Score = 114 bits (288), Expect = 9e-29 >gnl|CDD|216037 pfam00637, Clathrin, Region in Clathrin and VPS. Each region is about 140 amino acids long. The regions are composed of multiple alpha helical repeats. They occur in the arm region of the Clathrin heavy chain. Score = 111 bits (279), Expect = 1e-27 >gnl|CDD|206009 pfam1383…
	27575095	GNLPGAEALVGQQFER	2	3.11236
Cre11.g478850.t1.2	27565076	AAILPLLEALEGR	2	3.32031	ref|XP_002954972.1|, gb|EFJ43960.1| hypothetical protein VOLCADRAFT_121362 [Volvox carteri f. nagariensis], 7e-68; gnl|CDD|218245 pfam04755, PAP_fibrillin, PAP_fibrillin, 2e-23	2	2	-0.241	(+)	ref|XP_002954972.1|, gb|EFJ43960.1| hypothetical protein VOLCADRAFT_121362 [Volvox carteri f. nagariensis], 7e-68	gnl|CDD|218245 pfam04755, PAP_fibrillin, PAP_fibrillin, 2e-23	8	Membrane-associated/structural proteins, Proteins with PAP-fibrillin-domain	>ref|XP_002954972.1| hypothetical protein VOLCADRAFT_121362 [Volvox carteri f. nagariensis] gb|EFJ43960.1| hypothetical protein VOLCADRAFT_121362 [Volvox carteri f. nagariensis] Score = 233 bits (595), Expect = 7e-68, Method: Compositional matrix adjust. >ref|XP_001781134.1| predicted protein [Physcomitrella patens] gb|EDQ54082.1| predicted protein [Physcomitrella patens] Score = 187 bits (476), …	>gnl|CDD|218245 pfam04755, PAP_fibrillin, PAP_fibrillin. This family identifies a conserved region found in a number of plastid lipid-associated proteins (PAPs), and in a number of putative fibrillin proteins. Score = 93.7 bits (233), Expect = 2e-23 >gnl|CDD|227445 COG5114, COG5114, Histone acetyltransferase complex SAGA/ADA, subunit ADA2 [Chromatin structure and dynamics]. Score = 31.6 bits (71)…
	27565076	AENLAEFTIAGR	2	3.27996
Kinases (metabolism)
g11700.t1	27565389	LAANADLYVNDAFGTAHR	2	4.66399	ref|XP_001699523.1|, gb|EDO98586.1| phosphoglycerate kinase [Chlamydomonas reinhardtii], 0.0; gnl|CDD|234613 PRK00073, pgk, phosphoglycerate kinase, 0.0	7	7	0.034	(+)	ref|XP_001699523.1|, gb|EDO98586.1| phosphoglycerate kinase [Chlamydomonas reinhardtii], 0.0	gnl|CDD|234613 PRK00073, pgk, phosphoglycerate kinase, 0.0	9	Kinases (metabolism)	>ref|XP_001699523.1| phosphoglycerate kinase [Chlamydomonas reinhardtii] gb|EDO98586.1| phosphoglycerate kinase [Chlamydomonas reinhardtii] Score = 925 bits (2390), Expect = 0.0, Method: Compositional matrix adjust. >sp|P41758.1|PGKH_CHLRE RecName: Full=Phosphoglycerate kinase, chloroplastic; Flags: Precursor gb|AAA70082.1| phosphoglycerate kinase precursor [Chlamydomonas reinhardtii] gb|AAQ14241…	>gnl|CDD|234613 PRK00073, pgk, phosphoglycerate kinase; Provisional. Score = 678 bits (1752), Expect = 0.0 >gnl|CDD|215761 pfam00162, PGK, Phosphoglycerate kinase. Score = 652 bits (1684), Expect = 0.0 >gnl|CDD|238195 cd00318, Phosphoglycerate_kinase, Phosphoglycerate kinase (PGK) is a monomeric enzyme which catalyzes the transfer of the high-energy phosphate group of 1,3-bisphosphoglycerate to A…
	27565389	MoSHISTGGGASLELLEGK	2	4.51399
	27565389	ELDYLDGAVSNPK	2	3.88378
	27565389	FLKPSVAGFLLQK	2	3.51799
	27565389	NGELLLLENVR	2	3.28268
	27565389	VGSSLVEDDKIELAK	2	3.26172
	27565389	ATLAITDDTR	2	3.00052
Cre02.g141400.t1.2	27574270	NLTTPQLYEMALAHEPGTHITSSGALATLSGEK	3	5.37345	ref|XP_001694964.1|, gb|EDP02116.1| phosphoenolpyruvate carboxykinase, splice variant [Chlamydomonas reinhardtii], 0.0 ; gnl|CDD|178207 PLN02597, PLN02597, phosphoenolpyruvate carboxykinase, 0.0	6	8	-0.256	(+)	ref|XP_001694964.1|, gb|EDP02116.1| phosphoenolpyruvate carboxykinase, splice variant [Chlamydomonas reinhardtii], 0.0	gnl|CDD|178207 PLN02597, PLN02597, phosphoenolpyruvate carboxykinase, 0.0	9	Kinases (metabolism)	>ref|XP_001694964.1| phosphoenolpyruvate carboxykinase, splice variant [Chlamydomonas reinhardtii] gb|EDP02116.1| phosphoenolpyruvate carboxykinase, splice variant [Chlamydomonas reinhardtii] Score = 1278 bits (3308), Expect = 0.0, Method: Compositional matrix adjust. >ref|XP_001694963.1| phosphoenolpyruvate carboxykinase, splice variant [Chlamydomonas reinhardtii] gb|EDP02115.1| phosphoenolpyruv…	>gnl|CDD|178207 PLN02597, PLN02597, phosphoenolpyruvate carboxykinase [ATP]. Score = 1056 bits (2733), Expect = 0.0 >gnl|CDD|238270 cd00484, PEPCK_ATP, Phosphoenolpyruvate carboxykinase (PEPCK), a critical gluconeogenic enzyme, catalyzes the first committed step in the diversion of tricarboxylic acid cycle intermediates toward gluconeogenesis. It catalyzes the reversible decarboxylation and phosp…
	27574270	AHGTTAWLINTGWTGGK	2	4.91195
	27574270	TFGEPDFVIYNAGAFPANK	2	4.63452
	27574270	FGTVLENVDYNPVTR	2	4.15873
	27574270	NLTTPQLYEMoALAHEPGTHITSSGALATLSGEK	3	4.14945
	27574270	AIIDAIHSGELDK	2	3.25455
Cre12.g557600.t1.1	27581772	ADRPQDEVAQAIASALNK	2	5.18894	ref|XP_002949468.1|, gb|EFJ49487.1| adenylate kinase [Volvox carteri f. nagariensis], 4e-152; ref|XP_001702827.1|, gb|EDO96872.1| adenylate kinase 4 [Chlamydomonas reinhardtii], 2e-139 ; gnl|CDD|178279 PLN02674, PLN02674, adenylate kinase, 2e-123	5	18	-0.198	-	ref|XP_002949468.1|, gb|EFJ49487.1| adenylate kinase [Volvox carteri f. nagariensis], 4e-152; ref|XP_001702827.1|, gb|EDO96872.1| adenylate kinase 4 [Chlamydomonas reinhardtii], 2e-139	gnl|CDD|178279 PLN02674, PLN02674, adenylate kinase, 2e-123	9	Kinases (metabolism)	>ref|XP_002949468.1| adenylate kinase [Volvox carteri f. nagariensis] gb|EFJ49487.1| adenylate kinase [Volvox carteri f. nagariensis] Score = 434 bits (1117), Expect = 4e-152, Method: Compositional matrix adjust. >ref|XP_001702827.1| adenylate kinase 4 [Chlamydomonas reinhardtii] gb|EDO96872.1| adenylate kinase 4 [Chlamydomonas reinhardtii] Score = 402 bits (1032), Expect = 2e-139, Method: Compos…	>gnl|CDD|178279 PLN02674, PLN02674, adenylate kinase. Score = 353 bits (907), Expect = 2e-123 >gnl|CDD|234711 PRK00279, adk, adenylate kinase; Reviewed. Score = 309 bits (795), Expect = 1e-106 >gnl|CDD|201213 pfam00406, ADK, Adenylate kinase. Score = 288 bits (739), Expect = 1e-98 >gnl|CDD|233369 TIGR01351, adk, adenylate kinase. Adenylate kinase (EC 2.7.4.3) converts ATP + AMP to ADP + ADP, that…
	27581772	VAGVDDVTGEPLMQR	2	3.61516
	27581772	VLNFVVPDSLLVER	2	3.49011
	27581772	VAGVDDVTGEPLMoQR	2	3.32381
	27581772	GFILDGFPR	2	3.2839
Cre12.g553250.t1.2	27581350	LVVRPSPFVTHNNFGGGFVSDQDR	3	5.12267	ref|XP_001694148.1|, gb|EDP03084.1| phosphofructokinase family protein [Chlamydomonas reinhardtii], 0.0; gnl|CDD|178472 PLN02884, PLN02884, 6-phosphofructokinase., 0.0	2	2	-0.003	(+)	ref|XP_001694148.1|, gb|EDP03084.1| phosphofructokinase family protein [Chlamydomonas reinhardtii], 0.0	gnl|CDD|178472 PLN02884, PLN02884, 6-phosphofructokinase., 0.0	9	Kinases (metabolism)	>ref|XP_001694148.1| phosphofructokinase family protein [Chlamydomonas reinhardtii] gb|EDP03084.1| phosphofructokinase family protein [Chlamydomonas reinhardtii] Score = 1048 bits (2710), Expect = 0.0, Method: Compositional matrix adjust. >ref|XP_002949213.1| phosphofructokinase family protein [Volvox carteri f. nagariensis] gb|EFJ49706.1| phosphofructokinase family protein [Volvox carteri f. nag…	>gnl|CDD|178472 PLN02884, PLN02884, 6-phosphofructokinase. Score = 531 bits (1369), Expect = 0.0 >gnl|CDD|235869 PRK06830, PRK06830, diphosphate--fructose-6-phosphate 1-phosphotransferase; Provisional. Score = 502 bits (1296), Expect = 8e-175 >gnl|CDD|185539 PTZ00286, PTZ00286, 6-phospho-1-fructokinase; Provisional. Score = 442 bits (1138), Expect = 8e-151 >gnl|CDD|178178 PLN02564, PLN02564, 6-ph…
	27581350	VVDGIQLQGGTILGTSR	2	4.80656
Cre10.g448650.t1.3	27579655	SADTIVAAGGDGTLNEVVAALIK	2	3.79666	ref|XP_002957097.1|, gb|EFJ41899.1| hypothetical protein VOLCADRAFT_98148 [Volvox carteri f. nagariensis], 8e-69; gnl|CDD|237281 PRK13054, PRK13054, lipid kinase, 1e-48	2	2	-0.242	(+)	ref|XP_002957097.1|, gb|EFJ41899.1| hypothetical protein VOLCADRAFT_98148 [Volvox carteri f. nagariensis], 8e-69	gnl|CDD|237281 PRK13054, PRK13054, lipid kinase, 1e-48	9	Kinases (metabolism)	ref|XP_002957097.1| hypothetical protein VOLCADRAFT_98148 [Volvox carteri f. nagariensis] gb|EFJ41899.1| hypothetical protein VOLCADRAFT_98148 [Volvox carteri f. nagariensis] Length=244 Score = 236 bits (601), Expect = 8e-69; ref|WP_022654016.1| lipid kinase [Aquaspirillum serpens] Length=300 Score = 143 bits (361), Expect = 9e-35 (3. Stelle)	>gnl|CDD|237281 PRK13054, PRK13054, lipid kinase; Reviewed. Score = 172 bits (439), Expect = 1e-48 >gnl|CDD|163414 TIGR03702, lip_kinase_YegS, lipid kinase YegS. Members of this protein family are designated YegS, an apparent lipid kinase family in the Proteobacteria. Bakali, et al. report phosphatidylglycerol kinase activity for the member from Escherichia coli, but refrain from calling that act…
	27579655	WQAAALGLLGR	2	3.37652
Cre03.g204550.t1.3	27577468	AGNYAANTVIQR	2	3.75106	ref|XP_002950288.1|, gb|EFJ48489.1| hypothetical protein VOLCADRAFT_81030 [Volvox carteri f. nagariensis], 1e-169; gnl|CDD|178163 PLN02548, PLN02548, adenosine kinase, 5e-166	2	2	0.126	(+)	ref|XP_002950288.1|, gb|EFJ48489.1| hypothetical protein VOLCADRAFT_81030 [Volvox carteri f. nagariensis], 1e-169	gnl|CDD|178163 PLN02548, PLN02548, adenosine kinase, 5e-166	9	Kinases (metabolism)	>ref|XP_002950288.1| hypothetical protein VOLCADRAFT_81030 [Volvox carteri f. nagariensis] gb|EFJ48489.1| hypothetical protein VOLCADRAFT_81030 [Volvox carteri f. nagariensis] Score = 484 bits (1247), Expect = 1e-169, Method: Compositional matrix adjust. >ref|XP_001693336.1| flagellar associated protein, adenosine kinase-like protein [Chlamydomonas reinhardtii] gb|EDP03362.1| flagellar associated…	>gnl|CDD|178163 PLN02548, PLN02548, adenosine kinase. Score = 466 bits (1200), Expect = 5e-166 >gnl|CDD|240328 PTZ00247, PTZ00247, adenosine kinase; Provisional. Score = 332 bits (854), Expect = 2e-113 >gnl|CDD|238573 cd01168, adenosine_kinase, Adenosine kinase (AK) catalyzes the phosphorylation of ribofuranosyl-containing nucleoside analogues at the 5'-hydroxyl using ATP or GTP as the phosphate …
	27577468	MTEVATAEGVNVR	2	3.3028
g2906.t1	27576825	AIANYDEILDATDAVLISR	2	4.62118	ref|XP_001695738.1|, gb|EDP01525.1| pyruvate kinase [Chlamydomonas reinhardtii], 0.0 ; gnl|CDD|215255 PLN02461, PLN02461, Probable pyruvate kinase, 2e-164	2	2	-0.024	(+)	ref|XP_001695738.1|, gb|EDP01525.1| pyruvate kinase [Chlamydomonas reinhardtii], 0.0	gnl|CDD|215255 PLN02461, PLN02461, Probable pyruvate kinase, 2e-164	9	Kinases (metabolism)	>ref|XP_001695738.1| pyruvate kinase [Chlamydomonas reinhardtii] gb|EDP01525.1| pyruvate kinase [Chlamydomonas reinhardtii] Score = 4944 bits (12825), Expect = 0.0, Method: Compositional matrix adjust. >ref|XP_002958526.1| pyruvate kinase [Volvox carteri f. nagariensis] gb|EFJ40446.1| pyruvate kinase [Volvox carteri f. nagariensis] Score = 3389 bits (8788), Expect = 0.0, Method: Compositional mat…	>gnl|CDD|215255 PLN02461, PLN02461, Probable pyruvate kinase. Score = 519 bits (1338), Expect = 2e-164 >gnl|CDD|173361 PTZ00066, PTZ00066, pyruvate kinase; Provisional. Score = 517 bits (1332), Expect = 8e-164 >gnl|CDD|238178 cd00288, Pyruvate_Kinase, Pyruvate kinase (PK): Large allosteric enzyme that regulates glycolysis through binding of the substrate, phosphoenolpyruvate, and one or more allo…
	27576825	TTAISLVDILDHSLPAGR	2	3.97436
Cre02.g117500.t1.2	27574851	EVYEGSGAQLFDFLAATLK	2	5.01535	ref|XP_001702432.1|, gb|EDO96927.1| hexokinase [Chlamydomonas reinhardtii], 0.0 ; gnl|CDD|215206 PLN02362, PLN02362, hexokinase, 7e-87	2	2	0.152	(+)	ref|XP_001702432.1|, gb|EDO96927.1| hexokinase [Chlamydomonas reinhardtii], 0.0	gnl|CDD|215206 PLN02362, PLN02362, hexokinase, 7e-87	9	Kinases (metabolism)	>ref|XP_001702432.1| hexokinase [Chlamydomonas reinhardtii] gb|EDO96927.1| hexokinase [Chlamydomonas reinhardtii] Score = 1300 bits (3364), Expect = 0.0, Method: Compositional matrix adjust. >ref|XP_002956604.1| hexokinase [Volvox carteri f. nagariensis] gb|EFJ42371.1| hexokinase [Volvox carteri f. nagariensis] Score = 623 bits (1607), Expect = 0.0, Method: Compositional matrix adjust. >ref|XP_00…	>gnl|CDD|215206 PLN02362, PLN02362, hexokinase. Score = 283 bits (725), Expect = 7e-87 >gnl|CDD|215226 PLN02405, PLN02405, hexokinase. Score = 275 bits (705), Expect = 4e-84 >gnl|CDD|178502 PLN02914, PLN02914, hexokinase. Score = 268 bits (686), Expect = 2e-81 >gnl|CDD|240270 PTZ00107, PTZ00107, hexokinase; Provisional. Score = 264 bits (677), Expect = 2e-80 >gnl|CDD|227359 COG5026, COG5026, Hexo…
	27574851	DFIAQHSAADADK	2	3.747
GTPasen
Cre05.g245950.t1.1	27572458	VPIDGQPASIVQELDDMAR	2	5.57733	ref|XP_001700931.1|, gb|EDP07185.1| dynamin-related GTPase [Chlamydomonas reinhardtii], 0.0; gnl|CDD|206738 cd08771, DLP_1, Dynamin_like protein family, 1e-88	8	8	-0.219	(+)	ref|XP_001700931.1|, gb|EDP07185.1| dynamin-related GTPase [Chlamydomonas reinhardtii], 0.0	gnl|CDD|206738 cd08771, DLP_1, Dynamin_like protein family, 1e-88	10	GTPasen	>ref|XP_001700931.1| dynamin-related GTPase [Chlamydomonas reinhardtii] gb|EDP07185.1| dynamin-related GTPase [Chlamydomonas reinhardtii] Score = 1211 bits (3132), Expect = 0.0, Method: Compositional matrix adjust. >ref|XP_002952734.1| dynamin-related GTPase [Volvox carteri f. nagariensis] gb|EFJ46287.1| dynamin-related GTPase [Volvox carteri f. nagariensis] Score = 1187 bits (3071), Expect = 0.0…	>gnl|CDD|206738 cd08771, DLP_1, Dynamin_like protein family includes dynamins and Mx proteins. The dynamin family of large mechanochemical GTPases includes the classical dynamins and dynamin-like proteins (DLPs) that are found throughout the Eukarya. These proteins catalyze membrane fission during clathrin-mediated endocytosis. Dynamin consists of five domains; an N-terminal G domain that binds a…
	27572458	FTNFDDITTEIEDETTR	2	4.38386
	27572458	TDDPNAVDYGEFAHAPGR	2	4.20725
	27572458	LINESEEIAAQR	2	4.04613
	27572458	LIEDGLSLLRDPALNAIEQVHQILK	3	3.95965
	27572458	SEIINHAASTLEK	2	3.85766
	27572458	SDNAIILAVTPANADLATSDALR	2	3.22985
	27572458	RLINESEEIAAQR	2	3.18544
Cre12.g560150.t1.2	27582806	NATNVEQAFMTMoAAEIK	2	4.15382	ref|XP_001703135.1|, gb|EDO96600.1| small rab-related GTPase, gb|AAA82727.1|, gb|ABB46195.1|, sp|Q39571.1|YPTC1_CHLRE GTP-binding protein YPTC1 [Chlamydomonas reinhardtii], 4e-148; gnl|CDD|206661 cd01869, Rab1_Ypt1, Rab GTPase family 1, 9e-131	5	5	-0.267	-	ref|XP_001703135.1|, gb|EDO96600.1| small rab-related GTPase, gb|AAA82727.1|, gb|ABB46195.1|, sp|Q39571.1|YPTC1_CHLRE GTP-binding protein YPTC1 [Chlamydomonas reinhardtii], 4e-148	gnl|CDD|206661 cd01869, Rab1_Ypt1, Rab GTPase family 1, 9e-131	10	GTPasen	>ref|XP_001703135.1| small rab-related GTPase [Chlamydomonas reinhardtii] sp|Q39571.1|YPTC1_CHLRE RecName: Full=GTP-binding protein YPTC1 gb|AAA82727.1| YptC1 [Chlamydomonas reinhardtii] gb|ABB46195.1| YptC1 [Chlamydomonas incerta] gb|EDO96600.1| small rab-related GTPase [Chlamydomonas reinhardtii] Score = 421 bits (1083), Expect = 4e-148, Method: Compositional matrix adjust. >ref|XP_005645719.1|…	>gnl|CDD|206661 cd01869, Rab1_Ypt1, Rab GTPase family 1 includes the yeast homolog Ypt1. Rab1/Ypt1 subfamily. Rab1 is found in every eukaryote and is a key regulatory component for the transport of vesicles from the ER to the Golgi apparatus. Studies on mutations of Ypt1, the yeast homolog of Rab1, showed that this protein is necessary for the budding of vesicles of the ER as well as for their tr…
	27582806	NATNVEQAFMoTMoAAEIK	2	4.01525
	27582806	AFADEIGIPFLETSAK	2	3.92544
	27582806	NATNVEQAFMoTMAAEIK	2	3.71029
	27582806	LQIWDTAGQER	2	3.43302
Cre11.g468300.t1.2	27565395	KELDGLLGDDSLGTVPFLVLGNK	2	4.30158	ref|XP_001699537.1|, gb|EDO98600.1| sar-type small GTPase [Chlamydomonas reinhardtii], 1e-138; gnl|CDD|206645 cd00879, Sar1, Sar1 is an essential component of COPII vesicle coats, 2e-104	5	5	-0.231	-	ref|XP_001699537.1|, gb|EDO98600.1| sar-type small GTPase [Chlamydomonas reinhardtii], 1e-138	gnl|CDD|206645 cd00879, Sar1, Sar1 is an essential component of COPII vesicle coats, 2e-104	10	GTPasen	>ref|XP_001699537.1| sar-type small GTPase [Chlamydomonas reinhardtii] gb|EDO98600.1| sar-type small GTPase [Chlamydomonas reinhardtii] Score = 396 bits (1018), Expect = 1e-138, Method: Compositional matrix adjust. >ref|XP_002949071.1| small Arf-related GTPase [Volvox carteri f. nagariensis] gb|EFJ50006.1| small Arf-related GTPase [Volvox carteri f. nagariensis] Score = 392 bits (1007), Expect = …	>gnl|CDD|206645 cd00879, Sar1, Sar1 is an essential component of COPII vesicle coats. Sar1 is an essential component of COPII vesicle coats involved in export of cargo from the ER. The GTPase activity of Sar1 functions as a molecular switch to control protein-protein and protein-lipid interactions that direct vesicle budding from the ER. Activation of the GDP to the GTP-bound form of Sar1 involve…
	27565395	ELDGLLGDDSLGTVPFLVLGNK	2	4.19168
	27565395	VVQHQPTQYPTSEEIQLGGINFK	3	3.86878
	27565395	VDAIVYLVDSADR	2	3.74625
	27565395	IDIPTAASEDELR	2	3.43507
g2791.t1	27574681	NISFTVWDVGGQDK	2	4.99357	ref|XP_001690893.1|, ref|XP_001691481.1|, gb|EDO96164.1|, gb|EDP05339.1| small ARF-related GTPase [Chlamydomonas reinhardtii], 2e-130; gnl|CDD|165788 PLN00223, PLN00223, ADP-ribosylation factor, 1e-135	4	6	-0.28	-	ref|XP_001690893.1|, ref|XP_001691481.1|, gb|EDO96164.1|, gb|EDP05339.1| small ARF-related GTPase [Chlamydomonas reinhardtii], 2e-130	gnl|CDD|165788 PLN00223, PLN00223, ADP-ribosylation factor, 1e-135	10	GTPasen	>ref|XP_001690893.1| small ARF-related GTPase [Chlamydomonas reinhardtii] ref|XP_001691481.1| small ARF-related GTPase [Chlamydomonas reinhardtii] gb|EDO96164.1| small ARF-related GTPase [Chlamydomonas reinhardtii] gb|EDP05339.1| small ARF-related GTPase [Chlamydomonas reinhardtii] Score = 375 bits (963), Expect = 2e-130, Method: Compositional matrix adjust. >ref|XP_002948332.1| small Arf-related…	>gnl|CDD|165788 PLN00223, PLN00223, ADP-ribosylation factor; Provisional. Score = 379 bits (974), Expect = 1e-135 >gnl|CDD|173423 PTZ00133, PTZ00133, ADP-ribosylation factor; Provisional. Score = 361 bits (928), Expect = 2e-128 >gnl|CDD|206717 cd04150, Arf1_5_like, ADP-ribosylation factor-1 (Arf1) and ADP-ribosylation factor-5 (Arf5). The Arf1-Arf5-like subfamily contains Arf1, Arf2, Arf3, Arf4, …
	27574681	QDLPNAMoNAAEITEK	2	3.77183
	27574681	LGEIVTTIPTIGFNVETVEYK	2	3.50452
	27574681	ILMVGLDAAGK	1	2.11661
Cre12.g556250.t1.2	27582867	LQVHDGSYTPTEQFR	2	4.49009	ref|XP_001694177.1|, gb|EDP03113.1| septin-like protein [Chlamydomonas reinhardtii], 0.0; gnl|CDD|206649 cd01850, CDC_Septin, CDC/Septin GTPase family, 5e-56	3	6	-0.554	+	ref|XP_001694177.1|, gb|EDP03113.1| septin-like protein [Chlamydomonas reinhardtii], 0.0	gnl|CDD|206649 cd01850, CDC_Septin, CDC/Septin GTPase family, 5e-56	10	GTPasen	>ref|XP_001694177.1| septin-like protein [Chlamydomonas reinhardtii] gb|EDP03113.1| septin-like protein [Chlamydomonas reinhardtii] Score = 987 bits (2551), Expect = 0.0, Method: Compositional matrix adjust. >ref|XP_002946339.1| hypothetical protein VOLCADRAFT_102935 [Volvox carteri f. nagariensis] gb|EFJ52266.1| hypothetical protein VOLCADRAFT_102935 [Volvox carteri f. nagariensis] Score = 755 b…	>gnl|CDD|206649 cd01850, CDC_Septin, CDC/Septin GTPase family. Septins are a conserved family of GTP-binding proteins associated with diverse processes in dividing and non-dividing cells. They were first discovered in the budding yeast S. cerevisiae as a set of genes (CDC3, CDC10, CDC11 and CDC12) required for normal bud morphology. Septins are also present in metazoan cells, where they are requi…
	27582867	MoVQDYIESQNR	2	3.98655
	27582867	IQDTPGYGDELDVFR	2	3.60924
g9677.t1	27570662	IQDGVFDVSNESYGIK	2	4.51683	ref|XP_001695070.1|, gb|EDP02222.1| small rab-related GTPase [Chlamydomonas reinhardtii], 2e-157; gnl|CDD|178655 PLN03108, PLN03108, Rab family protein, 1e-153	3	3	-0.297	-	ref|XP_001695070.1|, gb|EDP02222.1| small rab-related GTPase [Chlamydomonas reinhardtii], 2e-157	gnl|CDD|178655 PLN03108, PLN03108, Rab family protein, 1e-153	10	GTPasen	ref|XP_001695070.1| small rab-related GTPase [Chlamydomonas reinhardtii] gb|EDP02222.1| small rab-related GTPase [Chlamydomonas reinhardtii] Length=213 Score = 446 bits (1147), Expect = 2e-157	>gnl|CDD|178655 PLN03108, PLN03108, Rab family protein; Provisional. Score = 427 bits (1099), Expect = 1e-153 >gnl|CDD|206658 cd01866, Rab2, Rab GTPase family 2 (Rab2). Rab2 is localized on cis-Golgi membranes and interacts with Golgi matrix proteins. Rab2 is also implicated in the maturation of vesicular tubular clusters (VTCs), which are microtubule-associated intermediates in transport between…
	27570662	VGYGAGNAGPQTVKPGEGGAAK	2	4.0546
	27570662	AVTTEEGEQFAK	2	4.00991
Cre04.g218250.t1.2	27580449	NYFDQTDALIYVIDSADSK	2	5.13582	ref|XP_001692252.1|, gb|EDP04202.1| ARF-like GTPase [Chlamydomonas reinhardtii], 3e-121; gnl|CDD|206721 cd04155, Arl3, Arf-like 3 (Arl3) GTPase, 2e-97	2	2	-0.256	-	ref|XP_001692252.1|, gb|EDP04202.1| ARF-like GTPase [Chlamydomonas reinhardtii], 3e-121	gnl|CDD|206721 cd04155, Arl3, Arf-like 3 (Arl3) GTPase, 2e-97	10	GTPasen	ref|XP_001692252.1| ARF-like GTPase [Chlamydomonas reinhardtii] gb|EDP04202.1| ARF-like GTPase [Chlamydomonas reinhardtii] Length=185 Score = 352 bits (902), Expect = 3e-121	>gnl|CDD|206721 cd04155, Arl3, Arf-like 3 (Arl3) GTPase. Arl3 (Arf-like 3) is an Arf family protein that differs from most Arf family members in the N-terminal extension. In is inactive, GDP-bound form, the N-terminal extension forms an elongated loop that is hydrophobically anchored into the membrane surface; however, it has been proposed that this region might form a helix in the GTP-bound form…
	27580449	ALSEEDITTITPTQGFNIK	2	3.50878
Cre03.g189250.t1.2	27577628	EGLSFIETSALESTNVEK	2	4.19205	ref|XP_001691863.1|, gb|EDP04353.1| small rab-related GTPase [Chlamydomonas reinhardtii], gb|AAA82729.1|, sp|Q39572.1| YPTC6_CHLRE Ras-related protein YPTC6 [Chlamydomonas reinhardtii], 1e-156; gnl|CDD|206660 cd01868, Rab11_like, Rab GTPase family 11 (Rab11)-like, 1e-131	2	2	-0.396	-	ref|XP_001691863.1|, gb|EDP04353.1| small rab-related GTPase [Chlamydomonas reinhardtii], gb|AAA82729.1|, sp|Q39572.1| YPTC6_CHLRE Ras-related protein YPTC6 [Chlamydomonas reinhardtii], 1e-156	gnl|CDD|206660 cd01868, Rab11_like, Rab GTPase family 11 (Rab11)-like, 1e-131	10	GTPasen	>ref|XP_001691863.1| small rab-related GTPase [Chlamydomonas reinhardtii] sp|Q39572.1|YPTC6_CHLRE RecName: Full=Ras-related protein YPTC6 gb|AAA82729.1| YptC6 [Chlamydomonas reinhardtii] gb|EDP04353.1| small rab-related GTPase [Chlamydomonas reinhardtii] Score = 444 bits (1142), Expect = 1e-156, Method: Compositional matrix adjust. >ref|XP_002950461.1| RabA/Rab11 [Volvox carteri f. nagariensis] g…	>gnl|CDD|206660 cd01868, Rab11_like, Rab GTPase family 11 (Rab11)-like includes Rab11a, Rab11b, and Rab25. Rab11a, Rab11b, and Rab25 are closely related, evolutionary conserved Rab proteins that are differentially expressed. Rab11a is ubiquitously synthesized, Rab11b is enriched in brain and heart and Rab25 is only found in epithelia. Rab11/25 proteins seem to regulate recycling pathways from end…
	27577628	GAVGALLVYDITK	2	3.5256
Cre06.g262850.t1.2	27568065	GAGAAVIAFSTTDLDSFK	2	4.76295	ref|XP_001696573.1|, gb|EDP08550.1| small rab-related GTPase [Chlamydomonas reinhardtii], 0.0; gnl|CDD|133306 cd04106, Rab23_like, Rab GTPase family 23 (Rab23)-like. Rab23-like subfamily, 2e-90	2	2	-0.316	(+)	ref|XP_001696573.1|, gb|EDP08550.1| small rab-related GTPase [Chlamydomonas reinhardtii], 0.0	gnl|CDD|133306 cd04106, Rab23_like, Rab GTPase family 23 (Rab23)-like. Rab23-like subfamily, 2e-90	10	GTPasen	>ref|XP_001696573.1| small rab-related GTPase [Chlamydomonas reinhardtii] gb|EDP08550.1| small rab-related GTPase [Chlamydomonas reinhardtii] Score = 531 bits (1367), Expect = 0.0, Method: Compositional matrix adjust. >ref|XP_002945800.1| hypothetical protein VOLCADRAFT_115722 [Volvox carteri f. nagariensis] gb|EFJ52795.1| hypothetical protein VOLCADRAFT_115722 [Volvox carteri f. nagariensis] Sco…	>gnl|CDD|133306 cd04106, Rab23_like, Rab GTPase family 23 (Rab23)-like. Rab23-like subfamily. Rab23 is a member of the Rab family of small GTPases. In mouse, Rab23 has been shown to function as a negative regulator in the sonic hedgehog (Shh) signaling pathway. Rab23 mediates the activity of Gli2 and Gli3, transcription factors that regulate Shh signaling in the spinal cord, primarily by preventi…
	27568065	FMoLWDTAGQEEFDAITR	2	4.03138
Methyltransferases
g5619.t1	27568807	LSGLEPLNYTPDASNMoR	2	4.90517	ref|XP_001702462.1|, gb|EDO95867.1| cobalamin-dependent methionine synthase [Chlamydomonas reinhardtii], 0.0; gnl|CDD|236539 PRK09490, metH, B12-dependent methionine synthase, 0.0	12	16	-0.149	+	ref|XP_001702462.1|, gb|EDO95867.1| cobalamin-dependent methionine synthase [Chlamydomonas reinhardtii], 0.0	gnl|CDD|236539 PRK09490, metH, B12-dependent methionine synthase, 0.0	11	Methyltransferase	>ref|XP_002947125.1| vitamin B12 dependent methionine synthase [Volvox carteri f. nagariensis] gb|EFJ51715.1| vitamin B12 dependent methionine synthase [Volvox carteri f. nagariensis] Score = 2006 bits (5196), Expect = 0.0, Method: Compositional matrix adjust. >ref|XP_007512199.1| methionine synthase [Bathycoccus prasinos] emb|CCO66287.1| methionine synthase [Bathycoccus prasinos] Score = 1596 bi…	>gnl|CDD|236539 PRK09490, metH, B12-dependent methionine synthase; Provisional. Score = 1102 bits (2854), Expect = 0.0 >gnl|CDD|233714 TIGR02082, metH, 5-methyltetrahydrofolate--homocysteine methyltransferase. This family represents 5-methyltetrahydrofolate--homocysteine methyltransferase (EC 2.1.1.13), one of at least three different enzymes able to convert homocysteine to methionine by transfer…
	27568807	FVNLLVSDPEISR	2	4.32569
	27568807	ELLEFVEDVLLNR	2	4.21288
	27568807	LPVFVSGTIVDNSGR	2	4.17635
	27568807	AAGDDYSYIMAEALADR	2	4.08597
	27568807	LTESLAMWPAASVSGLYFGGK	2	3.96817
	27568807	GNNDLLVITRPDVISK	2	3.82801
	27568807	GNNDLLVITRPDVIGK	2	3.80737
	27568807	AIINNDFDTAVAIALK	2	3.79923
	27568807	TLSVSPSVENPAFR	2	3.74304
	27568807	VSGGVSNIAFSFR	2	3.27136
	27568807	DGVKPTAAFVPLDK	2	3.12352
Cre12.g500500.t1.3 / Cre12.g500500.t2.1	27581693 / 27581692	YTHAINHGIVSTVDALGLAPK	2	5.05623	ref|XP_001690775.1|, gb|EDP05221.1| sterol-C24-methyltransferase [Chlamydomonas reinhardtii], 0.0; gnl|CDD|219759 pfam08241, Methyltransf_11, Methyltransferase domain, 5e-22	9 / 8	27 / 26	-0,197 / -0,198	(+)	ref|XP_001690775.1|, gb|EDP05221.1| sterol-C24-methyltransferase [Chlamydomonas reinhardtii], 0.0	gnl|CDD|219759 pfam08241, Methyltransf_11, Methyltransferase domain, 5e-22	11	Methyltransferases	>ref|XP_001690775.1| sterol-C24-methyltransferase [Chlamydomonas reinhardtii] gb|EDP05221.1| sterol-C24-methyltransferase [Chlamydomonas reinhardtii] Score = 802 bits (2071), Expect = 0.0, Method: Compositional matrix adjust. >ref|XP_002948023.1| hypothetical protein VOLCADRAFT_103647 [Volvox carteri f. nagariensis] gb|EFJ51011.1| hypothetical protein VOLCADRAFT_103647 [Volvox carteri f. nagarien…	>gnl|CDD|219759 pfam08241, Methyltransf_11, Methyltransferase domain. Members of this family are SAM dependent methyltransferases. Score = 88.9 bits (221), Expect = 5e-22 >gnl|CDD|225136 COG2226, UbiE, Methylase involved in ubiquinone/menaquinone biosynthesis [Coenzyme metabolism]. Score = 76.5 bits (189), Expect = 2e-16 >gnl|CDD|215135 PLN02244, PLN02244, tocopherol O-methyltransferase. Score = …
	27581693	DKPTTLQLSGGSIDSSK	2	4.92167
	27581693	TVAAVSGAHITGITINQYQVDR	3	4.4712
	27581693	NVGFELVMoSLDLATASVVAGPWYER	2	4.34747
	27581693	YAVGIAGGVTSLYLLAK	2	4.12032
	27581693	SLIQGGESGIFTPMHLLLFR	3	3.68699
	27581693	LEQVYGEIYR	2	3.3561
	27581693	VKDEFTAYADSYGK	2	3.3133
	27581693	LAGEFDK	1	2.05521
Cre16.g664550.t1.2	27566335	SYQQQVLSNSQALAGALAK	2	4.86582	ref|XP_001701451.1|, gb|AAL35384.1|AF442558_1, gb|EDO97448.1| serine hydroxymethyltransferase [Chlamydomonas reinhardtii], 0.0; gnl|CDD|215639 PLN03226, PLN03226, serine hydroxymethyltransferase, 0.0	7	8	-0.278	(+)	ref|XP_001701451.1|, gb|AAL35384.1|AF442558_1, gb|EDO97448.1| serine hydroxymethyltransferase [Chlamydomonas reinhardtii], 0.0	gnl|CDD|215639 PLN03226, PLN03226, serine hydroxymethyltransferase, 0.0	11	Methyltransferase	>ref|XP_001701451.1| serine hydroxymethyltransferase [Chlamydomonas reinhardtii] gb|AAL35384.1|AF442558_1 serine hydroxymethyltransferase [Chlamydomonas reinhardtii] gb|EDO97448.1| serine hydroxymethyltransferase [Chlamydomonas reinhardtii] Score = 1079 bits (2791), Expect = 0.0, Method: Compositional matrix adjust. >ref|XP_002959040.1| serine hydroxymethyltransferase [Volvox carteri f. nagariens…	>gnl|CDD|215639 PLN03226, PLN03226, serine hydroxymethyltransferase; Provisional. Score = 952 bits (2464), Expect = 0.0 >gnl|CDD|240264 PTZ00094, PTZ00094, serine hydroxymethyltransferase; Provisional. Score = 776 bits (2007), Expect = 0.0 >gnl|CDD|189558 pfam00464, SHMT, Serine hydroxymethyltransferase. Score = 676 bits (1745), Expect = 0.0 >gnl|CDD|99733 cd00378, SHMT, Serine-glycine hydroxymet…
	27566335	GLELIPSENFVSASVMEAVGSVMTNK	2	4.67978
	27566335	VLNAGLAEVDPDLFDIIEK	2	4.44257
	27566335	YYGGNEFIDQAER	2	4.24045
	27566335	GFVEKDFEQVAEFVDR	2	4.15733
	27566335	VLELAHIAANK	2	3.82122
	27566335	GLELIPSENFVSASVMoEAVGSVMoTNK	2	3.51008
Cre06.g286350.t1.2	27568285	VLSDPQSAAYWAYHTAR	2	4.452	ref|XP_001695489.1|, gb|EDP01747.1| predicted protein [Chlamydomonas reinhardtii], 0.0; gnl|CDD|219759 pfam08241, Methyltransf_11, Methyltransferase domain, 6e-18; gnl|CDD|225136 COG2226, UbiE, Methylase involved in ubiquinone/menaquinone biosynthesis, 1e-17	6	6	-0.258	(+)	ref|XP_001695489.1|, gb|EDP01747.1| predicted protein [Chlamydomonas reinhardtii], 0.0	gnl|CDD|219759 pfam08241, Methyltransf_11, Methyltransferase domain, 6e-18; gnl|CDD|225136 COG2226, UbiE, Methylase involved in ubiquinone/menaquinone biosynthesis, 1e-17	11	Methyltransferases	>ref|XP_001695489.1| predicted protein [Chlamydomonas reinhardtii] gb|EDP01747.1| predicted protein [Chlamydomonas reinhardtii] Score = 1100 bits (2846), Expect = 0.0, Method: Compositional matrix adjust. >ref|XP_002946662.1| hypothetical protein VOLCADRAFT_103078 [Volvox carteri f. nagariensis] gb|EFJ52589.1| hypothetical protein VOLCADRAFT_103078 [Volvox carteri f. nagariensis] Score = 629 bits…	>gnl|CDD|219759 pfam08241, Methyltransf_11, Methyltransferase domain. Members of this family are SAM dependent methyltransferases. Score = 79.6 bits (197), Expect = 6e-18 >gnl|CDD|225136 COG2226, UbiE, Methylase involved in ubiquinone/menaquinone biosynthesis [Coenzyme metabolism]. Score = 81.5 bits (202), Expect = 1e-17 >gnl|CDD|219760 pfam08242, Methyltransf_12, Methyltransferase domain. Member…
	27568285	TAEAIATFQQDYDNIR	2	4.11261
	27568285	SAQFIQESVATLR	2	3.87707
	27568285	KAVPGEAPATAPAADN	2	3.60658
	27568285	LLEVAAGTGR	2	3.34016
	27568285	AVPGEAPATAPAADN	2	3.11247
Cre12.g503650.t1.2	27582085	EKGFSEYEAVVEGDIK	2	4.79778	ref|XP_001690986.1| hypothetical protein CHLREDRAFT_169636, gb|EDP05432.1| predicted protein [Chlamydomonas reinhardtii], 0.0 ; gnl|CDD|234556 TIGR04345, ovoA_Cterm, putative 4-mercaptohistidine N1-methyltranferase, 2e-86	4	6	-0.053	(+)	ref|XP_001690986.1| hypothetical protein CHLREDRAFT_169636, gb|EDP05432.1| predicted protein [Chlamydomonas reinhardtii], 0.0	gnl|CDD|234556 TIGR04345, ovoA_Cterm, putative 4-mercaptohistidine N1-methyltranferase, 2e-86	11	Methyltransferases	>ref|XP_001690986.1| hypothetical protein CHLREDRAFT_169636 [Chlamydomonas reinhardtii] gb|EDP05432.1| predicted protein [Chlamydomonas reinhardtii] Score = 633 bits (1633), Expect = 0.0, Method: Compositional matrix adjust. >ref|XP_005851976.1| hypothetical protein CHLNCDRAFT_18766 [Chlorella variabilis] gb|EFN59874.1| hypothetical protein CHLNCDRAFT_18766 [Chlorella variabilis] Score = 332 bits…	>gnl|CDD|234556 TIGR04345, ovoA_Cterm, putative 4-mercaptohistidine N1-methyltranferase. Ovothiol A is N1-methyl-4-mercaptohistidine. In the absence of S-adenosylmethione, a methyl donor, the intermediate produced is 4-mercaptohistidine. In both Erwinia tasmaniensis and Trypanosoma cruzi, a protein occurs with 5-histidylcysteine sulfoxide synthase activity, but these two enzymes and most homologs…
	27582085	STTSSAGGGAAAYETK	2	4.70446
	27582085	KAVDEYLQFHFAAPADLLPYANGPK	3	3.98878
	27582085	GFSEYEAVVEGDIK	2	3.87478
Cre03.g193750.t1.3	27576827	TGYTGEDGFEISVPNSHAVALAEK	3	4.92255	ref|XP_001693107.1|, gb|EDP03133.1| glycine cleavage system, T protein [Chlamydomonas reinhardtii], 0.0; gnl|CDD|177953 PLN02319, PLN02319, aminomethyltransferase, 0.0	4	6	-0.065	(+)	ref|XP_001693107.1|, gb|EDP03133.1| glycine cleavage system, T protein [Chlamydomonas reinhardtii], 0.0	gnl|CDD|177953 PLN02319, PLN02319, aminomethyltransferase, 0.0	11	Methyltransferases	ref|XP_001693107.1| glycine cleavage system, T protein [Chlamydomonas reinhardtii] gb|EDP03133.1| glycine cleavage system, T protein [Chlamydomonas reinhardtii] Length=409 Score = 838 bits (2164), Expect = 0.0	>gnl|CDD|177953 PLN02319, PLN02319, aminomethyltransferase. Score = 761 bits (1967), Expect = 0.0 >gnl|CDD|237435 PRK13579, gcvT, glycine cleavage system aminomethyltransferase T; Provisional. Score = 445 bits (1147), Expect = 8e-155 >gnl|CDD|234742 PRK00389, gcvT, glycine cleavage system aminomethyltransferase T; Reviewed. Score = 412 bits (1063), Expect = 4e-142 >gnl|CDD|223481 COG0404, GcvT, G…
	27576827	GKDAIQFLEGLVVGDIAGLK	3	4.49558
	27576827	DAIQFLEGLVVGDIAGLK	3	4.35993
	27576827	DGTGSLSAFTNEK	2	3.49279
Cre14.g625450.t1.2 / Cre14.g625450.t2.1	27565999 / 27566000	TVKPENVTLMoDQSPHQLAK	3	4.17657	ref|XP_001692712.1|, gb|AAQ90413.1|, gb|EDP03731.1|, gb|ACB32178.1|, gb|ACB32178.1|, plant-type MPBQ/MSBQ methyltransferase [Chlamydomonas reinhardtii], 0.0; gnl|CDD|215270 PLN02490, PLN02490, MPBQ/MSBQ methyltransferase, 0.0	3	13	-0,25 / -0,148	+	ref|XP_001692712.1|, gb|AAQ90413.1|, gb|EDP03731.1|, gb|ACB32178.1|, gb|ACB32178.1|, plant-type MPBQ/MSBQ methyltransferase [Chlamydomonas reinhardtii], 0.0	gnl|CDD|215270 PLN02490, PLN02490, MPBQ/MSBQ methyltransferase, 0.0	11	Methyltransferases	>ref|XP_001692712.1| MPBQ/MSBQ methyltransferase [Chlamydomonas reinhardtii] gb|AAQ90413.1| MPBQ/MSBQ methyltransferase [Chlamydomonas reinhardtii] gb|EDP03731.1| MPBQ/MSBQ methyltransferase [Chlamydomonas reinhardtii] gb|ACB32178.1| plant-type MPBQ/MSBQ methyltransferase [Chlamydomonas reinhardtii] Score = 704 bits (1816), Expect = 0.0, Method: Compositional matrix adjust. >ref|XP_002952409.1| h…	>gnl|CDD|215270 PLN02490, PLN02490, MPBQ/MSBQ methyltransferase. Score = 581 bits (1498), Expect = 0.0 >gnl|CDD|225136 COG2226, UbiE, Methylase involved in ubiquinone/menaquinone biosynthesis [Coenzyme metabolism]. Score = 100 bits (251), Expect = 7e-25 >gnl|CDD|219759 pfam08241, Methyltransf_11, Methyltransferase domain. Members of this family are SAM dependent methyltransferases. Score = 88.9 b…
	27565999	GVTILEGDAEDLPFPTDTFDR	2	3.7603
	27565999	YVSAGSIEYWPEPQR	2	3.24458
Cre09.g411900.t1.2	27570496	LFQYDGALSEVDPEISALITK	2	6.38069	ref|XP_001696797.1|, gb|EDP00905.1| serine hydroxymethyltransferase 3 [Chlamydomonas reinhardtii], 0.0; gnl|CDD|215639 PLN03226, PLN03226, serine hydroxymethyltransferase, 0.0	3	4	-0.219	(+)	ref|XP_001696797.1|, gb|EDP00905.1| serine hydroxymethyltransferase 3 [Chlamydomonas reinhardtii], 0.0	gnl|CDD|215639 PLN03226, PLN03226, serine hydroxymethyltransferase, 0.0	11	Methyltransferases	>ref|XP_001696797.1| serine hydroxymethyltransferase 3 [Chlamydomonas reinhardtii] gb|EDP00905.1| serine hydroxymethyltransferase 3 [Chlamydomonas reinhardtii] Score = 1009 bits (2609), Expect = 0.0, Method: Compositional matrix adjust. >ref|XP_002951075.1| glycine/serine hydroxymethyltransferase [Volvox carteri f. nagariensis] gb|EFJ47969.1| glycine/serine hydroxymethyltransferase [Volvox carter…	>gnl|CDD|215639 PLN03226, PLN03226, serine hydroxymethyltransferase; Provisional. Score = 886 bits (2292), Expect = 0.0 >gnl|CDD|240264 PTZ00094, PTZ00094, serine hydroxymethyltransferase; Provisional. Score = 763 bits (1972), Expect = 0.0 >gnl|CDD|189558 pfam00464, SHMT, Serine hydroxymethyltransferase. Score = 654 bits (1690), Expect = 0.0 >gnl|CDD|99733 cd00378, SHMT, Serine-glycine hydroxymet…
	27570496	GLELIASENFTSK	2	4.51943
	27570496	LNEATGTIDYETLEK	2	3.46976
g5831.t1	27567794	STEPWLQEYIALDMoPGALR	2	4.69384	ref|XP_001696599.1| hypothetical protein CHLREDRAFT_126738, gb|EDP08576.1| predicted protein [Chlamydomonas reinhardtii], 0.0; gnl|CDD|233645 TIGR01934, MenG_MenH_UbiE, ubiquinone/menaquinone biosynthesis methyltransferases, 3e-15	3	3	-0.148	-	ref|XP_001696599.1| hypothetical protein CHLREDRAFT_126738, gb|EDP08576.1| predicted protein [Chlamydomonas reinhardtii], 0.0	gnl|CDD|233645 TIGR01934, MenG_MenH_UbiE, ubiquinone/menaquinone biosynthesis methyltransferases, 3e-15	11	Methyltransferases	>ref|XP_001696599.1| hypothetical protein CHLREDRAFT_126738 [Chlamydomonas reinhardtii] gb|EDP08576.1| predicted protein [Chlamydomonas reinhardtii] Score = 690 bits (1780), Expect = 0.0, Method: Compositional matrix adjust. >ref|XP_002950151.1| hypothetical protein VOLCADRAFT_90465 [Volvox carteri f. nagariensis] gb|EFJ48819.1| hypothetical protein VOLCADRAFT_90465 [Volvox carteri f. nagariensis…	>gnl|CDD|233645 TIGR01934, MenG_MenH_UbiE, ubiquinone/menaquinone biosynthesis methyltransferases. This model represents a family of methyltransferases involved in the biosynthesis of menaquinone and ubiqinone. Some members such as the UbiE enzyme from E. coli are believed to act in both pathways, while others may act in only the menaquinone pathway. These methyltransferases are members of the Ub…
	27567794	MAESLTQLGVDR	2	3.65465
	27567794	QFNPLLMoGAVEALFR	2	3.60288
Cre06.g293950.t1.2	27567815	LAVADPEVFALIEDEK	2	3.77143	ref|XP_001701593.1|, gb|EDO97351.1| serine hydroxymethyltransferase 2 [Chlamydomonas reinhardtii], 0.0; gnl|CDD|215639 PLN03226, PLN03226, serine hydroxymethyltransferase, 0.0	2	2	-0.21	(+)	ref|XP_001701593.1|, gb|EDO97351.1| serine hydroxymethyltransferase 2 [Chlamydomonas reinhardtii], 0.0	gnl|CDD|215639 PLN03226, PLN03226, serine hydroxymethyltransferase, 0.0	11	Methyltransferases	>ref|XP_001701593.1| serine hydroxymethyltransferase 2 [Chlamydomonas reinhardtii] gb|EDO97351.1| serine hydroxymethyltransferase 2 [Chlamydomonas reinhardtii] Score = 983 bits (2542), Expect = 0.0, Method: Compositional matrix adjust. >ref|XP_002946621.1| serine hydroxymethyltransferase [Volvox carteri f. nagariensis] gb|EFJ52548.1| serine hydroxymethyltransferase [Volvox carteri f. nagariensis]…	>gnl|CDD|215639 PLN03226, PLN03226, serine hydroxymethyltransferase; Provisional. Score = 945 bits (2445), Expect = 0.0 >gnl|CDD|240264 PTZ00094, PTZ00094, serine hydroxymethyltransferase; Provisional. Score = 814 bits (2106), Expect = 0.0 >gnl|CDD|215153 PLN02271, PLN02271, serine hydroxymethyltransferase. Score = 725 bits (1873), Expect = 0.0 >gnl|CDD|189558 pfam00464, SHMT, Serine hydroxymethy…
	27567815	NAVVGDLSAMoNPGGVR	2	3.58441
Cre14.g624350.t1.2	27565825	LAPASESAANTQDR	2	3.64289	gb|AAQ55554.1|, gb|ACB32177.1| MPBQ/MSBQ transferase cyanobacterial type [Chlamydomonas reinhardtii], 0.0; gnl|CDD|215135 PLN02244, PLN02244, tocopherol O-methyltransferase, 2e-79	2	2	-0.323	(+)	gb|AAQ55554.1|, gb|ACB32177.1| MPBQ/MSBQ transferase cyanobacterial type [Chlamydomonas reinhardtii], 0.0	gnl|CDD|215135 PLN02244, PLN02244, tocopherol O-methyltransferase, 2e-79	11	Methylransferasese	ref|XP_001692723.1| predicted protein [Chlamydomonas reinhardtii] gb|AAQ55554.1| MPBQ/MSBQ transferase cyanobacterial type [Chlamydomonas reinhardtii] gb|EDP03742.1| predicted protein [Chlamydomonas reinhardtii] gb|ACB32177.1| cyanobacterial-type MPBQ/MSBQ methyltransferase [Chlamydomonas reinhardtii] Length=425 Score = 886 bits (2290), Expect = 0.0; ref|XP_005650891.1| S-adenosyl-L-methionine-de…	>gnl|CDD|215135 PLN02244, PLN02244, tocopherol O-methyltransferase. Score = 251 bits (642), Expect = 2e-79 >gnl|CDD|219759 pfam08241, Methyltransf_11, Methyltransferase domain. Members of this family are SAM dependent methyltransferases. Score = 105 bits (264), Expect = 7e-28 >gnl|CDD|225136 COG2226, UbiE, Methylase involved in ubiquinone/menaquinone biosynthesis [Coenzyme metabolism]. Score = 10…
	27565825	DANVTGITLSPK	2	3.63488
Cre11.g467900.t1.2	27564954	SGGIMoAGHDYLDAPQVK	2	3.43985	ref|XP_001696756.1|, gb|EDP00864.1| O-methyltransferase [Chlamydomonas reinhardtii], 3e-109; gnl|CDD|222236 pfam13578, Methyltransf_24, Methyltransferase domain, 1e-14	2	2	-0.108	+	ref|XP_001696756.1|, gb|EDP00864.1| O-methyltransferase [Chlamydomonas reinhardtii], 3e-109	gnl|CDD|222236 pfam13578, Methyltransf_24, Methyltransferase domain, 1e-14	11	Methyltransferases	>ref|XP_001696756.1| O-methyltransferase [Chlamydomonas reinhardtii] gb|EDP00864.1| O-methyltransferase [Chlamydomonas reinhardtii] Score = 329 bits (843), Expect = 3e-109, Method: Compositional matrix adjust. >ref|XP_005848345.1| hypothetical protein CHLNCDRAFT_145050 [Chlorella variabilis] gb|EFN56243.1| hypothetical protein CHLNCDRAFT_145050 [Chlorella variabilis] Score = 223 bits (567), Expec…	>gnl|CDD|222236 pfam13578, Methyltransf_24, Methyltransferase domain. This family appears to be a methyltransferase domain. Score = 67.7 bits (166), Expect = 1e-14 >gnl|CDD|219795 pfam08324, PUL, PUL domain. The PUL (PLAP, Ufd3p and Lub1p) domain is a novel alpha-helical Ub-associated domain. It directly binds to Cdc48, a chaperone-like AAA ATPase that collects ubiquitylated substrates. Score = 3…
	27564954	TGVELGVQR	2	3.22421
Transporter, chloroplast
Cre12.g508000.t1.1	27582114	KPEPAPAAAAAGAAAAASSATKPLDVVEPVVK	3	5.12891	ref|XP_001691024.1|, gb|EDP05470.1| translocon component Tic40-related protein [Chlamydomonas reinhardtii], 0.0; gnl|CDD|222294 pfam13658, UCH37_bd, Ubiquitin C-terminal hydrolase 37 receptor binding site, 4e-15	10	18	-0.369	(+)	ref|XP_001691024.1|, gb|EDP05470.1| translocon component Tic40-related protein [Chlamydomonas reinhardtii], 0.0	gnl|CDD|222294 pfam13658, UCH37_bd, Ubiquitin C-terminal hydrolase 37 receptor binding site, 4e-15	11.5	Transporter, chloroplast	>ref|XP_001691024.1| translocon component Tic40-related protein [Chlamydomonas reinhardtii] gb|EDP05470.1| translocon component Tic40-related protein [Chlamydomonas reinhardtii] Score = 815 bits (2105), Expect = 0.0, Method: Compositional matrix adjust. >ref|XP_002948140.1| hypothetical protein VOLCADRAFT_103770 [Volvox carteri f. nagariensis] gb|EFJ50547.1| hypothetical protein VOLCADRAFT_103770…	>gnl|CDD|222294 pfam13658, UCH37_bd, Ubiquitin C-terminal hydrolase 37 receptor binding site. This domain appears frequently at the C-terminus of Proteasom_Rpn13, pfam04683. It is a proteasome subunit that binds the de-ubiquitinating enzyme, UCH37. Score = 70.7 bits (174), Expect = 4e-15 >gnl|CDD|235906 PRK07003, PRK07003, DNA polymerase III subunits gamma and tau; Validated. Score = 49.8 bits (1…
	27582114	VMANPDLAAGFSNPK	2	5.01711
	27582114	VQAAIMDISQNPMNIVK	2	4.72707
	27582114	NPQSIEWMoLSNPEVK	2	4.48406
	27582114	VQAAIMoDISQNPMNIVK	2	4.16341
	27582114	VMoANPDLAAGFSNPK	2	4.06694
	27582114	VQAAIMoDISQNPMoNIVK	2	3.88851
	27582114	VTEIFQPQMoGGQK	2	3.70992
	27582114	NPQSIEWMLSNPEVK	2	3.69371
	27582114	QFAELGLKPEDVISK	2	3.33058
Cre06.g252200.t1.2	27568927	RTVVALTHANLVQTPPGTDYDSFVNGR	3	5.13091	ref|XP_001696644.1|, gb|EDP08621.1|, gb|ADF43133.1| chloroplast outer envelope protein (TOC34p) [Chlamydomonas reinhardtii], 0.0; gnl|CDD|206652 cd01853, Toc34_like, Translocon at the Outer-envelope membrane of Chloroplasts 34-like (Toc34-like), 1e-54	5	8	-0.54	-	ref|XP_001696644.1|, gb|EDP08621.1|, gb|ADF43133.1| chloroplast outer envelope protein (TOC34p) [Chlamydomonas reinhardtii], 0.0	gnl|CDD|206652 cd01853, Toc34_like, Translocon at the Outer-envelope membrane of Chloroplasts 34-like (Toc34-like), 1e-54	11.5	Transporter, chloroplast	>ref|XP_001696644.1| chloroplast outer envelope protein [Chlamydomonas reinhardtii] gb|EDP08621.1| chloroplast outer envelope protein [Chlamydomonas reinhardtii] gb|ADF43133.1| TOC34p [Chlamydomonas reinhardtii] Score = 797 bits (2059), Expect = 0.0, Method: Compositional matrix adjust. >gb|ADF43174.1| TOC34m [Chlamydomonas reinhardtii] Score = 691 bits (1784), Expect = 0.0, Method: Compositional…	>gnl|CDD|206652 cd01853, Toc34_like, Translocon at the Outer-envelope membrane of Chloroplasts 34-like (Toc34-like). The Toc34-like (Translocon at the Outer-envelope membrane of Chloroplasts) family contains several Toc proteins, including Toc34, Toc33, Toc120, Toc159, Toc86, Toc125, and Toc90. The Toc complex at the outer envelope membrane of chloroplasts is a molecular machine of ~500 kDa that …
	27568927	SSLINSLLGEAVVR	3	4.85263
	27568927	LPERDDMLDILNELR	3	4.07114
	27568927	DDMLDILNELR	2	3.97283
	27568927	QVAVGNSEVDGFR	2	3.24023
Cre06.g257000.t1.2	27569085	FFDAGAILDDIQSAVGK	2	5.26339	ref|XP_001696618.1|, gb|AAS20264.1|, gb|EDP08595.1| sulfate binding protein, component of chloroplast transporter SulP [Chlamydomonas reinhardtii], 0.0; gnl|CDD|224529 COG1613, Sbp, ABC-type sulfate transport system, periplasmic component, 7e-107	3	5	-0.041	(+)	ref|XP_001696618.1|, gb|AAS20264.1|, gb|EDP08595.1| sulfate binding protein, component of chloroplast transporter SulP [Chlamydomonas reinhardtii], 0.0	gnl|CDD|224529 COG1613, Sbp, ABC-type sulfate transport system, periplasmic component, 7e-107	11.5	Transporter, chloroplast	>ref|XP_001696618.1| sulfate binding protein, component of chloroplast transporter SulP [Chlamydomonas reinhardtii] gb|AAS20264.1| chloroplast sulfate-binding protein [Chlamydomonas reinhardtii] gb|EDP08595.1| sulfate binding protein, component of chloroplast transporter SulP [Chlamydomonas reinhardtii] Score = 941 bits (2431), Expect = 0.0, Method: Compositional matrix adjust. >ref|XP_002956998.…	>gnl|CDD|224529 COG1613, Sbp, ABC-type sulfate transport system, periplasmic component [Inorganic ion transport and metabolism]. Score = 323 bits (831), Expect = 7e-107 >gnl|CDD|182700 PRK10752, PRK10752, sulfate transporter subunit; Provisional. Score = 217 bits (555), Expect = 4e-66 >gnl|CDD|130044 TIGR00971, 3a0106s03, sulfate/thiosulfate-binding protein. This model describes binding proteins …
	27569085	AVIDGLPADIVALALPLDLDK	2	5.01865
	27569085	VGDVLLTYENEVILTNEVYGDK	2	4.00775
Cre01.g045550.t1.2	27578330	AAIANVGASR	2	3.58713	ref|XP_001689726.1|, gb|EDP09464.1| triose phosphate translocator [Chlamydomonas reinhardtii], 0.0; gnl|CDD|129898 TIGR00817, tpt, Tpt phosphate/phosphoenolpyruvate translocator, 3e-86	2	4	0.601	+	ref|XP_001689726.1|, gb|EDP09464.1| triose phosphate translocator [Chlamydomonas reinhardtii], 0.0	gnl|CDD|129898 TIGR00817, tpt, Tpt phosphate/phosphoenolpyruvate translocator, 3e-86	11.5	Transporter, chloroplast	>ref|XP_001689726.1| triose phosphate translocator [Chlamydomonas reinhardtii] gb|EDP09464.1| triose phosphate translocator [Chlamydomonas reinhardtii] Score = 811 bits (2094), Expect = 0.0, Method: Compositional matrix adjust. >ref|XP_002958137.1| hypothetical protein VOLCADRAFT_77822 [Volvox carteri f. nagariensis] gb|EFJ40762.1| hypothetical protein VOLCADRAFT_77822 [Volvox carteri f. nagarien…	>gnl|CDD|129898 TIGR00817, tpt, Tpt phosphate/phosphoenolpyruvate translocator. The 6-8 TMS Triose-phosphate Transporter (TPT) Family (TC 2.A.7.9)Functionally characterized members of the TPT family are derived from the inner envelope membranes of chloroplasts and nongreen plastids of plants. However,homologues are also present in yeast. Saccharomyces cerevisiae has three functionally uncharacter…
	27578330	ELDALETTVSK	2	3.33979
Cp genome m	cemA m	FLKm3QLFSDVDNLVIQEYR	3	3.10035	cemA (ycf10), inner envelope protein	2	2	-0.028	+			11.5	Transporter, chloroplast
	cemA m	GSLDSIKmNKmDISK	3	3.00082
g9604.t1	27570872	AESDGDDGGGAGGGVLLGR	2	5.34959	ref|XP_001695043.1|, gb|EDP02195.1| chloroplast outer envelope protein [Chlamydomonas reinhardtii], 0.0; gnl|CDD|130065 TIGR00992, 3a0901s03IAP75, chloroplast envelope protein translocase, IAP75 family protein, 3e-69	2	2	-0.242	(+)	ref|XP_001695043.1|, gb|EDP02195.1| chloroplast outer envelope protein [Chlamydomonas reinhardtii], 0.0	gnl|CDD|130065 TIGR00992, 3a0901s03IAP75, chloroplast envelope protein translocase, IAP75 family protein, 3e-69	11.5	Transporter, chloroplast	>ref|XP_001695043.1| chloroplast outer envelope protein [Chlamydomonas reinhardtii] gb|EDP02195.1| chloroplast outer envelope protein [Chlamydomonas reinhardtii] Score = 1308 bits (3386), Expect = 0.0, Method: Compositional matrix adjust. >ref|XP_002948533.1| hypothetical protein VOLCADRAFT_88723 [Volvox carteri f. nagariensis] gb|EFJ50408.1| hypothetical protein VOLCADRAFT_88723 [Volvox carteri …	>gnl|CDD|130065 TIGR00992, 3a0901s03IAP75, chloroplast envelope protein translocase, IAP75 family. Two families of proteins are involved in the chloroplast envelope import appartus.They are the three proteins of the outer membrane (TOC) and four proteins in the inner membrane (TIC). This family is specific for the TOC IAP75 protein [Transport and binding proteins, Amino acids, peptides and amines…
	27570872	SLTAAGASLLPTSVIQEAFEGMoPGR	2	4.46892
Carotenoid and chlorophyll biosynthesis
cp genome	chlB	DNPDSGNTLSTTVEEIETLFNK	2	5.21311	ChlB, Light-independent protochlorophyllide reductase subunit B	10	16	-0.257	(+)			12	Carotenoid and chlorophyll biosynthesis
	chlB	AVVFGDATHSAAMTK	2	4.1922
	chlB	ATSLEQTNILETSQK	2	3.98677
	chlB	AIVWSPEGLAELNK	2	3.53753
	chlB	AVVFGDATHSAAMoTK	2	3.49294
	chlB	IITTQLLNQTATVQEPSK	2	3.38517
	chlB	VTQQSALSSVSPLLPLEENTLIVSELDKK	3	3.23348
	chlB	NHSDVILADVNHYR	3	3.04586
	chlB	LPQAWFNFVPYR	2	2.91289
	chlB	TSNVVSTISSEK	2	2.85401
Cre07.g325500.t1.1	27564716	SYANTISYLTPPAENAGLYK	2	4.75698	ref|XP_001700895.1|, gb|EDP07149.1| magnesium chelatase subunit H [Chlamydomonas reinhardtii], 0.0; gnl|CDD|215557 PLN03069, PLN03069, magnesiumprotoporphyrin-IX chelatase subunit H, 0.0	10	14	-0.263	(+)	ref|XP_001700895.1|, gb|EDP07149.1| magnesium chelatase subunit H [Chlamydomonas reinhardtii], 0.0	gnl|CDD|215557 PLN03069, PLN03069, magnesiumprotoporphyrin-IX chelatase subunit H, 0.0	12	Carotenoid and chlorophyll biosynthesis	>ref|XP_001700895.1| magnesium chelatase subunit H [Chlamydomonas reinhardtii] gb|EDP07149.1| magnesium chelatase subunit H [Chlamydomonas reinhardtii] Score = 2888 bits (7488), Expect = 0.0, Method: Compositional matrix adjust. >emb|CAC69552.1| Magnesium chelatase H subunit [Chlamydomonas reinhardtii] emb|CAC69537.1| Magnesium chelatase H-subunit [Chlamydomonas reinhardtii] Score = 2883 bits (74…	>gnl|CDD|215557 PLN03069, PLN03069, magnesiumprotoporphyrin-IX chelatase subunit H; Provisional. Score = 2357 bits (6111), Expect = 0.0 >gnl|CDD|237117 PRK12493, PRK12493, magnesium chelatase subunit H; Provisional. Score = 2212 bits (5735), Expect = 0.0 >gnl|CDD|217077 pfam02514, CobN-Mg_chel, CobN/Magnesium Chelatase. This family contains a domain common to the cobN protein and to magnesium pro…
	27564716	TPNAYIADTTTANAQVR	2	4.60702
	27564716	LAAEQDEPDEMoNFVR	2	4.27138
	27564716	DIESIYSGNNK	2	4.10615
	27564716	YPETIALVLWGTDNIK	2	4.04812
	27564716	DLFVNQMLLLDR	2	3.84907
	27564716	GVLADVDQLQR	2	3.8321
	27564716	LAAEQDEPDEMNFVR	2	3.81626
	27564716	LVATFLEANGR	2	3.31543
	27564716	WYEGMoLASGYEGVR	2	3.24437
Cre17.g719500.t1.3	27571025	SSSVVEADFYHAAALLPLSDEQLVEDVVMK	3	5.10674	ref|XP_001703792.1|, gb|EDO96318.1| predicted protein [Chlamydomonas reinhardtii], 0.0 ; gnl|CDD|225885 COG3349, COG3349, Uncharacterized conserved protein with unknown function, 7e-71; gnl|CDD|131778 TIGR02731, phytoene_desat, phytoene desaturase, 2e-25	10	10	0	(+)	ref|XP_001703792.1|, gb|EDO96318.1| predicted protein [Chlamydomonas reinhardtii], 0.0	gnl|CDD|225885 COG3349, COG3349, Uncharacterized conserved protein with unknown function, 7e-71; gnl|CDD|131778 TIGR02731, phytoene_desat, phytoene desaturase, 2e-25	12	Carotenoid and chlorophyll biosynthesis	>ref|XP_001703792.1| predicted protein [Chlamydomonas reinhardtii] gb|EDO96318.1| predicted protein [Chlamydomonas reinhardtii] Score = 969 bits (2504), Expect = 0.0, Method: Compositional matrix adjust. >ref|XP_001770993.1| predicted protein [Physcomitrella patens] gb|EDQ64148.1| predicted protein [Physcomitrella patens] Score = 484 bits (1246), Expect = 8e-162, Method: Compositional matrix adju…	>gnl|CDD|225885 COG3349, COG3349, Uncharacterized conserved protein [Function unknown]. Score = 238 bits (608), Expect = 7e-71 >gnl|CDD|131778 TIGR02731, phytoene_desat, phytoene desaturase. Plants and cyanobacteria (and, supposedly, Chlorobium tepidum) have a conserved pathway from two molecules geranylgeranyl-PP to one of all-trans-lycopene. Members of this family are the enzyme pytoene desatur…
	27571025	LSAAAALDALYYFALAHQPDFDTR	3	4.85309
	27571025	AVVLPGEEDETHIAAGR	2	4.77454
	27571025	EVWEADAVVFATGIGAMQR	2	4.64079
	27571025	LPTPLGSFVYTAPYFTQLPLADR	2	4.61343
	27571025	LTAGPLIGPLLEYSADAEAYEAYDK	2	4.50223
	27571025	NVFTEFTQSSFYTPEGLQVR	2	4.49573
	27571025	AYVTGLQAGNAAAEALR	2	4.26145
	27571025	FQPDVGSTLFHLSELQDEYSATESAR	3	3.91694
	27571025	SPLFQSQPR	2	3.18527
g16866.t1	27566714	ILEDMGVLQELVANNEAHFADAGGFVSPNGTSYIGVSK	3	4.24143	ref|XP_001698846.1| hypothetical protein CHLREDRAFT_193364, gb|EDO99128.1| predicted protein [Chlamydomonas reinhardtii], 0.0 ; gnl|CDD|223717 COG0644, FixC, Dehydrogenases (flavoproteins), 2e-42; gnl|CDD|233693 TIGR02032, GG-red-SF, geranylgeranyl reductase family, 3e-42	6	24	-0.107	(+)	ref|XP_001698846.1| hypothetical protein CHLREDRAFT_193364, gb|EDO99128.1| predicted protein [Chlamydomonas reinhardtii], 0.0	gnl|CDD|223717 COG0644, FixC, Dehydrogenases (flavoproteins), 2e-42; gnl|CDD|233693 TIGR02032, GG-red-SF, geranylgeranyl reductase family, 3e-42	12	Carotenoid and chlorophyll biosynthesis	>ref|XP_001698846.1| hypothetical protein CHLREDRAFT_193364 [Chlamydomonas reinhardtii] gb|EDO99128.1| predicted protein [Chlamydomonas reinhardtii] Score = 1023 bits (2645), Expect = 0.0, Method: Compositional matrix adjust. >ref|XP_002952868.1| hypothetical protein VOLCADRAFT_82001 [Volvox carteri f. nagariensis] gb|EFJ46118.1| hypothetical protein VOLCADRAFT_82001 [Volvox carteri f. nagariensi…	>gnl|CDD|223717 COG0644, FixC, Dehydrogenases (flavoproteins) [Energy production and conversion]. Score = 155 bits (394), Expect = 2e-42 >gnl|CDD|233693 TIGR02032, GG-red-SF, geranylgeranyl reductase family. This model represents a subfamily which includes geranylgeranyl reductases involved in chlorophyll and bacteriochlorophyll biosynthesis as well as other related enzymes which may also act on …
	27566714	FPILLDAVASEMQR	2	4.08769
	27566714	AAGLWTVTSATGTVVR	2	4.01727
	27566714	FPILLDAVASEMoQR	2	3.95143
	27566714	EVAIGAAVTTGALLAAYAYR	2	3.92438
	27566714	EKFEVTGATFDK	2	3.48777
Cre07.g314150.t1.2	27564787	IAQSLYEEAPGMDVYRPDQVTPIPNFFLAGSYTK	3	5.30751	ref|XP_001700786.1|, gb|EDP07040.1| zeta-carotene desaturase [Chlamydomonas reinhardtii], 0.0 ; gnl|CDD|215268 PLN02487, PLN02487, zeta-carotene desaturase, 0.0	5	7	-0.095	(+)	ref|XP_001700786.1|, gb|EDP07040.1| zeta-carotene desaturase [Chlamydomonas reinhardtii], 0.0	gnl|CDD|215268 PLN02487, PLN02487, zeta-carotene desaturase, 0.0	12	Carotenoid and chlorophyll biosynthesis	>ref|XP_001700786.1| zeta-carotene desaturase [Chlamydomonas reinhardtii] gb|EDP07040.1| zeta-carotene desaturase [Chlamydomonas reinhardtii] Score = 1207 bits (3123), Expect = 0.0, Method: Compositional matrix adjust. >ref|XP_002954228.1| hypothetical protein VOLCADRAFT_95071 [Volvox carteri f. nagariensis] gb|EFJ44652.1| hypothetical protein VOLCADRAFT_95071 [Volvox carteri f. nagariensis] Scor…	>gnl|CDD|215268 PLN02487, PLN02487, zeta-carotene desaturase. Score = 1032 bits (2669), Expect = 0.0 >gnl|CDD|131779 TIGR02732, zeta_caro_desat, 9,9'-di-cis-zeta-carotene desaturase. Carotene 7,8-desaturase, also called zeta-carotene desaturase, catalyzes multiple steps in the pathway from geranylgeranyl-PP to all-trans-lycopene in plants and cyanobacteria. A similar enzyme and pathway is found i…
	27564787	QDYIDSMoEGATLSGR	2	4.57855
	27564787	YDGWVTEMQTDSPR	2	4.1581
	27564787	YDGWVTEMoQTDSPR	2	3.82472
	27564787	LANSLALGTSPIVR	2	3.50285
Cre05.g242000.t1.2	27572910	IAIGLSADVPSTSDER	2	4.27696	ref|XP_001700902.1|, gb|EDP07156.1| magnesium chelatase subunit D [Chlamydomonas reinhardtii], 0.0; gnl|CDD|233692 TIGR02031, BchD-ChlD, magnesium chelatase ATPase subunit D, 0.0	5	5	-0.312	(+)	ref|XP_001700902.1|, gb|EDP07156.1| magnesium chelatase subunit D [Chlamydomonas reinhardtii], 0.0	gnl|CDD|233692 TIGR02031, BchD-ChlD, magnesium chelatase ATPase subunit D, 0.0	12	Carotenoid and chlorophyll biosynthesis	>ref|XP_001700902.1| magnesium chelatase subunit D [Chlamydomonas reinhardtii] gb|EDP07156.1| magnesium chelatase subunit D [Chlamydomonas reinhardtii] Score = 1547 bits (4006), Expect = 0.0, Method: Compositional matrix adjust. >ref|XP_002956151.1| magnesium chelatase subunit D chloroplast precursor [Volvox carteri f. nagariensis] gb|EFJ42690.1| magnesium chelatase subunit D chloroplast precurso…	>gnl|CDD|233692 TIGR02031, BchD-ChlD, magnesium chelatase ATPase subunit D. This model represents one of two ATPase subunits of the trimeric magnesium chelatase responsible for insertion of magnesium ion into protoporphyrin IX. This is an essential step in the biosynthesis of both chlorophyll and bacteriochlorophyll. This subunit is found in green plants, photosynthetic algae, cyanobacteria and o…
	27572910	AASAGINVLVIDTENK	2	4.19549
	27572910	DVTIAPEQVTYIVEEAR	2	4.01589
	27572910	VGMQASQAGEVGR	2	3.40282
	27572910	SYPLAAVVGQDNIK	2	3.39112
Cre01.g011100.t2.1 / Cre01.g011100.t1.2	27579004 / 27579005	FISAGTTGGPLLR	2	3.9734	ref|XP_001689874.1|, gb|EDP09612.1| cycloartenol synthase [Chlamydomonas reinhardtii], 0.0; gnl|CDD|239222 cd02892, SQCY_1, Squalene cyclase (SQCY) domain subgroup 1, 0.0	4	6	-0,304 / -0,329	(+)	ref|XP_001689874.1|, gb|EDP09612.1| cycloartenol synthase [Chlamydomonas reinhardtii], 0.0	gnl|CDD|239222 cd02892, SQCY_1, Squalene cyclase (SQCY) domain subgroup 1, 0.0	12	Carotenoid and chlorophyll biosynthesis	>ref|XP_001689874.1| cycloartenol synthase [Chlamydomonas reinhardtii] gb|EDP09612.1| cycloartenol synthase [Chlamydomonas reinhardtii] Score = 1515 bits (3922), Expect = 0.0, Method: Compositional matrix adjust. >ref|XP_002955292.1| hypothetical protein VOLCADRAFT_96220 [Volvox carteri f. nagariensis] gb|EFJ43592.1| hypothetical protein VOLCADRAFT_96220 [Volvox carteri f. nagariensis] Score = 11…	>gnl|CDD|239222 cd02892, SQCY_1, Squalene cyclase (SQCY) domain subgroup 1; found in class II terpene cyclases that have an alpha 6 - alpha 6 barrel fold. Squalene cyclase (SQCY) and 2,3-oxidosqualene cyclase (OSQCY) are integral membrane proteins that catalyze a cationic cyclization cascade converting linear triterpenes to fused ring compounds. This group contains bacterial SQCY which catalyzes …
	27579004	VHDYLWVAEDGLK	2	3.90612
	27579004	QTWEYDPAAGTPEQR	2	3.87175
	27579004	HSPPSGPVPDAPDAER	2	3.60683
Cre06.g306300.t1.2	27567995	GILYVDEVNLLDDHLVDVLLDSAASGWNTVER	3	4.60897	ref|XP_001691232.1|, gb|EDP04965.1| magnesium chelatase subunit I [Chlamydomonas reinhardtii], 0.0; gnl|CDD|177020 CHL00081, chlI, Mg-protoporyphyrin IX chelatase, 0.0	3	4	-0.17	-	ref|XP_001691232.1|, gb|EDP04965.1| magnesium chelatase subunit I [Chlamydomonas reinhardtii], 0.0	gnl|CDD|177020 CHL00081, chlI, Mg-protoporyphyrin IX chelatase, 0.0	12	Carotenoid and chlorophyll biosynthesis	>ref|XP_001691232.1| magnesium chelatase subunit I [Chlamydomonas reinhardtii] gb|EDP04965.1| magnesium chelatase subunit I [Chlamydomonas reinhardtii] Score = 843 bits (2177), Expect = 0.0, Method: Compositional matrix adjust. >sp|Q94FT3.1|CHLI_CHLRE RecName: Full=Magnesium-chelatase subunit ChlI, chloroplastic; Short=Mg-chelatase subunit I-1; AltName: Full=Mg-protoporphyrin IX chelatase subunit…	>gnl|CDD|177020 CHL00081, chlI, Mg-protoporyphyrin IX chelatase. Score = 715 bits (1847), Expect = 0.0 >gnl|CDD|131085 TIGR02030, BchI-ChlI, magnesium chelatase ATPase subunit I. This model represents one of two ATPase subunits of the trimeric magnesium chelatase responsible for insertion of magnesium ion into protoporphyrin IX. This is an essential step in the biosynthesis of both chlorophyll an…
	27567995	DYEAGQMoALTQR	2	3.57146
	27567995	KDPLAEIDDGDR	2	3.28381
Cre16.g651923.t1.2	27566209	IGEELAAGIEEYGGK	2	4.89655	ref|XP_001698231.1|, gb|EDO99516.1| carotenoid isomerase [Chlamydomonas reinhardtii], 0.0; gnl|CDD|131777 TIGR02730, carot_isom, carotene isomerase, 0.0	3	4	-0.163	(+)	ref|XP_001698231.1|, gb|EDO99516.1| carotenoid isomerase [Chlamydomonas reinhardtii], 0.0	gnl|CDD|131777 TIGR02730, carot_isom, carotene isomerase, 0.0	12	Carotenoid and chlorophyll biosynthesis	>ref|XP_001698231.1| carotenoid isomerase [Chlamydomonas reinhardtii] gb|EDO99516.1| carotenoid isomerase [Chlamydomonas reinhardtii] Score = 1142 bits (2954), Expect = 0.0, Method: Compositional matrix adjust. >ref|XP_002952259.1| hypothetical protein VOLCADRAFT_81764 [Volvox carteri f. nagariensis] gb|EFJ46730.1| hypothetical protein VOLCADRAFT_81764 [Volvox carteri f. nagariensis] Score = 937 …	>gnl|CDD|131777 TIGR02730, carot_isom, carotene isomerase. Members of this family, including sll0033 (crtH) of Synechocystis sp. PCC 6803, catalyze a cis-trans isomerization of carotenes to the all-trans lycopene, a reaction that can also occur non-enzymatically in light through photoisomerization [Biosynthesis of cofactors, prosthetic groups, and carriers, Other]. Score = 800 bits (2069), Expect…
	27566209	KYEEFIDELAAK	2	4.33969
	27566209	HFGGINYPVGGVGR	2	3.19802
cp genome	chlL	ELFTLLSDFYLK	2	4.37184	ChlL, Light-independent protochlorophyllide reductase iron-sulfur ATP-binding protein	2	2	-0.001	(+)			12	Carotenoid and chlorophyll biosynthesis
	chlL	YVEACPMPVLEVLPLIEEIR	3	3.11865
Cre12.g484200.t1.2	27581394	AVGQDGLVAGQVVDIQSEDKEVGLDVLK	3	4.25607	ref|XP_001703169.1|, gb|EDO96545.1| geranylgeranyl diphosphate synthase [Chlamydomonas reinhardtii], 0.0; gnl|CDD|173833 cd00685, Trans_IPPS_HT, Trans-Isoprenyl Diphosphate Synthases, head-to-tail, 2e-91	2	2	-0.073	(+)	ref|XP_001703169.1|, gb|EDO96545.1| geranylgeranyl diphosphate synthase [Chlamydomonas reinhardtii], 0.0	gnl|CDD|173833 cd00685, Trans_IPPS_HT, Trans-Isoprenyl Diphosphate Synthases, head-to-tail, 2e-91	12	Carotenoid and chlorophyll biosynthesis	>ref|XP_001703169.1| geranylgeranyl diphosphate synthase [Chlamydomonas reinhardtii] gb|EDO96545.1| geranylgeranyl diphosphate synthase [Chlamydomonas reinhardtii] Score = 701 bits (1810), Expect = 0.0, Method: Compositional matrix adjust. >ref|XP_002953468.1| hypothetical protein VOLCADRAFT_109214 [Volvox carteri f. nagariensis] gb|EFJ45441.1| hypothetical protein VOLCADRAFT_109214 [Volvox carte…	>gnl|CDD|173833 cd00685, Trans_IPPS_HT, Trans-Isoprenyl Diphosphate Synthases, head-to-tail. These trans-Isoprenyl Diphosphate Synthases (Trans_IPPS) catalyze head-to-tail (HT) (1'-4) condensation reactions. This CD includes all-trans (E)-isoprenyl diphosphate synthases which synthesize various chain length (C10, C15, C20, C25, C30, C35, C40, C45, and C50) linear isoprenyl diphosphates from precu…
	27581394	VYGEDIAILAGDALLSFSFEHIAR	3	4.04351
Cre02.g085450.t1.2	27575130	GLGGIFFDDLNDRNPEDILK	2	3.61455	ref|XP_001701729.1|, gb|AAD28474.1| AF133671_1, gb|AAD28475.1| AF133672_1, gb|EDP06704.1| coproporphyrinogen III oxidase [Chlamydomonas reinhardtii], 0.0; gnl|CDD|215471 PLN02873, PLN02873, coproporphyrinogen-III oxidase, 0.0	2	2	-0.655	-	ref|XP_001701729.1|, gb|AAD28474.1| AF133671_1, gb|AAD28475.1| AF133672_1, gb|EDP06704.1| coproporphyrinogen III oxidase [Chlamydomonas reinhardtii], 0.0	gnl|CDD|215471 PLN02873, PLN02873, coproporphyrinogen-III oxidase, 0.0	12	Carotenoid and chlorophyll biosynthesis	>ref|XP_001701729.1| coproporphyrinogen III oxidase [Chlamydomonas reinhardtii] gb|AAD28474.1|AF133671_1 coproporphyrinogen III oxidase precursor [Chlamydomonas reinhardtii] gb|AAD28475.1|AF133672_1 coproporphyrinogen III oxidase precursor [Chlamydomonas reinhardtii] gb|EDP06704.1| coproporphyrinogen III oxidase [Chlamydomonas reinhardtii] Score = 768 bits (1984), Expect = 0.0, Method: Compositio…	>gnl|CDD|215471 PLN02873, PLN02873, coproporphyrinogen-III oxidase. Score = 542 bits (1399), Expect = 0.0 >gnl|CDD|216370 pfam01218, Coprogen_oxidas, Coproporphyrinogen III oxidase. Score = 519 bits (1340), Expect = 0.0 >gnl|CDD|235413 PRK05330, PRK05330, coproporphyrinogen III oxidase; Provisional. Score = 439 bits (1131), Expect = 3e-154 >gnl|CDD|223485 COG0408, HemF, Coproporphyrinogen III oxi…
	27575130	AGVNVSVVYGTMoPPEAYR	2	3.23784
Cre16.g685400.t1.2	27566522	TALVTGATSGIGLETAAALASR	2	4.58277	ref|XP_001692091.1| hypothetical protein CHLREDRAFT_145585, gb|EDP04581.1| predicted protein [Chlamydomonas reinhardtii], 0.0 ; gnl|CDD|212492 cd05327, retinol-DH_like_SDR_c_like, retinol dehydrogenase (retinol-DH), 6e-68	2	2	-0.147	(+)	ref|XP_001692091.1| hypothetical protein CHLREDRAFT_145585, gb|EDP04581.1| predicted protein [Chlamydomonas reinhardtii], 0.0	gnl|CDD|212492 cd05327, retinol-DH_like_SDR_c_like, retinol dehydrogenase (retinol-DH), 6e-68	12	Carotenoid and chlorophyll biosynthesis	>ref|XP_001692091.1| hypothetical protein CHLREDRAFT_145585 [Chlamydomonas reinhardtii] gb|EDP04581.1| predicted protein [Chlamydomonas reinhardtii] Score = 728 bits (1878), Expect = 0.0, Method: Compositional matrix adjust. >ref|XP_002949439.1| hypothetical protein VOLCADRAFT_104328 [Volvox carteri f. nagariensis] gb|EFJ49458.1| hypothetical protein VOLCADRAFT_104328 [Volvox carteri f. nagariens…	>gnl|CDD|212492 cd05327, retinol-DH_like_SDR_c_like, retinol dehydrogenase (retinol-DH), Light dependent Protochlorophyllide (Pchlide) OxidoReductase (LPOR) and related proteins, classical (c) SDRs. Classical SDR subgroup containing retinol-DHs, LPORs, and related proteins. Retinol is processed by a medium chain alcohol dehydrogenase followed by retinol-DHs. Pchlide reductases act in chlorophyll …
	27566522	LDILVNNAGVSFMoQR	2	3.26864
Cre11.g467700.t1.1	27565462	LADNVADYVR	2	3.82862	ref|XP_001699533.1|, gb|EDO98596.1| uroporphyrinogen-iii decarboxylase [Chlamydomonas reinhardtii], 0.0; gnl|CDD|215237 PLN02433, PLN02433, uroporphyrinogen decarboxylase, 0.0	2	2	-0.131	(+)	ref|XP_001699533.1|, gb|EDO98596.1| uroporphyrinogen-iii decarboxylase [Chlamydomonas reinhardtii], 0.0	gnl|CDD|215237 PLN02433, PLN02433, uroporphyrinogen decarboxylase, 0.0	12	Carotenoid and chlorophyll biosynthesis	>ref|XP_001699533.1| uroporphyrinogen-iii decarboxylase [Chlamydomonas reinhardtii] gb|EDO98596.1| uroporphyrinogen-iii decarboxylase [Chlamydomonas reinhardtii] Score = 806 bits (2082), Expect = 0.0, Method: Compositional matrix adjust. >ref|XP_002948973.1| uroporphyrinogen decarboxylase chloroplast precursor [Volvox carteri f. nagariensis] gb|EFJ49908.1| uroporphyrinogen decarboxylase chloropla…	>gnl|CDD|215237 PLN02433, PLN02433, uroporphyrinogen decarboxylase. Score = 594 bits (1534), Expect = 0.0 >gnl|CDD|234644 PRK00115, hemE, uroporphyrinogen decarboxylase; Validated. Score = 458 bits (1182), Expect = 8e-161 >gnl|CDD|238368 cd00717, URO-D, Uroporphyrinogen decarboxylase (URO-D) is a dimeric cytosolic enzyme that decarboxylates the four acetate side chains of uroporphyrinogen III (ur…
	27565462	MAFSTPEILHALLDK	2	3.70819
Cre07.g342150.t1.2	27564302	MFQLSEVDVAALAGK	2	4.85622	ref|XP_001692407.1|, gb|AAG41962.1|AF305613_1, gb|EDP03885.1| glutamyl-trna reductase [Chlamydomonas reinhardtii], 0.0; gnl|CDD|215101 PLN00203, PLN00203, glutamyl-tRNA reductase, 0.0	2	2	-0.204	(+)	ref|XP_001692407.1|, gb|AAG41962.1|AF305613_1, gb|EDP03885.1| glutamyl-trna reductase [Chlamydomonas reinhardtii], 0.0	gnl|CDD|215101 PLN00203, PLN00203, glutamyl-tRNA reductase, 0.0	12	Carotenoid and chlorophyll biosynthesis	>ref|XP_001692407.1| glutamyl-trna reductase [Chlamydomonas reinhardtii] gb|AAG41962.1|AF305613_1 glutamyl-tRNA reductase precursor [Chlamydomonas reinhardtii] gb|EDP03885.1| glutamyl-trna reductase [Chlamydomonas reinhardtii] Score = 1068 bits (2762), Expect = 0.0, Method: Compositional matrix adjust. >ref|XP_002951823.1| hypothetical protein VOLCADRAFT_81610 [Volvox carteri f. nagariensis] gb|E…	>gnl|CDD|215101 PLN00203, PLN00203, glutamyl-tRNA reductase. Score = 819 bits (2118), Expect = 0.0 >gnl|CDD|234592 PRK00045, hemA, glutamyl-tRNA reductase; Reviewed. Score = 476 bits (1227), Expect = 2e-164 >gnl|CDD|223450 COG0373, HemA, Glutamyl-tRNA reductase [Coenzyme metabolism]. Score = 384 bits (989), Expect = 7e-129 >gnl|CDD|133452 cd05213, NAD_bind_Glutamyl_tRNA_reduct, NADP-binding domai…
	27564302	AQALAEEFPEVK	2	3.75776
Lipid metabolism
Cre03.g182050.t1.2	27577711	ATADAGVVYWGAAADADLQALK	2	5.64307	ref|XP_001702947.1|, gb|EDO96800.1| predicted protein [Chlamydomonas reinhardtii], 0.0; gnl|CDD|213293 cd05927, LC-FACS_euk, Eukaryotic long-chain fatty acid CoA synthetase (LC-FACS), 0.0	10	17	-0.001	(+)	ref|XP_001702947.1|, gb|EDO96800.1| predicted protein [Chlamydomonas reinhardtii], 0.0	gnl|CDD|213293 cd05927, LC-FACS_euk, Eukaryotic long-chain fatty acid CoA synthetase (LC-FACS), 0.0	13	Lipid metabolism	>ref|XP_001702947.1| predicted protein [Chlamydomonas reinhardtii] gb|EDO96800.1| predicted protein [Chlamydomonas reinhardtii] Score = 1374 bits (3556), Expect = 0.0, Method: Compositional matrix adjust. >ref|XP_002946900.1| hypothetical protein VOLCADRAFT_79297 [Volvox carteri f. nagariensis] gb|EFJ52126.1| hypothetical protein VOLCADRAFT_79297 [Volvox carteri f. nagariensis] Score = 960 bits (…	>gnl|CDD|213293 cd05927, LC-FACS_euk, Eukaryotic long-chain fatty acid CoA synthetase (LC-FACS). The members of this family are eukaryotic fatty acid CoA synthetases that activate fatty acids with chain lengths of 12 to 20. LC-FACS catalyzes the formation of fatty acyl-CoA in a two-step reaction: the formation of a fatty acyl-AMP molecule as an intermediate, and the formation of a fatty acyl-CoA.…
	27577711	VLVSGSAPLSQQMESFMR	2	4.7911
	27577711	VLVSGSAPLSQQMoESFMoR	2	4.66124
	27577711	GPGLFSGYFGNEALTK	2	4.45917
	27577711	EATDADGFFHTGDVGELVTDGTLK	2	4.44402
	27577711	VLSWEELVTTGK	2	4.384
	27577711	LSQGEYIAVEK	2	3.99881
	27577711	KQVDAMYAELAEAEAAK	2	3.99752
	27577711	QDQASIISDLLVFK	2	3.89125
	27577711	LEAVPELGYFPSSDPPR	2	3.37879
Cre12.g484000.t1.2	27581812	INHLIDAGTWRPLDETLSPVDPLEFSDLK	3	6.04416	ref|XP_001703187.1|, gb|EDO96563.1| acetyl-coa carboxylase beta-carboxyltransferase subunit of plastidic multimeric ACCase [Chlamydomonas reinhardtii], 0.0; gnl|CDD|214384 CHL00174, accD, acetyl-CoA carboxylase beta subunit, 0.0	6	7	-0.099	(+)	ref|XP_001703187.1|, gb|EDO96563.1| acetyl-coa carboxylase beta-carboxyltransferase subunit of plastidic multimeric ACCase [Chlamydomonas reinhardtii], 0.0	gnl|CDD|214384 CHL00174, accD, acetyl-CoA carboxylase beta subunit, 0.0	13	Lipid metabolism	>ref|XP_002953562.1| hypothetical protein VOLCADRAFT_82311 [Volvox carteri f. nagariensis] gb|EFJ45535.1| hypothetical protein VOLCADRAFT_82311 [Volvox carteri f. nagariensis] Score = 794 bits (2051), Expect = 0.0, Method: Compositional matrix adjust. >ref|XP_001703187.1| acetyl-coa carboxylase beta-carboxyltransferase subunit of plastidic multimeric ACCase [Chlamydomonas reinhardtii] gb|EDO96563…	>gnl|CDD|214384 CHL00174, accD, acetyl-CoA carboxylase beta subunit; Reviewed. Score = 536 bits (1384), Expect = 0.0 >gnl|CDD|235547 PRK05654, PRK05654, acetyl-CoA carboxylase subunit beta; Validated. Score = 446 bits (1149), Expect = 9e-156 >gnl|CDD|223848 COG0777, AccD, Acetyl-CoA carboxylase beta subunit [Lipid metabolism]. Score = 393 bits (1013), Expect = 3e-135 >gnl|CDD|129606 TIGR00515, ac…
	27581812	TGTGLLHGIPVALGVMoDFTYMoGGSMoGSVVGEK	3	4.58531
	27581812	TLVAGDAASSGSSR	2	4.33289
	27581812	GMoIPFGVQHGTFLTTEEK	2	4.17966
	27581812	GAAAPLDLQELLADPEALPGAMELAK	2	3.7766
	27581812	TEELLAAQQDK	2	3.61373
Cre02.g074650.t1.2	27574221	VSAAPSADLSAAASSVALVSELR	2	5.57558	ref|XP_001701831.1|, gb|EDP06806.1| predicted protein [Chlamydomonas reinhardtii], 0.0 ; gnl|CDD|216174 pfam00887, ACBP, Acyl CoA binding protein, 2e-17	5	5	-0.105	(+)	ref|XP_001701831.1|, gb|EDP06806.1| predicted protein [Chlamydomonas reinhardtii], 0.0	gnl|CDD|216174 pfam00887, ACBP, Acyl CoA binding protein, 2e-17	13	Lipid metabolism	>ref|XP_001701831.1| predicted protein [Chlamydomonas reinhardtii] gb|EDP06806.1| predicted protein [Chlamydomonas reinhardtii] Score = 842 bits (2176), Expect = 0.0, Method: Compositional matrix adjust. >ref|XP_002951958.1| hypothetical protein VOLCADRAFT_121032 [Volvox carteri f. nagariensis] gb|EFJ47063.1| hypothetical protein VOLCADRAFT_121032 [Volvox carteri f. nagariensis] Score = 661 bits …	>gnl|CDD|216174 pfam00887, ACBP, Acyl CoA binding protein. Score = 78.4 bits (194), Expect = 2e-17 >gnl|CDD|238248 cd00435, ACBP, Acyl CoA binding protein (ACBP) binds thiol esters of long fatty acids and coenzyme A in a one-to-one binding mode with high specificity and affinity. Acyl-CoAs are important intermediates in fatty lipid synthesis and fatty acid degradation and play a role in regulatio…
	27574221	QLATAQGSLAEANK	2	4.09098
	27574221	AAAGGSAAAEAAATTR	2	3.97274
	27574221	TVTEPEASGTVPPAR	2	3.66746
	27574221	APAAPAPAQPAAAAGGGK	2	3.35289
Cre12.g519100.t1.2	27581489	YIEQLVDADEKWEK	2	5.02017	ref|XP_001696945.1|, gb|EDP00637.1| acetyl-CoA carboxylase [Chlamydomonas reinhardtii], 0.0; gnl|CDD|178769 PLN03230, PLN03230, acetyl-coenzyme A carboxylase carboxyl transferase, 0.0	3	3	-0.292	(+)	ref|XP_001696945.1|, gb|EDP00637.1| acetyl-CoA carboxylase [Chlamydomonas reinhardtii], 0.0	gnl|CDD|178769 PLN03230, PLN03230, acetyl-coenzyme A carboxylase carboxyl transferase, 0.0	13	Lipid metabolism	>ref|XP_001696945.1| acetyl-CoA carboxylase [Chlamydomonas reinhardtii] gb|EDP00637.1| acetyl-CoA carboxylase [Chlamydomonas reinhardtii] Score = 1019 bits (2635), Expect = 0.0, Method: Compositional matrix adjust. >ref|XP_002948082.1| hypothetical protein VOLCADRAFT_120546 [Volvox carteri f. nagariensis] gb|EFJ51070.1| hypothetical protein VOLCADRAFT_120546 [Volvox carteri f. nagariensis] Score …	>gnl|CDD|178769 PLN03230, PLN03230, acetyl-coenzyme A carboxylase carboxyl transferase; Provisional. Score = 710 bits (1834), Expect = 0.0 >gnl|CDD|235580 PRK05724, PRK05724, acetyl-CoA carboxylase carboxyltransferase subunit alpha; Validated. Score = 517 bits (1335), Expect = 0.0 >gnl|CDD|178768 PLN03229, PLN03229, acetyl-coenzyme A carboxylase carboxyl transferase subunit alpha; Provisional. Sc…
	27581489	TGAWAATEAEAR	2	3.56578
	27581489	FGLPIITFVDTPGAYAGK	2	3.35282
Cre06.g294950.t1.3	27568727	AFIAGVADDQGFGWAIAK	2	5.70058	ref|XP_002956223.1|, gb|EFJ42762.1| hypothetical protein VOLCADRAFT_83516 [Volvox carteri f. nagariensis], 0.0; gnl|CDD|178331 PLN02730, PLN02730, enoyl-[acyl-carrier-protein] reductase, 0.0	3	3	0.057	(+)	ref|XP_002956223.1|, gb|EFJ42762.1| hypothetical protein VOLCADRAFT_83516 [Volvox carteri f. nagariensis], 0.0	gnl|CDD|178331 PLN02730, PLN02730, enoyl-[acyl-carrier-protein] reductase, 0.0	13	Lipid metabolism	ref|XP_002956223.1| hypothetical protein VOLCADRAFT_83516 [Volvox carteri f. nagariensis] gb|EFJ42762.1| hypothetical protein VOLCADRAFT_83516 [Volvox carteri f. nagariensis] Length=376 Score = 639 bits (1648), Expect = 0.0; gb|ABH11005.1| enoyl-ACP reductase [Polytomella parva] Length=340 Score = 540 bits (1391), Expect = 0.0(2. Stelle); ref|XP_001701585.1| predicted protein [Chlamydomonas reinh…	>gnl|CDD|178331 PLN02730, PLN02730, enoyl-[acyl-carrier-protein] reductase. Score = 574 bits (1480), Expect = 0.0 >gnl|CDD|235776 PRK06300, PRK06300, enoyl-(acyl carrier protein) reductase; Provisional. Score = 471 bits (1215), Expect = 6e-167 >gnl|CDD|187630 cd05372, ENR_SDR, Enoyl acyl carrier protein (ACP) reductase (ENR), divergent SDR. This bacterial subgroup of ENRs includes Escherichia col…
	27568727	DSGNIDILVHSLANGPEVVKPLLEVSR	3	5.0887
	27568727	AWTVSEVAESVK	2	3.90635
g6293.t1	27567860	GYVDVSTVDAATSQAVAAAVR	2	5.47018	ref|XP_001698018.1|, gb|EDO99603.1| predicted protein [Chlamydomonas reinhardtii], 0.0; gnl|CDD|224995 COG2084, MmsB, 3-hydroxyisobutyrate dehydrogenase and related beta-hydroxyacid dehydrogenases, 2e-75	2	3	0.154	(+)	ref|XP_001698018.1|, gb|EDO99603.1| predicted protein [Chlamydomonas reinhardtii], 0.0	gnl|CDD|224995 COG2084, MmsB, 3-hydroxyisobutyrate dehydrogenase and related beta-hydroxyacid dehydrogenases, 2e-75	13	Lipid metabolism	>ref|XP_001698018.1| hypothetical protein CHLREDRAFT_120516 [Chlamydomonas reinhardtii] gb|EDO99603.1| predicted protein [Chlamydomonas reinhardtii] Score = 597 bits (1538), Expect = 0.0, Method: Compositional matrix adjust. >ref|XP_002946110.1| 6-phosphogluconate dehydrogenase [Volvox carteri f. nagariensis] gb|EFJ53105.1| 6-phosphogluconate dehydrogenase [Volvox carteri f. nagariensis] Score = …	>gnl|CDD|224995 COG2084, MmsB, 3-hydroxyisobutyrate dehydrogenase and related beta-hydroxyacid dehydrogenases [Lipid metabolism]. Score = 237 bits (608), Expect = 2e-75 >gnl|CDD|183197 PRK11559, garR, tartronate semialdehyde reductase; Provisional. Score = 170 bits (432), Expect = 2e-49 >gnl|CDD|130569 TIGR01505, tartro_sem_red, 2-hydroxy-3-oxopropionate reductase. This model represents 2-hydroxy…
	27567860	RQGLGDADFSAVMEAVLGQAAAEATEAHNK	3	4.20405
g14367.t1	27573850	IVDDLAALTEEPYFDFGPATAALLGAEGAK	3	5.21124	dbj|BAL46508.1| monogalactosyldiacylglycerol synthase [Chlamydomonas reinhardtii], 0.0; gnl|CDD|215325 PLN02605, PLN02605, monogalactosyldiacylglycerol synthase, 0.0	2	2	-0.188	(+)	dbj|BAL46508.1| monogalactosyldiacylglycerol synthase [Chlamydomonas reinhardtii], 0.0	gnl|CDD|215325 PLN02605, PLN02605, monogalactosyldiacylglycerol synthase, 0.0	13	Lipid metabolism	>dbj|BAL46508.1| monogalactosyldiacylglycerol synthase [Chlamydomonas reinhardtii] Score = 1126 bits (2913), Expect = 0.0, Method: Compositional matrix adjust. >ref|XP_002948847.1| hypothetical protein VOLCADRAFT_58564 [Volvox carteri f. nagariensis] gb|EFJ50227.1| hypothetical protein VOLCADRAFT_58564 [Volvox carteri f. nagariensis] Score = 658 bits (1698), Expect = 0.0, Method: Compositional ma…	>gnl|CDD|215325 PLN02605, PLN02605, monogalactosyldiacylglycerol synthase. Score = 648 bits (1673), Expect = 0.0 >gnl|CDD|219230 pfam06925, MGDG_synth, Monogalactosyldiacylglycerol (MGDG) synthase. This family represents a conserved region of approximately 180 residues within plant and bacterial monogalactosyldiacylglycerol (MGDG) synthase (EC:2.4.1.46). In Arabidopsis, there are two types of MGD…
	27573850	IAAIMDSWLLK	2	3.12538
Cre17.g723650.t1.2	27571527	TGVEPQAIGDIVIGSVLGPSSQR	2	4.87451	ref|XP_001697225.1|, gb|EDP00480.1| acetyl-CoA acyltransferase [Chlamydomonas reinhardtii], 0.0; gnl|CDD|215161 PLN02287, PLN02287, 3-ketoacyl-CoA thiolase, 0.0	2	2	0.114	(+)	ref|XP_001697225.1|, gb|EDP00480.1| acetyl-CoA acyltransferase [Chlamydomonas reinhardtii], 0.0	gnl|CDD|215161 PLN02287, PLN02287, 3-ketoacyl-CoA thiolase, 0.0	13	Lipid metabolism	>ref|XP_001697225.1| acetyl-CoA acyltransferase [Chlamydomonas reinhardtii] gb|EDP00480.1| acetyl-CoA acyltransferase [Chlamydomonas reinhardtii] Score = 922 bits (2384), Expect = 0.0, Method: Compositional matrix adjust. >ref|XP_002946078.1| hypothetical protein VOLCADRAFT_102696 [Volvox carteri f. nagariensis] gb|EFJ53073.1| hypothetical protein VOLCADRAFT_102696 [Volvox carteri f. nagariensis]…	>gnl|CDD|215161 PLN02287, PLN02287, 3-ketoacyl-CoA thiolase. Score = 764 bits (1975), Expect = 0.0 >gnl|CDD|238383 cd00751, thiolase, Thiolase are ubiquitous enzymes that catalyze the reversible thiolytic cleavage of 3-ketoacyl-CoA into acyl-CoA and acetyl-CoA, a 2-step reaction involving a covalent intermediate formed with a catalytic cysteine. They are found in prokaryotes and eukaryotes (cytos…
	27571527	DTDAADLLSTLFK	2	4.00861
g15198.t1	27566098	LAGLPAAYPTLLDAPVSGGVVGADK	2	4.16873	ref|XP_002952345.1|, gb|EFJ46488.1| hypothetical protein VOLCADRAFT_118095 [Volvox carteri f. nagariensis], 7e-144; ref|XP_001692772.1|, gb|EDP03791.1| predicted protein [Chlamydomonas reinhardtii], 2e-65; gnl|CDD|224995 COG2084, MmsB, 3-hydroxyisobutyrate dehydrogenase and related beta-hydroxyacid dehydrogenases, 3e-61	2	2	0.105	(+)	ref|XP_002952345.1|, gb|EFJ46488.1| hypothetical protein VOLCADRAFT_118095 [Volvox carteri f. nagariensis], 7e-144; ref|XP_001692772.1|, gb|EDP03791.1| predicted protein [Chlamydomonas reinhardtii], 2e-65	gnl|CDD|224995 COG2084, MmsB, 3-hydroxyisobutyrate dehydrogenase and related beta-hydroxyacid dehydrogenases, 3e-61	13	Lipid metabolism	>ref|XP_002952345.1| hypothetical protein VOLCADRAFT_118095 [Volvox carteri f. nagariensis] gb|EFJ46488.1| hypothetical protein VOLCADRAFT_118095 [Volvox carteri f. nagariensis] Score = 426 bits (1095), Expect = 7e-144, Method: Compositional matrix adjust. >ref|XP_005646518.1| 3-hydroxyisobutyrate dehydrogenase-like protein, partial [Coccomyxa subellipsoidea C-169] gb|EIE21974.1| 3-hydroxyisobuty…	>gnl|CDD|224995 COG2084, MmsB, 3-hydroxyisobutyrate dehydrogenase and related beta-hydroxyacid dehydrogenases [Lipid metabolism]. Score = 201 bits (513), Expect = 3e-61 >gnl|CDD|130753 TIGR01692, HIBADH, 3-hydroxyisobutyrate dehydrogenase. 3-hydroxyisobutyrate dehydrogenase is an enzyme that catalyzes the NAD+-dependent oxidation of 3-hydroxyisobutyrate to methylmalonate semialdehyde of the valin…
	27566098	AAAGGGGAGHEAAVPAPPR	2	3.09109
Photosystem II and related proteins
Cre06.g261000.t1.2 m	27568726	YEDKYGANVDGYSPIYTPDLWTESGDSYTLGTK	3	7.42993	ref|XP_001696588.1|, gb|EDP08565.1| 10 kDa photosystem II polypeptide [Chlamydomonas reinhardtii], 1e-79; gnl|CDD|215041 PLN00053, PLN00053, photosystem II subunit R, 3e-54; gnl|CDD|147071 pfam04725, PsbR, Photosystem II 10 kDa polypeptide PsbR, 2e-39	4	20	-0.203	+	ref|XP_001696588.1|, gb|EDP08565.1| 10 kDa photosystem II polypeptide [Chlamydomonas reinhardtii], 1e-79	gnl|CDD|215041 PLN00053, PLN00053, photosystem II subunit R, 3e-54; gnl|CDD|147071 pfam04725, PsbR, Photosystem II 10 kDa polypeptide PsbR, 2e-39	14	Photosystem II and related proteins	>ref|XP_001696588.1| 10 kDa photosystem II polypeptide [Chlamydomonas reinhardtii] gb|EDP08565.1| 10 kDa photosystem II polypeptide [Chlamydomonas reinhardtii] Score = 242 bits (617), Expect = 1e-79, Method: Compositional matrix adjust. >ref|XP_002945815.1| hypothetical protein VOLCADRAFT_109549 [Volvox carteri f. nagariensis] gb|EFJ52810.1| hypothetical protein VOLCADRAFT_109549 [Volvox carteri …	>gnl|CDD|215041 PLN00053, PLN00053, photosystem II subunit R; Provisional. Score = 168 bits (428), Expect = 3e-54 >gnl|CDD|147071 pfam04725, PsbR, Photosystem II 10 kDa polypeptide PsbR. This protein is associated with the oxygen-evolving complex of photosystem II. Its function in photosynthesis is not known. The C-terminal hydrophobic region functions as a thylakoid transfer signal but is not re…
	27568726	YEDKmYGANVDGYSPIYTPDLWTESGDSYTLGTK	3	7.15641
	27568726	YGANVDGYSPIYTPDLWTESGDSYTLGTK	2	4.47085
	27568726	VGLNSIEDPVVK	2	3.82871
Cre13.g562850.t1.2	27573644	AYVDALGEDADKYK	2	4.04038	ref|XP_001693657.1|, gb|EDP08911.1| inositol phosphatase-like protein [Chlamydomonas reinhardtii], 0.0; gnl|CDD|177679 PLN00047, PLN00047, photosystem II biogenesis protein Psb29, 2e-123; gnl|CDD|215554 PLN03060, PLN03060, inositol phosphatase-like protein, 1e-70; gnl|CDD|221050 pfam11264, ThylakoidFormat, Thylakoid formation protein, 2e-59	2	2	-0.141	(+)	ref|XP_001693657.1|, gb|EDP08911.1| inositol phosphatase-like protein [Chlamydomonas reinhardtii], 0.0	gnl|CDD|177679 PLN00047, PLN00047, photosystem II biogenesis protein Psb29, 2e-123; gnl|CDD|215554 PLN03060, PLN03060, inositol phosphatase-like protein, 1e-70; gnl|CDD|221050 pfam11264, ThylakoidFormat, Thylakoid formation protein, 2e-59	14	Photosystem II and related proteins	>ref|XP_001693657.1| inositol phosphatase-like protein [Chlamydomonas reinhardtii] gb|EDP08911.1| inositol phosphatase-like protein [Chlamydomonas reinhardtii] Score = 526 bits (1356), Expect = 0.0, Method: Compositional matrix adjust. >ref|XP_002957794.1| hypothetical protein VOLCADRAFT_107813 [Volvox carteri f. nagariensis] gb|EFJ41122.1| hypothetical protein VOLCADRAFT_107813 [Volvox carteri f…	>gnl|CDD|177679 PLN00047, PLN00047, photosystem II biogenesis protein Psb29; Provisional. Score = 356 bits (915), Expect = 2e-123 >gnl|CDD|215554 PLN03060, PLN03060, inositol phosphatase-like protein; Provisional. Score = 218 bits (557), Expect = 1e-70 >gnl|CDD|221050 pfam11264, ThylakoidFormat, Thylakoid formation protein. THF1 is localised to the outer plastid membrane and the stroma. THF1 has …
	27573644	ALASISSASAAGAFSYNK	2	3.96734
Cre08.g362900.t1.3	27562819	SVEENLFVDITSPSSSR	2	4.20987	ref|XP_001696102.1|, gb|EDP01051.1| lumenal PsbP-like protein [Chlamydomonas reinhardtii], 0.0; gnl|CDD|177690 PLN00059, PLN00059, PsbP domain-containing protein 1, 1e-53	2	2	-0.429	(+)	ref|XP_001696102.1|, gb|EDP01051.1| lumenal PsbP-like protein [Chlamydomonas reinhardtii], 0.0	gnl|CDD|177690 PLN00059, PLN00059, PsbP domain-containing protein 1, 1e-53	14	Photosystem II and related proteins	>ref|XP_001696102.1| lumenal PsbP-like protein [Chlamydomonas reinhardtii] gb|EDP01051.1| lumenal PsbP-like protein [Chlamydomonas reinhardtii] Score = 523 bits (1346), Expect = 0.0, Method: Compositional matrix adjust. >ref|XP_002951587.1| hypothetical protein VOLCADRAFT_61541 [Volvox carteri f. nagariensis] gb|EFJ47398.1| hypothetical protein VOLCADRAFT_61541 [Volvox carteri f. nagariensis] Sco…	>gnl|CDD|177690 PLN00059, PLN00059, PsbP domain-containing protein 1; Provisional. Score = 177 bits (449), Expect = 1e-53 >gnl|CDD|216701 pfam01789, PsbP, PsbP. This family consists of the 23 kDa subunit of oxygen evolving system of photosystem II or PsbP from various plants (where it is encoded by the nuclear genome) and Cyanobacteria. The 23 KDa PsbP protein is required for PSII to be fully ope…
	27562819	SVEDLGSPQDAANR	2	3.50044
LHCII proteins
g6609.t1	27569374	AKWLGPYSENSTPAYLTGEFPGDYGWDTAGLSADPETFK	3	5.6771	ref|XP_001695467.1|, gb|EDP01725.1| chlorophyll a-b binding protein of LHCII [Chlamydomonas reinhardtii], 0.0; gnl|CDD|215033 PLN00025, PLN00025, photosystem II light harvesting chlorophyll a/b binding protein, 1e-178	13	66	-0.051	(+)	ref|XP_001695467.1|, gb|EDP01725.1| chlorophyll a-b binding protein of LHCII [Chlamydomonas reinhardtii], 0.0	gnl|CDD|215033 PLN00025, PLN00025, photosystem II light harvesting chlorophyll a/b binding protein, 1e-178	15	LHCII proteins	>ref|XP_001695467.1| chlorophyll a-b binding protein of LHCII [Chlamydomonas reinhardtii] gb|EDP01725.1| chlorophyll a-b binding protein of LHCII [Chlamydomonas reinhardtii] Score = 518 bits (1333), Expect = 0.0, Method: Compositional matrix adjust. >gb|AAD03731.1| light harvesting complex II protein precursor [Chlamydomonas reinhardtii] Score = 515 bits (1327), Expect = 0.0, Method: Compositiona…	>gnl|CDD|215033 PLN00025, PLN00025, photosystem II light harvesting chlorophyll a/b binding protein; Provisional. Score = 495 bits (1275), Expect = 1e-178 >gnl|CDD|215088 PLN00171, PLN00171, photosystem light-harvesting complex -chlorophyll a/b binding protein Lhcb7; Provisional. Score = 224 bits (572), Expect = 2e-71 >gnl|CDD|215956 pfam00504, Chloroa_b-bind, Chlorophyll A-B binding protein. Sco…
	27569374	GPVQNLDDHLANPGVNNAFAFATK	3	4.92328
	27569374	VNGGPAGEGLDPLYPGESFDPLGLADDPDTFAELKVK	3	4.28751
	27569374	WLGPYSENSTPAYLTGEFPGDYGWDTAGLSADPETFKR	3	4.13515
	27569374	WLGPYSENSTPAYLTGEFPGDYGWDTAGLSADPETFK	3	4.05474
	27569374	VNGGPAGEGLDPLYPGESFDPLGLADDPDTFAELK	3	3.9697
	27569374	LAMoFSMFGFFVQAIVTGK	2	3.64932
	27569374	SGTKFGEAVWFK	2	3.59163
	27569374	LAMoFSMoFGFFVQAIVTGK	2	3.53461
	27569374	LAMFSMoFGFFVQAIVTGK	2	3.47622
	27569374	YRELELIHAR	2	3.34343
	27569374	ELELIHAR	1	2.6045
	27569374	FGEAVWFK	1	2.36226
g6631.t1	27568875	WLGPYSENATPAYLTGEFPGDYGWDTAGLSADPETFK	3	4.83314	ref|XP_001695353.1|, gb|EDP01611.1| chloropyll a-b binding protein of LHCII type I, chloroplast precursor [Chlamydomonas reinhardtii], 0.0; gnl|CDD|215033 PLN00025, PLN00025, photosystem II light harvesting chlorophyll a/b binding protein, 2e-177	12	94	-0.039	(+)	ref|XP_001695353.1|, gb|EDP01611.1| chloropyll a-b binding protein of LHCII type I, chloroplast precursor [Chlamydomonas reinhardtii], 0.0	gnl|CDD|215033 PLN00025, PLN00025, photosystem II light harvesting chlorophyll a/b binding protein, 2e-177	15	LHCII proteins	>ref|XP_001695353.1| chloropyll a-b binding protein of LHCII type I, chloroplast precursor [Chlamydomonas reinhardtii] gb|EDP01611.1| chloropyll a-b binding protein of LHCII type I, chloroplast precursor [Chlamydomonas reinhardtii] Score = 515 bits (1327), Expect = 0.0, Method: Compositional matrix adjust. >sp|P14273.1|CB2_CHLRE RecName: Full=Chlorophyll a-b binding protein of LHCII type I, chlor…	>gnl|CDD|215033 PLN00025, PLN00025, photosystem II light harvesting chlorophyll a/b binding protein; Provisional. Score = 491 bits (1266), Expect = 2e-177 >gnl|CDD|215088 PLN00171, PLN00171, photosystem light-harvesting complex -chlorophyll a/b binding protein Lhcb7; Provisional. Score = 225 bits (574), Expect = 7e-72 >gnl|CDD|215956 pfam00504, Chloroa_b-bind, Chlorophyll A-B binding protein. Sco…
	27568875	WLGPYSENATPAYLTGEFPGDYGWDTAGLSADPETFKR	3	4.82604
	27568875	GPVQNLDDHLANPTVNNAFAFATK	3	4.36495
	27568875	VNGGPAGEGLDPLYPGESFDPLGLADDPDTFAELKVK	3	4.28751
	27568875	VNGGPAGEGLDPLYPGESFDPLGLADDPDTFAELK	3	3.9697
	27568875	LAMoFSMFGFFVQAIVTGK	2	3.64932
	27568875	SGTKFGEAVWFK	2	3.59163
	27568875	LAMoFSMoFGFFVQAIVTGK	2	3.53461
	27568875	LAMFSMoFGFFVQAIVTGK	2	3.47622
	27568875	YRELELIHAR	2	3.34343
	27568875	ELELIHAR	1	2.6045
	27568875	FGEAVWFK	1	2.36226
Cre12.g548400.t1.2	27582872	GPIQNLDDHLANPTAVNAFAYATK	2	6.05328	ref|XP_001693987.1|, dbj|BAB64413.1|, dbj|BAB64417.1|, gb|EDP02923.1| light-harvesting protein of photosystem II; chlorophyll-a/b binding protein LhcII-3 [Chlamydomonas reinhardtii], 3e-180; gnl|CDD|215033 PLN00025, PLN00025, photosystem II light harvesting chlorophyll a/b binding protein, ; 2e-173	10	161	0.022	(+)	ref|XP_001693987.1|, dbj|BAB64413.1|, dbj|BAB64417.1|, gb|EDP02923.1| light-harvesting protein of photosystem II; chlorophyll-a/b binding protein LhcII-3 [Chlamydomonas reinhardtii], 3e-180	gnl|CDD|215033 PLN00025, PLN00025, photosystem II light harvesting chlorophyll a/b binding protein, ; 2e-173	15	LHCII proteins	>ref|XP_001693987.1| light-harvesting protein of photosystem II [Chlamydomonas reinhardtii] dbj|BAB64413.1| light-harvesting chlorophyll-a/b binding protein LhcII-3 [Chlamydomonas reinhardtii] dbj|BAB64417.1| light-harvesting chlorophyll-a/b binding protein LhcII-3 [Chlamydomonas reinhardtii] gb|EDP02923.1| light-harvesting protein of photosystem II [Chlamydomonas reinhardtii] Score = 506 bits (1…	>gnl|CDD|215033 PLN00025, PLN00025, photosystem II light harvesting chlorophyll a/b binding protein; Provisional. Score = 481 bits (1241), Expect = 2e-173 >gnl|CDD|215088 PLN00171, PLN00171, photosystem light-harvesting complex -chlorophyll a/b binding protein Lhcb7; Provisional. Score = 219 bits (559), Expect = 1e-69 >gnl|CDD|215956 pfam00504, Chloroa_b-bind, Chlorophyll A-B binding protein. Sco…
	27582872	ANGGPLGEGLDPLHPGGAFDPLGLADDPDTFAELK	3	5.10875
	27582872	FLGPFSEGDTPAYLTGEFPGDYGWDTAGLSADPETFKR	3	4.72603
	27582872	FLGPFSEGDTPAYLTGEFPGDYGWDTAGLSADPETFK	3	4.14447
	27582872	LAMoFSMFGFFVQAIVTGK	2	3.64932
	27582872	LAMoFSMoFGFFVQAIVTGK	2	3.53461
	27582872	LAMFSMoFGFFVQAIVTGK	2	3.47622
	27582872	AAIEWYGPDRPK	2	3.38812
	27582872	YRELELIHAR	2	3.34343
	27582872	ELELIHAR	1	2.6045
Cre06.g284200.t1.2	27568343	AKWLGPYSENSTPAYLTGEFPGDYGWDTAGLSADPETFK	3	5.6771	ref|XP_001695466.1|, gb|EDP01724.1| chlorophyll a-b binding protein of LHCII, gb|AAL88457.1|AF479778_1 major light-harvesting complex II protein m9 [Chlamydomonas reinhardtii], 0.0; gnl|CDD|215033 PLN00025, PLN00025, photosystem II light harvesting chlorophyll a/b binding protein, 3e-174; gnl|CDD|215088 PLN00171, PLN00171, photosystem light-harvesting complex -chlorophyll a/b binding protein Lhcb…	7	19	-0.08	(+)	ref|XP_001695466.1|, gb|EDP01724.1| chlorophyll a-b binding protein of LHCII, gb|AAL88457.1|AF479778_1 major light-harvesting complex II protein m9 [Chlamydomonas reinhardtii], 0.0	gnl|CDD|215033 PLN00025, PLN00025, photosystem II light harvesting chlorophyll a/b binding protein, 3e-174; gnl|CDD|215088 PLN00171, PLN00171, photosystem light-harvesting complex -chlorophyll a/b binding protein Lhcb7, 9e-71	15	LHCII proteins	>ref|XP_001695466.1| chlorophyll a-b binding protein of LHCII [Chlamydomonas reinhardtii] gb|AAL88457.1|AF479778_1 major light-harvesting complex II protein m9 [Chlamydomonas reinhardtii] gb|EDP01724.1| chlorophyll a-b binding protein of LHCII [Chlamydomonas reinhardtii] Score = 516 bits (1330), Expect = 0.0, Method: Compositional matrix adjust. >gb|ABD37913.1| light-harvesting chlorophyll-a/b bi…	>gnl|CDD|215033 PLN00025, PLN00025, photosystem II light harvesting chlorophyll a/b binding protein; Provisional. Score = 483 bits (1245), Expect = 3e-174 >gnl|CDD|215088 PLN00171, PLN00171, photosystem light-harvesting complex -chlorophyll a/b binding protein Lhcb7; Provisional. Score = 222 bits (567), Expect = 9e-71 >gnl|CDD|215956 pfam00504, Chloroa_b-bind, Chlorophyll A-B binding protein. Sco…
	27568343	VNGGPAGEGLDPLYPGESFDPLGLADDPDTFAELKVK	3	4.28751
	27568343	WLGPYSENSTPAYLTGEFPGDYGWDTAGLSADPETFKR	3	4.13515
	27568343	WLGPYSENSTPAYLTGEFPGDYGWDTAGLSADPETFK	3	4.05474
	27568343	VNGGPAGEGLDPLYPGESFDPLGLADDPDTFAELK	3	3.9697
	27568343	YRELELIHAR	2	3.34343
	27568343	ELELIHAR	1	2.6045
g9747.t1	27569752	GEGLQQALALFDTNVELWAGR	2	4.71051	ref|XP_001694751.1|, ref|XP_001694754.1|, gb|EDP02335.1|, gb|EDP02338.1| early light-inducible protein [Chlamydomonas reinhardtii], dbj|BAD67134.1| Lhc-like protein Lhl1 [Chlamydomonas reinhardtii], 4e-120; gnl|CDD|215956 pfam00504, Chloroa_b-bind, Chlorophyll A-B binding protein, 3e-11	3	4	0.264	(+)	ref|XP_001694751.1|, ref|XP_001694754.1|, gb|EDP02335.1|, gb|EDP02338.1| early light-inducible protein [Chlamydomonas reinhardtii], dbj|BAD67134.1| Lhc-like protein Lhl1 [Chlamydomonas reinhardtii], 4e-120	gnl|CDD|215956 pfam00504, Chloroa_b-bind, Chlorophyll A-B binding protein, 3e-11	15	LHC proteins	>ref|XP_001694751.1| early light-inducible protein [Chlamydomonas reinhardtii] ref|XP_001694754.1| early light-inducible protein [Chlamydomonas reinhardtii] dbj|BAD67134.1| Lhc-like protein Lhl1 [Chlamydomonas reinhardtii] gb|EDP02335.1| early light-inducible protein [Chlamydomonas reinhardtii] gb|EDP02338.1| early light-inducible protein [Chlamydomonas reinhardtii] Score = 348 bits (893), Expect…	>gnl|CDD|215956 pfam00504, Chloroa_b-bind, Chlorophyll A-B binding protein. Score = 57.3 bits (139), Expect = 3e-11 >gnl|CDD|223447 COG0370, FeoB, Fe2+ transport system protein B [Inorganic ion transport and metabolism]. Score = 30.3 bits (69), Expect = 0.22 >gnl|CDD|148234 pfam06503, DUF1101, Protein of unknown function (DUF1101). This family consists of several hypothetical Fijivirus proteins o…
	27569752	LAMLGFAGLIALETIK	2	4.0905
	27569752	VAMoMoGFVSILGPELSK	2	3.1432
Cytb6f complex and plastocyanin
g11619.t1	27565142	GDPTYLIVTADSTIEK	2	3.15589	ref|XP_001698786.1|, emb|CAA53947.1|, gb|EDO99286.1|, dbj|BAA22147.1| sp|P49728.1|UCRIA_CHLRE rieske iron-sulfur subunit of the cytochrome b6f complex, chloroplast precursor (RISP) [Chlamydomonas reinhardtii], 4e-148; gnl|CDD|237392 PRK13474, PRK13474, cytochrome b6-f complex iron-sulfur subunit, 1e-94; gnl|CDD|239553 cd03471, Rieske_cytochrome_b6f, Iron-sulfur protein (ISP) component of the b6f …	2	8	0.042	+	ref|XP_001698786.1|, emb|CAA53947.1|, gb|EDO99286.1|, dbj|BAA22147.1| sp|P49728.1|UCRIA_CHLRE rieske iron-sulfur subunit of the cytochrome b6f complex, chloroplast precursor (RISP) [Chlamydomonas reinhardtii], 4e-148	gnl|CDD|237392 PRK13474, PRK13474, cytochrome b6-f complex iron-sulfur subunit, 1e-94; gnl|CDD|239553 cd03471, Rieske_cytochrome_b6f, Iron-sulfur protein (ISP) component of the b6f complex family, Rieske domain, 1e-86	16	Cytb6f complex and plastocyanin	>ref|XP_001698786.1| rieske iron-sulfur subunit of the cytochrome b6f complex, chloroplast precursor [Chlamydomonas reinhardtii] sp|P49728.1|UCRIA_CHLRE RecName: Full=Cytochrome b6-f complex iron-sulfur subunit, chloroplastic; AltName: Full=Plastohydroquinone:plastocyanin oxidoreductase iron-sulfur protein; AltName: Full=Rieske iron-sulfur protein; Short=ISP; Short=RISP; Flags: Precursor emb|CAA5…	>gnl|CDD|237392 PRK13474, PRK13474, cytochrome b6-f complex iron-sulfur subunit; Provisional. Score = 276 bits (707), Expect = 1e-94 >gnl|CDD|239553 cd03471, Rieske_cytochrome_b6f, Iron-sulfur protein (ISP) component of the b6f complex family, Rieske domain; The Rieske domain is a [2Fe-2S] cluster binding domain involved in electron transfer. The cytochrome b6f complex from Mastigocladus laminosu…
	27565142	DALGNDIK	1	2.04887
Cre08.g382300.t1.2	27563395	SGEAVEPDQSFGLVAQQAEFFR	2	4.63418	ref|XP_001694326.1|, gb|EDP02759.1| CGLD23 protein required for cyt b6 assembly, gb|ABP57444.1| CCB4, 0.0; gnl|CDD|221004 pfam11152, Protein of unknown function (DUF2930), 7e-79	2	6	0.133	(+)	ref|XP_001694326.1|, gb|EDP02759.1| CGLD23 protein required for cyt b6 assembly, gb|ABP57444.1| CCB4, 0.0	gnl|CDD|221004 pfam11152, Protein of unknown function (DUF2930), 7e-79	16	Cytb6f complex and plastocyanin	>ref|XP_001694326.1| CGLD23 protein required for cyt b6 assembly [Chlamydomonas reinhardtii] gb|ABP57444.1| CCB4 [Chlamydomonas reinhardtii] gb|EDP02759.1| CGLD23 protein required for cyt b6 assembly [Chlamydomonas reinhardtii] Score = 613 bits (1581), Expect = 0.0, Method: Compositional matrix adjust. >ref|XP_002953066.1| hypothetical protein VOLCADRAFT_45232 [Volvox carteri f. nagariensis] gb|E…	>gnl|CDD|221004 pfam11152, DUF2930, Protein of unknown function (DUF2930). This family of proteins has no known function. Score = 240 bits (615), Expect = 7e-79 >gnl|CDD|205230 pfam13049, DUF3910, Protein of unknown function (DUF3910). This family of proteins is functionally uncharacterized. This family of proteins is found in bacteria. Proteins in this family are approximately 100 amino acids in…
	27563395	EVAAVDLEGSTVDFVEPGLKPYAALLR	3	3.9946
Cre16.g662150.t1.2	27567437	LTFEVPGPAVEGAMoSLDDR	2	4.11596	ref|XP_001697876.1|, gb|EDO99759.1|, gb|ABP57441.1| CPLD51 (CCB1) protein required for cyt b6 assembly [Chlamydomonas reinhardtii], 0.0; gnl|CDD|152481 pfam12046, DUF3529, Protein of unknown function (DUF3529), 8e-72	2	2	0.012	+	ref|XP_001697876.1|, gb|EDO99759.1|, gb|ABP57441.1| CPLD51 (CCB1) protein required for cyt b6 assembly [Chlamydomonas reinhardtii], 0.0	gnl|CDD|152481 pfam12046, DUF3529, Protein of unknown function (DUF3529), 8e-72	16	Cytb6f complex and plastocyanin	>ref|XP_001697876.1| CPLD51 protein required for cyt b6 assembly [Chlamydomonas reinhardtii] gb|ABP57441.1| CCB1 [Chlamydomonas reinhardtii] gb|EDO99759.1| CPLD51 protein required for cyt b6 assembly [Chlamydomonas reinhardtii] Score = 549 bits (1415), Expect = 0.0, Method: Compositional matrix adjust. >ref|XP_002950734.1| hypothetical protein VOLCADRAFT_109778 [Volvox carteri f. nagariensis] gb|…	>gnl|CDD|152481 pfam12046, DUF3529, Protein of unknown function (DUF3529). This family of proteins is functionally uncharacterized. This protein is found in bacteria and eukaryotes. Proteins in this family are typically between 176 to 190 amino acids in length. Score = 220 bits (563), Expect = 8e-72 >gnl|CDD|182227 PRK10079, PRK10079, phosphonate metabolism transcriptional regulator PhnF; Provisi…
	27567437	MVTATDDQTTDIIVEGDKEEIER	3	3.98231
Photosystem I and related proteins
Cp genome	psaA	AImADLYPSFAK	2	3.78609	PsaA, Photosystem I P700 chlorophyll a apoprotein A1	8	45	0.197	+			17	Photosystem I and related proteins
	psaA	IAVDRNPVETSFEK	2	3.70868
	psaA	AIMADLYPSFAK	2	3.33142
	psaA	EIPLPHDLLLNR	2	3.03428
	psaA	DYDPTNNYNNLLDR	2	2.67732
	psaA	NPVETSFEK	1	2.62267
	psaA	TNWGIGHSMK	2	2.60019
	psaA	LLDAGVDPK	1	2.03553
Cp genome	ycf3	GEQAIENGQSEISQILFEK	2	5.85179	Ycf3, Photosystem I assembly protein Ycf3	3	4	-0.48	-			17	Photosystem I and related proteins
	ycf3	NGMoSAQAEGEYAEALQNYYEAMR	2	4.45694
	ycf3	NDNFIDK	1	2.15314
LHCI proteins
Cre10.g452050.t1.2	27580247	NLSTHLADPWSTTVWQNDLAR	3	5.04041	dbj|BAD06918.1| light-harvesting chlorophyll-a/b protein of photosystem I [Chlamydomonas reinhardtii], 0.0; gnl|CDD|215055 PLN00101, PLN00101, Photosystem I light-harvesting complex type 4 protein, 4e-76; gnl|CDD|215076 PLN00147, PLN00147, light-harvesting complex I chlorophyll-a/b binding protein Lhca5, 7e-71	7	22	-0.077	+	dbj|BAD06918.1| light-harvesting chlorophyll-a/b protein of photosystem I [Chlamydomonas reinhardtii], 0.0	gnl|CDD|215055 PLN00101, PLN00101, Photosystem I light-harvesting complex type 4 protein, 4e-76; gnl|CDD|215076 PLN00147, PLN00147, light-harvesting complex I chlorophyll-a/b binding protein Lhca5, 7e-71	17.5	LHCI proteins	>dbj|BAD06918.1| light-harvesting chlorophyll-a/b protein of photosystem I [Chlamydomonas reinhardtii] Score = 531 bits (1368), Expect = 0.0, Method: Compositional matrix adjust. >ref|XP_001698519.1| light-harvesting protein of photosystem I [Chlamydomonas reinhardtii] gb|EDP08012.1| light-harvesting protein of photosystem I [Chlamydomonas reinhardtii] Score = 527 bits (1357), Expect = 0.0, Metho…	>gnl|CDD|215055 PLN00101, PLN00101, Photosystem I light-harvesting complex type 4 protein; Provisional. Score = 234 bits (597), Expect = 4e-76 >gnl|CDD|215076 PLN00147, PLN00147, light-harvesting complex I chlorophyll-a/b binding protein Lhca5; Provisional. Score = 220 bits (562), Expect = 7e-71 >gnl|CDD|165670 PLN00097, PLN00097, photosystem I light harvesting complex Lhca2/4, chlorophyll a/b bi…
	27580247	YQDFVKPGSANQDPIFTNNK	3	4.72494
	27580247	RDAALPSWMoPGADLPGYLNGTLPGDFGFDPLYLGQDPVK	3	4.33822
	27580247	WYAQAELMNAR	2	4.32248
	27580247	RDAALPSWMPGADLPGYLNGTLPGDFGFDPLYLGQDPVK	3	3.98663
	27580247	LPDGNEPGYPGGIFDPFGWSK	2	3.73381
	27580247	LAMoLAFAGFIGQAYTTGTTPLK	2	3.52176
Cre07.g344950.t1.2	27564149	QTGTSGFINSFPFDPAGMoNSPSMoATK	2	3.97456	ref|XP_001692548.1|, gb|EDP04026.1| light-harvesting protein of photosystem I [Chlamydomonas reinhardtii], 2e-153 ; gnl|CDD|215054 PLN00100, PLN00100, light-harvesting complex chlorophyll-a/b protein of photosystem I (Lhca), 2e-74	5	33	-0.036	(+)	ref|XP_001692548.1|, gb|EDP04026.1| light-harvesting protein of photosystem I [Chlamydomonas reinhardtii], 2e-153	gnl|CDD|215054 PLN00100, PLN00100, light-harvesting complex chlorophyll-a/b protein of photosystem I (Lhca), 2e-74	17.5	LHCI proteins	>ref|XP_001692548.1| light-harvesting protein of photosystem I [Chlamydomonas reinhardtii] gb|EDP04026.1| light-harvesting protein of photosystem I [Chlamydomonas reinhardtii] Score = 436 bits (1121), Expect = 2e-153, Method: Compositional matrix adjust. >gb|AAL87738.1|AF244524_1 chlorophyll a/b-binding protein [Chlamydomonas reinhardtii] Score = 434 bits (1116), Expect = 1e-152, Method: Composit…	>gnl|CDD|215054 PLN00100, PLN00100, light-harvesting complex chlorophyll-a/b protein of photosystem I (Lhca); Provisional. Score = 227 bits (581), Expect = 2e-74 >gnl|CDD|215076 PLN00147, PLN00147, light-harvesting complex I chlorophyll-a/b binding protein Lhca5; Provisional. Score = 188 bits (478), Expect = 6e-59 >gnl|CDD|215055 PLN00101, PLN00101, Photosystem I light-harvesting complex type 4 p…
	27564149	EYDIPAQALTPIEFIVMoGFLEIK	2	3.75771
	27564149	GALAGDNGFDPLGLGQDEGR	2	3.70748
	27564149	EYDIPAQALTPIEFIVMGFLEIK	2	3.39918
	27564149	TQPIEGLTAHLADPFGK	2	3.37183
g6355.t1	27568583	GPIAALQEHLADPWGTTIFSK	2	4.52178	ref|XP_001698070.1|, dbj|BAD06922.1|, gb|EDO99655.1| light-harvesting chlorophyll-a/b protein of photosystem I [Chlamydomonas reinhardtii], 0.0; gnl|CDD|215055 PLN00101, PLN00101, Photosystem I light-harvesting complex type 4 protein, 4e-74; gnl|CDD|177716 PLN00098, PLN00098, light-harvesting complex I chlorophyll a/b-binding protein (Lhac), 1e-63	4	24	0.108	(+)	ref|XP_001698070.1|, dbj|BAD06922.1|, gb|EDO99655.1| light-harvesting chlorophyll-a/b protein of photosystem I [Chlamydomonas reinhardtii], 0.0	gnl|CDD|215055 PLN00101, PLN00101, Photosystem I light-harvesting complex type 4 protein, 4e-74; gnl|CDD|177716 PLN00098, PLN00098, light-harvesting complex I chlorophyll a/b-binding protein (Lhac), 1e-63	17.5	LHCI proteins	>ref|XP_001698070.1| light-harvesting protein of photosystem I [Chlamydomonas reinhardtii] dbj|BAD06922.1| light-harvesting chlorophyll-a/b protein of photosystem I [Chlamydomonas reinhardtii] gb|EDO99655.1| light-harvesting protein of photosystem I [Chlamydomonas reinhardtii] Score = 516 bits (1330), Expect = 0.0, Method: Compositional matrix adjust. >gb|ABD37907.1| light-harvesting chlorophyll-…	>gnl|CDD|215055 PLN00101, PLN00101, Photosystem I light-harvesting complex type 4 protein; Provisional. Score = 228 bits (583), Expect = 4e-74 >gnl|CDD|177716 PLN00098, PLN00098, light-harvesting complex I chlorophyll a/b-binding protein (Lhac); Provisional. Score = 202 bits (514), Expect = 1e-63 >gnl|CDD|165670 PLN00097, PLN00097, photosystem I light harvesting complex Lhca2/4, chlorophyll a/b b…
	27568583	GDLPGDFGFDPLGLGANAESLK	2	4.47689
	27568583	KPGSVDQDPIFSQYK	2	4.38914
	27568583	LPPHEVGYPGGVFAPFIPGDLAELK	2	3.40111
g11162.t2	27580342	FQATASDPAAPAVIGK	2	3.826	ref|XP_001698542.1|, gb|EDP08035.1| regulatory chlorophyll a/b binding protein [Chlamydomonas reinhardtii], 3e-163; gnl|CDD|177680 PLN00048, PLN00048, photosystem I light harvesting chlorophyll a/b binding protein 3, 3e-62	3	5	-0.032	+	ref|XP_001698542.1|, gb|EDP08035.1| regulatory chlorophyll a/b binding protein [Chlamydomonas reinhardtii], 3e-163	gnl|CDD|177680 PLN00048, PLN00048, photosystem I light harvesting chlorophyll a/b binding protein 3, 3e-62	17.5	LHCI proteins	ref|XP_001698542.1| regulatory chlorophyll a/b binding protein [Chlamydomonas reinhardtii] gb|EDP08035.1| regulatory chlorophyll a/b binding protein [Chlamydomonas reinhardtii] Length=237 Score = 487 bits (1253), Expect = 3e-163	>gnl|CDD|177680 PLN00048, PLN00048, photosystem I light harvesting chlorophyll a/b binding protein 3; Provisional. Score = 211 bits (538), Expect = 3e-62 >gnl|CDD|221498 pfam12263, DUF3611, Protein of unknown function (DUF3611). This family of proteins is found in bacteria and eukaryotes. Proteins in this family are typically between 180 and 205 amino acids in length. There are two completely con…
	27580342	MoQSYLDAAPGQEVPK	2	3.79319
	27580342	MQSYLDAAPGQEVPK	2	3.4082
Ferredoxin and thioredoxin-related proteins
Cre11.g476750.t1.2 m	27565098	LEEGEMPLNTYSNK	2	5.4597	ref|XP_001697352.1|, gb|EDP00292.1| ferredoxin-nadp reductase [Chlamydomonas reinhardtii], 0.0; gnl|CDD|215586 PLN03116, PLN03116, ferredoxin--NADP+ reductase, 0.0	11	18	-0.392	(+)	ref|XP_001697352.1|, gb|EDP00292.1| ferredoxin-nadp reductase [Chlamydomonas reinhardtii], 0.0	gnl|CDD|215586 PLN03116, PLN03116, ferredoxin--NADP+ reductase, 0.0	18	Ferredoxin and thioredoxin-related proteins	>ref|XP_001697352.1| ferredoxin-nadp reductase [Chlamydomonas reinhardtii] gb|EDP00292.1| ferredoxin-nadp reductase [Chlamydomonas reinhardtii] Score = 724 bits (1868), Expect = 0.0, Method: Compositional matrix adjust. >ref|XP_002954986.1| ferredoxin-NADP+ reductase [Volvox carteri f. nagariensis] gb|AAB40978.1| ferredoxin-NADP+ reductase [Volvox carteri] gb|EFJ43974.1| ferredoxin-NADP+ reductas…	>gnl|CDD|215586 PLN03116, PLN03116, ferredoxin--NADP+ reductase; Provisional. Score = 599 bits (1545), Expect = 0.0 >gnl|CDD|99804 cd06208, CYPOR_like_FNR, These ferredoxin reductases are related to the NADPH cytochrome p450 reductases (CYPOR), but lack the FAD-binding region connecting sub-domain. Ferredoxin-NADP+ reductase (FNR) is an FAD-containing enzyme that catalyzes the reversible electron…
	27565098	TVPTKLEEGEMoPLNTYSNK	2	4.94936
	27565098	LEEGEMoPLNTYSNK	2	4.80155
	27565098	TVPTKLEEGEMPLNTYSNK	2	4.44003
	27565098	IPFWEGQSYGVIPPGTKINSKm3	3	3.83541
	27565098	IPFWEGQSYGVIPPGTKmINSKm2	3	3.81518
	27565098	KmGLCSNFLCDATPGTEISMoTGPTGK	2	3.60685
	27565098	GLNYEEWVEGLK	2	3.47959
	27565098	KmGLCSNFLCDATPGTEISMTGPTGK	2	3.41878
	27565098	FTGLFWLFMoGVANSDAK	2	3.37911
	27565098	LYDEELQAIAK	2	3.29342
g7551.t1	27564072	ITNNAAEEEEPAEDDGEEAPK	2	6.21579	ref|XP_001702882.1|, gb|EDO96839.1| predicted protein [Chlamydomonas reinhardtii], 1e-79; gnl|CDD|235334 PRK05035, PRK05035, electron transport complex protein RnfC, 5e-10	8	11	-0.457	-	ref|XP_001702882.1|, gb|EDO96839.1| predicted protein [Chlamydomonas reinhardtii], 1e-79	gnl|CDD|235334 PRK05035, PRK05035, electron transport complex protein RnfC, 5e-10	18	Ferredoxin and thioredoxin-related proteins	>ref|XP_002955129.1| hypothetical protein VOLCADRAFT_106656 [Volvox carteri f. nagariensis] gb|EFJ43883.1| hypothetical protein VOLCADRAFT_106656 [Volvox carteri f. nagariensis] Score = 533 bits (1372), Expect = 0.0, Method: Compositional matrix adjust. >ref|XP_001702882.1| predicted protein [Chlamydomonas reinhardtii] gb|EDO96839.1| predicted protein [Chlamydomonas reinhardtii] Score = 256 bits …	>gnl|CDD|235334 PRK05035, PRK05035, electron transport complex protein RnfC; Provisional. Score = 60.7 bits (148), Expect = 5e-10 >gnl|CDD|173412 PTZ00121, PTZ00121, MAEBL; Provisional. Score = 59.4 bits (143), Expect = 2e-09 >gnl|CDD|233758 TIGR02169, SMC_prok_A, chromosome segregation protein SMC, primarily archaeal type. SMC (structural maintenance of chromosomes) proteins bind DNA and act in …
	27564072	ASAAQKEEIAALVTELSR	2	4.96382
	27564072	AKPLVEQLIAITSGTDAGAK	2	4.04577
	27564072	DLLAQLAADIK	2	3.93525
	27564072	AGAGPAVFAGQNAK	2	3.89652
	27564072	IQLLYLDDEIR	2	3.63473
	27564072	AISQQLDAAAGAK	2	3.10767
	27564072	LVNEVQYK	1	2.08345
Cre05.g230850.t1.3	27572851	AAGEGAAQAAADASAALVGAVK	2	6.84366	ref|XP_002953122.1|, gb|EFJ45721.1| hypothetical protein VOLCADRAFT_105815 [Volvox carteri f. nagariensis], 2e-88; gnl|CDD|173412 PTZ00121, PTZ00121, MAEBL, 1e-13; gnl|CDD|235334 PRK05035, PRK05035, electron transport complex protein RnfC, 5e-13	6	8	0.19	+	ref|XP_002953122.1|, gb|EFJ45721.1| hypothetical protein VOLCADRAFT_105815 [Volvox carteri f. nagariensis], 2e-88	gnl|CDD|173412 PTZ00121, PTZ00121, MAEBL, 1e-13; gnl|CDD|235334 PRK05035, PRK05035, electron transport complex protein RnfC, 5e-13	18	Ferredoxin and thioredoxin-related proteins	>ref|XP_002953122.1| hypothetical protein VOLCADRAFT_105815 [Volvox carteri f. nagariensis] gb|EFJ45721.1| hypothetical protein VOLCADRAFT_105815 [Volvox carteri f. nagariensis] Score = 310 bits (793), Expect = 2e-88, Method: Compositional matrix adjust. >ref|XP_005845680.1| hypothetical protein CHLNCDRAFT_136765 [Chlorella variabilis] gb|EFN53578.1| hypothetical protein CHLNCDRAFT_136765 [Chlore…	>gnl|CDD|173412 PTZ00121, PTZ00121, MAEBL; Provisional. Score = 73.3 bits (179), Expect = 1e-13 >gnl|CDD|235334 PRK05035, PRK05035, electron transport complex protein RnfC; Provisional. Score = 70.7 bits (174), Expect = 5e-13 >gnl|CDD|235906 PRK07003, PRK07003, DNA polymerase III subunits gamma and tau; Validated. Score = 59.1 bits (143), Expect = 2e-09 >gnl|CDD|237171 PRK12678, PRK12678, transcr…
	27572851	DVGSAVYLGATALAAVVVLAVK	3	4.8211
	27572851	VAAGAVEAAGAAHAAADK	2	4.54602
	27572851	SSEQTDVAALAAAVAK	2	3.82618
	27572851	DEIAEQLAAAPDGAGLAAPLAALWR	2	3.82479
	27572851	VAEAAAAGAAHAAAAGGNAVK	2	3.40325
g759.t1	27578050	LENVHDLTPDNFDK	2	4.53889	ref|XP_001689618.1|, gb|EDP09356.1| protein disulfide isomerase [Chlamydomonas reinhardtii], 9e-180; gnl|CDD|239259 cd02961, PDI_a_family, Protein Disulfide Isomerase (PDIa) family, 6e-42	4	4	-0.21	(+)	ref|XP_001689618.1|, gb|EDP09356.1| protein disulfide isomerase [Chlamydomonas reinhardtii], 9e-180	gnl|CDD|239259 cd02961, PDI_a_family, Protein Disulfide Isomerase (PDIa) family, 6e-42	18	Ferredoxin and thioredoxin-related proteins	>ref|XP_001689618.1| protein disulfide isomerase [Chlamydomonas reinhardtii] gb|EDP09356.1| protein disulfide isomerase [Chlamydomonas reinhardtii] Score = 506 bits (1303), Expect = 9e-180, Method: Compositional matrix adjust. >ref|XP_002955374.1| hypothetical protein VOLCADRAFT_106773 [Volvox carteri f. nagariensis] gb|EFJ43445.1| hypothetical protein VOLCADRAFT_106773 [Volvox carteri f. nagarie…	>gnl|CDD|239259 cd02961, PDI_a_family, Protein Disulfide Isomerase (PDIa) family, redox active TRX domains; composed of eukaryotic proteins involved in oxidative protein folding in the endoplasmic reticulum (ER) by acting as catalysts and folding assistants. Members of this family include PDI and PDI-related proteins like ERp72, ERp57 (or ERp60), ERp44, P5, PDIR, ERp46 and the transmembrane PDIs.…
	27578050	KTSVLGAFAAEDEE	2	4.46997
	27578050	LGELVAADPK	2	3.23342
	27578050	FVDAAADAK	1	2.2879
Cre06.g283850.t1.2	27569457	SPAGEVEQADAALR	2	4.88755	ref|XP_001695342.1|, gb|EDP01600.1| predicted protein [Chlamydomonas reinhardtii], 0.0; gnl|CDD|235334 PRK05035, PRK05035, electron transport complex protein RnfC, 1e-05	4	4	0.026	(+)	ref|XP_001695342.1|, gb|EDP01600.1| predicted protein [Chlamydomonas reinhardtii], 0.0	gnl|CDD|235334 PRK05035, PRK05035, electron transport complex protein RnfC, 1e-05	18	Ferredoxin and thioredoxin-related proteins	ref|XP_001695342.1| predicted protein [Chlamydomonas reinhardtii] gb|EDP01600.1| predicted protein [Chlamydomonas reinhardtii] Length=701 Score = 1417 bits (3668), Expect = 0.0	>gnl|CDD|235334 PRK05035, PRK05035, electron transport complex protein RnfC; Provisional. Score = 46.9 bits (112), Expect = 1e-05 >gnl|CDD|236545 PRK09510, tolA, cell envelope integrity inner membrane protein TolA; Provisional. Score = 40.6 bits (95), Expect = 0.001 >gnl|CDD|225606 COG3064, TolA, Membrane protein involved in colicin uptake [Cell envelope biogenesis, outer membrane]. Score = 39.5 …
	27569457	SAAAAWVQTQEK	2	3.82102
	27569457	LGVPMGSLALEDLWR	2	3.47311
	27569457	AVDTAVEESAATIAASK	2	3.13918
g16777.t1	27567419	AEGSSTSMoVQALEVLR	2	4.19983	ref|XP_001698938.1| hypothetical protein CHLREDRAFT_193410, gb|EDO99220.1| predicted protein [Chlamydomonas reinhardtii], 0.0; gnl|CDD|205595 pfam13417, GST_N_3, Glutathione S-transferase, N-terminal domain, 8e-09	3	3	-0.227	(+)	ref|XP_001698938.1| hypothetical protein CHLREDRAFT_193410, gb|EDO99220.1| predicted protein [Chlamydomonas reinhardtii], 0.0	gnl|CDD|205595 pfam13417, GST_N_3, Glutathione S-transferase, N-terminal domain, 8e-09	18	Ferredoxin and thioredoxin-related proteins	>ref|XP_001698938.1| hypothetical protein CHLREDRAFT_193410 [Chlamydomonas reinhardtii] gb|EDO99220.1| predicted protein [Chlamydomonas reinhardtii] Score = 546 bits (1406), Expect = 0.0, Method: Compositional matrix adjust. >ref|XP_002958196.1| hypothetical protein VOLCADRAFT_108017 [Volvox carteri f. nagariensis] gb|EFJ40730.1| hypothetical protein VOLCADRAFT_108017 [Volvox carteri f. nagariens…	>gnl|CDD|205595 pfam13417, GST_N_3, Glutathione S-transferase, N-terminal domain. Score = 51.0 bits (123), Expect = 8e-09 >gnl|CDD|222110 pfam13409, GST_N_2, Glutathione S-transferase, N-terminal domain. This family is closely related to pfam02798. Score = 42.2 bits (100), Expect = 8e-06
	27567419	AEGSSTSMVQALEVLR	2	3.43654
	27567419	DGVLHQSYDIAR	2	3.34405
Cre02.g114600.t1.2	27574252	DYGVLIEDGPDAGVTLR	2	5.59809	ref|XP_001699660.1|, gb|EDP07356.1| 2-cys peroxiredoxin [Chlamydomonas reinhardtii], 2e-142; gnl|CDD|239313 cd03015, PRX_Typ2cys, typical 2-Cys PRX subfamily, 4e-112	2	4	-0.003	(+)	ref|XP_001699660.1|, gb|EDP07356.1| 2-cys peroxiredoxin [Chlamydomonas reinhardtii], 2e-142	gnl|CDD|239313 cd03015, PRX_Typ2cys, typical 2-Cys PRX subfamily, 4e-112	18	Ferredoxin and thioredoxin-related proteins	>ref|XP_001699660.1| 2-cys peroxiredoxin [Chlamydomonas reinhardtii] gb|EDP07356.1| 2-cys peroxiredoxin [Chlamydomonas reinhardtii] Score = 406 bits (1044), Expect = 2e-142, Method: Compositional matrix adjust. >ref|XP_002956599.1| 2-cys peroxiredoxin, probably cytosolic [Volvox carteri f. nagariensis] gb|EFJ42366.1| 2-cys peroxiredoxin, probably cytosolic [Volvox carteri f. nagariensis] Score = …	>gnl|CDD|239313 cd03015, PRX_Typ2cys, Peroxiredoxin (PRX) family, Typical 2-Cys PRX subfamily; PRXs are thiol-specific antioxidant (TSA) proteins, which confer a protective role in cells through its peroxidase activity by reducing hydrogen peroxide, peroxynitrite, and organic hydroperoxides. The functional unit of typical 2-cys PRX is a homodimer. A unique intermolecular redox-active disulfide ce…
	27574252	YPLVADLTK	1	2.16259
Cre06.g249750.t1.3	27568472	YASSALNSMTLLIGTK	2	4.56638	ref|XP_001696435.1| hypothetical protein CHLREDRAFT_187330, gb|EDP08412.1| predicted protein [Chlamydomonas reinhardtii], 0.0 ; gnl|CDD|235334 PRK05035, PRK05035, electron transport complex protein RnfC, 1e-22	2	3	-0.212	(+)	ref|XP_001696435.1| hypothetical protein CHLREDRAFT_187330, gb|EDP08412.1| predicted protein [Chlamydomonas reinhardtii], 0.0	gnl|CDD|235334 PRK05035, PRK05035, electron transport complex protein RnfC, 1e-22	18	Ferredoxin and thioredoxin-related proteins	>ref|XP_001696435.1| hypothetical protein CHLREDRAFT_187330 [Chlamydomonas reinhardtii] gb|EDP08412.1| predicted protein [Chlamydomonas reinhardtii] Score = 723 bits (1865), Expect = 0.0, Method: Compositional matrix adjust. >gb|ADI46955.1| MTM1037 [Volvox carteri f. nagariensis] Score = 442 bits (1136), Expect = 2e-139, Method: Compositional matrix adjust. >gb|ADI46841.1| MTF0822 [Volvox carteri…	>gnl|CDD|235334 PRK05035, PRK05035, electron transport complex protein RnfC; Provisional. Score = 102 bits (257), Expect = 1e-22 >gnl|CDD|173412 PTZ00121, PTZ00121, MAEBL; Provisional. Score = 99.4 bits (247), Expect = 2e-21 >gnl|CDD|237855 PRK14900, valS, valyl-tRNA synthetase; Provisional. Score = 86.6 bits (214), Expect = 1e-17 >gnl|CDD|235906 PRK07003, PRK07003, DNA polymerase III subunits ga…
	27568472	YLADMAEEAGDWAAVDK	2	3.82895
Cre14.g622750.t1.1	27565746	VPLPLLAAFGFPVPLPLR	2	4.0694	ref|XP_001692734.1|, gb|EDP03753.1| predicted protein [Chlamydomonas reinhardtii], 9e-95; gnl|CDD|225556 COG3011, COG3011, Predicted thiol-disulfide oxidoreductase, 3e-33; gnl|CDD|217918 pfam04134, DUF393, Protein of unknown function, DUF393, 2e-30	2	3	-0.097	(+)	ref|XP_001692734.1|, gb|EDP03753.1| predicted protein [Chlamydomonas reinhardtii], 9e-95	gnl|CDD|225556 COG3011, COG3011, Predicted thiol-disulfide oxidoreductase, 3e-33; gnl|CDD|217918 pfam04134, DUF393, Protein of unknown function, DUF393, 2e-30	18	Ferredoxin and thioredoxin-related proteins	ref|XP_001692734.1| predicted protein [Chlamydomonas reinhardtii] gb|EDP03753.1| predicted protein [Chlamydomonas reinhardtii] Length=137 Score = 285 bits (728), Expect = 9e-95; ref|XP_005643949.1| DUF393-domain-containing protein [Coccomyxa subellipsoidea C-169] gb|EIE19405.1| DUF393-domain-containing protein [Coccomyxa subellipsoidea C-169] Length=189 Score = 172 bits (437), Expect = 5e-50 (5. …	>gnl|CDD|225556 COG3011, COG3011, Predicted thiol-disulfide oxidoreductase [General function prediction only]. Score = 118 bits (297), Expect = 3e-33 >gnl|CDD|217918 pfam04134, DUF393, Protein of unknown function, DUF393. Members of this family have two highly conserved cysteine residues near their N-terminus. The function of these proteins is unknown. Score = 110 bits (276), Expect = 2e-30 >gnl|…
	27565746	SPDDISSIVLVER	2	3.77663
Cre07.g328150.t2.1	27564058	MoGGTGAVPLHGSLATPSR	2	3.87693	ref|XP_001690462.1|, gb|EDP05721.1| protein disulfide isomerase [Chlamydomonas reinhardtii], 0.0; gnl|CDD|239299 cd03001, PDI_a_P5, PDIa family, P5 subfamily, 2e-52	2	3	-0.191	+	ref|XP_001690462.1|, gb|EDP05721.1| protein disulfide isomerase [Chlamydomonas reinhardtii], 0.0	gnl|CDD|239299 cd03001, PDI_a_P5, PDIa family, P5 subfamily, 2e-52	18	Ferredoxin and thioredoxin-related proteins	>ref|XP_001690462.1| protein disulfide isomerase [Chlamydomonas reinhardtii] gb|EDP05721.1| protein disulfide isomerase [Chlamydomonas reinhardtii] Score = 931 bits (2406), Expect = 0.0, Method: Compositional matrix adjust. >ref|XP_002953269.1| hypothetical protein VOLCADRAFT_105867 [Volvox carteri f. nagariensis] gb|EFJ45579.1| hypothetical protein VOLCADRAFT_105867 [Volvox carteri f. nagariensi…	>gnl|CDD|239299 cd03001, PDI_a_P5, PDIa family, P5 subfamily; composed of eukaryotic proteins similar to human P5, a PDI-related protein with a domain structure of aa'b (where a and a' are redox active TRX domains and b is a redox inactive TRX-like domain). Like PDI, P5 is located in the endoplasmic reticulum (ER) and displays both isomerase and chaperone activities, which are independent of each…
	27564058	GPVVELTSSNLK	2	3.46207
Cre06.g291550.t1.2	27567821	ASIVVEQLAQEEEKEVIYAR	2	3.93118	ref|XP_001695530.1|, gb|EDP01788.1| predicted protein [Chlamydomonas reinhardtii], 2e-171; gnl|CDD|185622 PTZ00443, PTZ00443, Thioredoxin domain-containing protein, 2e-12	2	2	-0.147	+	ref|XP_001695530.1|, gb|EDP01788.1| predicted protein [Chlamydomonas reinhardtii], 2e-171	gnl|CDD|185622 PTZ00443, PTZ00443, Thioredoxin domain-containing protein, 2e-12	18	Ferredoxin and thioredoxin-related proteins	ref|XP_001695530.1| predicted protein [Chlamydomonas reinhardtii] gb|EDP01788.1| predicted protein [Chlamydomonas reinhardtii] Length=303 Score = 487 bits (1253), Expect = 2e-171	>gnl|CDD|185622 PTZ00443, PTZ00443, Thioredoxin domain-containing protein; Provisional. Score = 63.1 bits (153), Expect = 2e-12 >gnl|CDD|239280 cd02982, PDI_b'_family, Protein Disulfide Isomerase (PDIb') family, redox inactive TRX-like domain b'; composed of eukaryotic proteins involved in oxidative protein folding in the endoplasmic reticulum (ER) by acting as catalysts and folding assistants. M…
	27567821	TFVESGYANAEPQDVPAVNER	2	3.83352
Protein translocation, assembly and chaperones, chloroplast
Cre07.g339150.t1.1	27564800	GNYPLLIMoAEDVEQEALATLVVNK	2	4.73985	ref|XP_001692504.1|, gb|EDP03982.1| chaperonin 60B2 [Chlamydomonas reinhardtii], 0.0; gnl|CDD|215611 PLN03167, PLN03167, Chaperonin-60 beta subunit, 0.0	11	14	-0.14	(+)	ref|XP_001692504.1|, gb|EDP03982.1| chaperonin 60B2 [Chlamydomonas reinhardtii], 0.0	gnl|CDD|215611 PLN03167, PLN03167, Chaperonin-60 beta subunit, 0.0	18.5	Protein translocation, assembly and chaperones, chloroplast	>ref|XP_001692504.1| chaperonin 60B2 [Chlamydomonas reinhardtii] gb|EDP03982.1| chaperonin 60B2 [Chlamydomonas reinhardtii] Score = 1157 bits (2993), Expect = 0.0, Method: Compositional matrix adjust. >ref|XP_002951713.1| hypothetical protein VOLCADRAFT_81582 [Volvox carteri f. nagariensis] gb|EFJ47164.1| hypothetical protein VOLCADRAFT_81582 [Volvox carteri f. nagariensis] Score = 974 bits (2518…	>gnl|CDD|215611 PLN03167, PLN03167, Chaperonin-60 beta subunit; Provisional. Score = 820 bits (2119), Expect = 0.0 >gnl|CDD|234573 PRK00013, groEL, chaperonin GroEL; Reviewed. Score = 775 bits (2005), Expect = 0.0 >gnl|CDD|239460 cd03344, GroEL, GroEL_like type I chaperonin. Chaperonins are involved in productive folding of proteins. They share a common general morphology, a double toroid of 2 st…
	27564800	SSYLEDIAILTGGTVVKDELGITLEK	3	4.50771
	27564800	TNDTAGDGTTTATVLSAAFIAEGMK	2	3.98686
	27564800	EVELEDPVENIGAK	2	3.80241
	27564800	NLAAETEQEYEK	2	3.68746
	27564800	LSGGVAIIQVGAQTETELK	2	3.65197
	27564800	NLAAETEQEYEKEK	2	3.61337
	27564800	DIIGILEAAIR	2	3.38446
	27564800	IVNDGVTIAR	2	3.13854
	27564800	GNYPLLIMAEDVEQEALATLVVNK	2	3.07202
	27564800	TFLLADVVVTEIPEKEK	2	3.06522
Cre12.g514850.t1.2	27582586	AEDSLTSLDEYVGR	2	4.64727	ref|XP_001702984.1|, gb|AAU10511.1|, gb|EDO96722.1| heat shock protein 90C [Chlamydomonas reinhardtii], 0.0; gnl|CDD|235366 PRK05218, PRK05218, heat shock protein 90, 0.0	7	7	-0.324	(+)	ref|XP_001702984.1|, gb|AAU10511.1|, gb|EDO96722.1| heat shock protein 90C [Chlamydomonas reinhardtii], 0.0	gnl|CDD|235366 PRK05218, PRK05218, heat shock protein 90, 0.0	18.5	Protein translocation, assembly and chaperones, chloroplast	ref|XP_001702984.1| heat shock protein 90C [Chlamydomonas reinhardtii] gb|AAU10511.1| heat shock protein 90C [Chlamydomonas reinhardtii] gb|EDO96722.1| heat shock protein 90C [Chlamydomonas reinhardtii] Length=810 Score = 1649 bits (4271), Expect = 0.0	>gnl|CDD|235366 PRK05218, PRK05218, heat shock protein 90; Provisional. Score = 750 bits (1939), Expect = 0.0 >gnl|CDD|223403 COG0326, HtpG, Molecular chaperone, HSP90 family [Posttranslational modification, protein turnover, chaperones]. Score = 678 bits (1753), Expect = 0.0 >gnl|CDD|240341 PTZ00272, PTZ00272, heat shock protein 83 kDa (Hsp83); Provisional. Score = 625 bits (1614), Expect = 0.0 …
	27582586	VFISDEFDEDLMoPR	2	3.96856
	27582586	TIYYMAADSVAAAR	2	3.84348
	27582586	IMoEINPNHDIIAGIK	2	3.69237
	27582586	VFISDEFDEDLMPR	2	3.67054
	27582586	IALGYDILSEAEEQAAAAAPQAAEAAAAPK	2	3.41558
	27582586	EQLLSNLGTIAR	2	3.28105
g5049.t1 / g5049.t2	27580526 / 27580527	LNAPLLIIAEDVSGEALATLVVNK	2	7.04742	ref|XP_001703692.1|, gb|EDO96383.1| chaperonin 60A [Chlamydomonas reinhardtii], 0.0; sp|Q42694.1|RUBA_CHLRE, RuBisCO large subunit-binding protein subunit alpha, chloroplastic; gnl|CDD|239460 cd03344, GroEL, GroEL_like type I chaperoninATP hydrolysis, 0.0	6	7	-0,07 / -0,075	(+)	ref|XP_001703692.1|, gb|EDO96383.1| chaperonin 60A [Chlamydomonas reinhardtii], 0.0; sp|Q42694.1|RUBA_CHLRE, RuBisCO large subunit-binding protein subunit alpha, chloroplastic	gnl|CDD|239460 cd03344, GroEL, GroEL_like type I chaperoninATP hydrolysis, 0.0	18.5	Protein translocation, assembly and chaperones, chloroplast	ref|XP_001703692.1| chaperonin 60A [Chlamydomonas reinhardtii] gb|EDO96383.1| chaperonin 60A [Chlamydomonas reinhardtii] Length=580 Score = 883 bits (2281), Expect = 0.0	>gnl|CDD|239460 cd03344, GroEL, GroEL_like type I chaperonin. Chaperonins are involved in productive folding of proteins. They share a common general morphology, a double toroid of 2 stacked rings, each composed of 7-9 subunits. The symmetry of type I is seven-fold and they are found in eubacteria (GroEL) and in organelles of eubacterial descent (hsp60 and RBP). With the aid of cochaperonin GroES…
	27580526	NVASISAGNDNAIGEMIADALDK	2	5.7363
	27580526	SLLQDIAIVTGAEFIAK	3	4.27525
	27580526	TNDAAGDGTTTASVLAR	2	4.18194
	27580526	VGAATEAELEDR	2	4.1702
	27580526	ELAETDSVYDTEK	2	3.60347
Cre17.g741450.t1.2	27571567	TNDTAGDGTTTATVLSAAFIAEGMK	2	3.98686	ref|XP_001692504.1|, gb|EDP03982.1|, gb|EDO97815.1| chaperonin 60B1 [Chlamydomonas reinhardtii], 0.0; gnl|CDD|215611 PLN03167, PLN03167, Chaperonin-60 beta subunit, 0.0	5	6	-0.066	(+)	ref|XP_001692504.1|, gb|EDP03982.1|, gb|EDO97815.1| chaperonin 60B1 [Chlamydomonas reinhardtii], 0.0	gnl|CDD|215611 PLN03167, PLN03167, Chaperonin-60 beta subunit, 0.0	18.5	Protein translocation, assembly and chaperones, chloroplast	>ref|XP_001701113.1| hypothetical protein CHLREDRAFT_179152 [Chlamydomonas reinhardtii] gb|EDO97815.1| chaperonin 60B1 [Chlamydomonas reinhardtii] Score = 1160 bits (3000), Expect = 0.0, Method: Compositional matrix adjust. >ref|XP_001692504.1| chaperonin 60B2 [Chlamydomonas reinhardtii] gb|EDP03982.1| chaperonin 60B2 [Chlamydomonas reinhardtii] Score = 897 bits (2319), Expect = 0.0, Method: Comp…	>gnl|CDD|215611 PLN03167, PLN03167, Chaperonin-60 beta subunit; Provisional. Score = 791 bits (2044), Expect = 0.0 >gnl|CDD|239460 cd03344, GroEL, GroEL_like type I chaperonin. Chaperonins are involved in productive folding of proteins. They share a common general morphology, a double toroid of 2 stacked rings, each composed of 7-9 subunits. The symmetry of type I is seven-fold and they are found…
	27571567	LSGGVAIIQVGAQTETELK	2	3.65197
	27571567	DIITILESAIR	2	3.63827
	27571567	IVNDGVTIAR	2	3.13854
	27571567	TFLLADVVVTELK	2	3.12557
Cre17.g729800.t1.2	27571305	IISSQNNQDPSQQQAQAILK	2	4.8001	sp|Q8LKI3.1|ALB32_CHLRE Inner membrane ALBINO3-like protein 2, chloroplastic; gb|AAM49792.1|AF514291_1 albino 3-like protein [Chlamydomonas reinhardtii], 0.0 ; gnl|CDD|216872 pfam02096, 60KD_IMP, 60Kd inner membrane protein, 2e-74	3	8	-0.041	(+)	sp|Q8LKI3.1|ALB32_CHLRE Inner membrane ALBINO3-like protein 2, chloroplastic; gb|AAM49792.1|AF514291_1 albino 3-like protein [Chlamydomonas reinhardtii], 0.0	gnl|CDD|216872 pfam02096, 60KD_IMP, 60Kd inner membrane protein, 2e-74	18.5	Protein translocation, assembly and chaperones, chloroplast	>sp|Q8LKI3.1|ALB32_CHLRE RecName: Full=Inner membrane ALBINO3-like protein 2, chloroplastic; Flags: Precursor gb|AAM49792.1|AF514291_1 albino 3-like protein [Chlamydomonas reinhardtii] Score = 850 bits (2195), Expect = 0.0, Method: Compositional matrix adjust. >ref|XP_002949714.1| inner membrane ALBINO3-like protein 2, chloroplast precursor [Volvox carteri f. nagariensis] gb|EFJ49266.1| inner mem…	>gnl|CDD|216872 pfam02096, 60KD_IMP, 60Kd inner membrane protein. Score = 233 bits (596), Expect = 2e-74 >gnl|CDD|234272 TIGR03592, yidC_oxa1_cterm, membrane protein insertase, YidC/Oxa1 family, C-terminal domain. This model describes full-length from some species, and the C-terminal region only from other species, of the YidC/Oxa1 family of proteins. This domain appears to be univeral among bact…
	27571305	YADDPENLQLETAR	2	4.50146
	27571305	APATAGSSTPIVKPK	2	3.97382
g8378.t1	27563411	YSGTEFEEDGDNYIVVR	2	4.99796	ref|XP_001703710.1|, gb|EDO96350.1| chaperonin 20 [Chlamydomonas reinhardtii], 7e-128; gnl|CDD|178988 PRK00364, groES, co-chaperonin GroES, 4e-29	3	4	-0.057	-	ref|XP_001703710.1|, gb|EDO96350.1| chaperonin 20 [Chlamydomonas reinhardtii], 7e-128	gnl|CDD|178988 PRK00364, groES, co-chaperonin GroES, 4e-29	18.5	Protein translocation, assembly and chaperones, chloroplast	>ref|XP_001703710.1| chaperonin 20 [Chlamydomonas reinhardtii] gb|EDO96350.1| chaperonin 20 [Chlamydomonas reinhardtii] Score = 371 bits (953), Expect = 7e-128, Method: Compositional matrix adjust. >ref|XP_002949103.1| hypothetical protein VOLCADRAFT_104171 [Volvox carteri f. nagariensis] gb|EFJ49596.1| hypothetical protein VOLCADRAFT_104171 [Volvox carteri f. nagariensis] Score = 360 bits (925),…	>gnl|CDD|178988 PRK00364, groES, co-chaperonin GroES; Reviewed. Score = 105 bits (266), Expect = 4e-29 >gnl|CDD|197951 smart00883, Cpn10, Chaperonin 10 Kd subunit. The chaperonins are 'helper' molecules required for correct folding and subsequent assembly of some proteins. These are required for normal cell growth, and are stress-induced, acting to stabilise or protect disassembled polypeptides u…
	27563411	TSGGVLLATESAEKPTFGTVVAVGEGREDEETK	3	3.76663
	27563411	SVGGVLLPASVR	2	3.4371
Protein translocation, assembly and chaperones
Cre09.g386750.t1.2	27570187	MoGYEVLFMoVDPIDEYAVQQLK	2	5.11975	ref|XP_001695264.1|, gb|EDP01972.1| heat shock protein 90A [Chlamydomonas reinhardtii], 0.0 ; gnl|CDD|240341 PTZ00272, PTZ00272, heat shock protein 83 kDa (Hsp83); gnl|CDD|215774 pfam00183, HSP90, Hsp90 protein; 0.0	10	11	-0.585	(+)	ref|XP_001695264.1|, gb|EDP01972.1| heat shock protein 90A [Chlamydomonas reinhardtii], 0.0	gnl|CDD|240341 PTZ00272, PTZ00272, heat shock protein 83 kDa (Hsp83); gnl|CDD|215774 pfam00183, HSP90, Hsp90 protein; 0.0	19	Protein translocation, assembly and chaperones	>ref|XP_001695264.1| heat shock protein 90A [Chlamydomonas reinhardtii] gb|EDP01972.1| heat shock protein 90A [Chlamydomonas reinhardtii] Score = 1446 bits (3743), Expect = 0.0, Method: Compositional matrix adjust. >ref|XP_002947115.1| hypothetical protein VOLCADRAFT_73112 [Volvox carteri f. nagariensis] gb|EFJ51705.1| hypothetical protein VOLCADRAFT_73112 [Volvox carteri f. nagariensis] Score = …	>gnl|CDD|240341 PTZ00272, PTZ00272, heat shock protein 83 kDa (Hsp83); Provisional. Score = 956 bits (2473), Expect = 0.0 >gnl|CDD|215774 pfam00183, HSP90, Hsp90 protein. Score = 828 bits (2141), Expect = 0.0 >gnl|CDD|235366 PRK05218, PRK05218, heat shock protein 90; Provisional. Score = 781 bits (2021), Expect = 0.0 >gnl|CDD|223403 COG0326, HtpG, Molecular chaperone, HSP90 family [Posttranslatio…
	27570187	HSEFISYPISLWTEK	2	5.05579
	27570187	ADGTLAITDSGIGMoTK	2	4.71612
	27570187	NPDEVTKEEYAAFYK	2	4.46535
	27570187	VQEVQHEWDLLNK	2	4.26181
	27570187	SVLDNNPELYIHLQPNK	2	4.04309
	27570187	ADGTLAITDSGIGMTK	2	3.80298
	27570187	SISNDWEDHLAVK	2	3.73718
	27570187	GIVDSEDLPLNISR	2	3.54074
	27570187	ADLINNLGTIAR	2	3.52006
Cre09.g393200.t1.2	27570771	DILLLDVTPLSLGIETLGGVFTR	2	5.58619	ref|XP_001694468.1|, gb|EDP02463.1| heat shock protein 70C [Chlamydomonas reinhardtii], 0.0; gnl|CDD|234715 PRK00290, dnaK, molecular chaperone DnaK, 0.0	9	11	-0.289	(+)	ref|XP_001694468.1|, gb|EDP02463.1| heat shock protein 70C [Chlamydomonas reinhardtii], 0.0	gnl|CDD|234715 PRK00290, dnaK, molecular chaperone DnaK, 0.0	19	Protein translocation, assembly and chaperones	>ref|XP_001694468.1| heat shock protein 70C [Chlamydomonas reinhardtii] gb|EDP02463.1| heat shock protein 70C [Chlamydomonas reinhardtii] Score = 1237 bits (3200), Expect = 0.0, Method: Compositional matrix adjust. >ref|XP_002947637.1| heat shock protein Hsp70C [Volvox carteri f. nagariensis] gb|EFJ51170.1| heat shock protein Hsp70C [Volvox carteri f. nagariensis] Score = 1150 bits (2976), Expect…	>gnl|CDD|234715 PRK00290, dnaK, molecular chaperone DnaK; Provisional. Score = 1175 bits (3042), Expect = 0.0 >gnl|CDD|240403 PTZ00400, PTZ00400, DnaK-type molecular chaperone; Provisional. Score = 1005 bits (2599), Expect = 0.0 >gnl|CDD|233830 TIGR02350, prok_dnaK, chaperone protein DnaK. Members of this family are the chaperone DnaK, of the DnaK-DnaJ-GrpE chaperone system. All members of the se…
	27570771	IQSSGGLSDDQINQMVR	2	5.34193
	27570771	IQSSGGLSDDQINQMoVR	2	4.62042
	27570771	IINEPTAAALAYGTDK	2	4.20693
	27570771	NEADTAIYTTEK	2	4.12394
	27570771	GVNPDEVVAMGAAIQGGVLR	2	3.778
	27570771	IINEPTAAALAYGTDKK	2	3.72922
	27570771	SQVFSTAADNQTQVGIK	2	3.7121
	27570771	AASQSEDLPDLK	2	3.65832
Cre02.g080600.t1.2	27575131	KTEIDEIVLVGGSTR	2	4.46884	ref|XP_001701884.1|, gb|EDP06859.1| binding protein 2 [Chlamydomonas reinhardtii], 0.0; ref|XP_001701685.1|, gb|EDP06660.1| binding protein 1 [Chlamydomonas reinhardtii], 0.0; gnl|CDD|240227 PTZ00009, PTZ00009, heat shock 70 kDa protein, 0.0	6	6	-0.486	+	ref|XP_001701884.1|, gb|EDP06859.1| binding protein 2 [Chlamydomonas reinhardtii], 0.0; ref|XP_001701685.1|, gb|EDP06660.1| binding protein 1 [Chlamydomonas reinhardtii], 0.0	gnl|CDD|240227 PTZ00009, PTZ00009, heat shock 70 kDa protein, 0.0	19	Protein translocation, assembly and chaperones	>ref|XP_001701884.1| binding protein 2 [Chlamydomonas reinhardtii] gb|EDP06859.1| binding protein 2 [Chlamydomonas reinhardtii] Score = 1344 bits (3479), Expect = 0.0, Method: Compositional matrix adjust. >ref|XP_001701685.1| binding protein 1 [Chlamydomonas reinhardtii] gb|EDP06660.1| binding protein 1 [Chlamydomonas reinhardtii] Score = 1156 bits (2991), Expect = 0.0, Method: Compositional matr…	>gnl|CDD|240227 PTZ00009, PTZ00009, heat shock 70 kDa protein; Provisional. Score = 940 bits (2432), Expect = 0.0 >gnl|CDD|215656 pfam00012, HSP70, Hsp70 protein. Hsp70 chaperones help to fold many proteins. Hsp70 assisted folding involves repeated cycles of substrate binding and release. Hsp70 activity is ATP dependent. Hsp70 proteins are made up of two regions: the amino terminus is the ATPase …
	27575131	IINEPTAAAIAYGLDKK	2	4.39895
	27575131	VEIIANDQGNR	2	3.76949
	27575131	ITPSYVAFTDEER	2	3.70087
	27575131	DAGTISGLNVVR	2	3.62967
	27575131	TEIDEIVLVGGSTR	2	3.42428
g13120.t1	27582702	LEEALENGDLEEEEDR	2	4.5264	ref|XP_002950861.1|, gb|EFJ48176.1| hypothetical protein VOLCADRAFT_104868 [Volvox carteri f. nagariensis], 0.0; gnl|CDD|182791 PRK10865, PRK10865, protein disaggregation chaperone, 0.0; gnl|CDD|234172 TIGR03345, VI_ClpV1, type VI secretion ATPase, ClpV1 family, 0.0	5	5	-0.23	+	ref|XP_002950861.1|, gb|EFJ48176.1| hypothetical protein VOLCADRAFT_104868 [Volvox carteri f. nagariensis], 0.0	gnl|CDD|182791 PRK10865, PRK10865, protein disaggregation chaperone, 0.0; gnl|CDD|234172 TIGR03345, VI_ClpV1, type VI secretion ATPase, ClpV1 family, 0.0	19	Protein translocation, assembly and chaperones	>ref|XP_002950861.1| hypothetical protein VOLCADRAFT_104868 [Volvox carteri f. nagariensis] gb|EFJ48176.1| hypothetical protein VOLCADRAFT_104868 [Volvox carteri f. nagariensis] Score = 1032 bits (2669), Expect = 0.0, Method: Compositional matrix adjust. >ref|YP_007127087.1| ATP-dependent chaperone ClpB [Gloeocapsa sp. PCC 7428] ref|WP_015187803.1| ATP-dependent chaperone ClpB [Gloeocapsa sp. PCC…	>gnl|CDD|182791 PRK10865, PRK10865, protein disaggregation chaperone; Provisional. Score = 626 bits (1617), Expect = 0.0 >gnl|CDD|234172 TIGR03345, VI_ClpV1, type VI secretion ATPase, ClpV1 family. Members of this protein family are homologs of ClpB, an ATPase associated with chaperone-related functions. These ClpB homologs, designated ClpV1, are a key component of the bacterial pathogenicity-ass…
	27582702	FQQVFVDQPSVPVTISILR	2	4.42419
	27582702	NTVGESDIAAVISR	2	4.02881
	27582702	SQAAEIETALAAAR	2	3.18956
	27582702	AIDLMDEATAQVK	2	3.14228
Cre04.g215850.t1.2	27580860	EAAWAISNATSGGSNDQIK	2	4.98657	ref|XP_001698656.1|, gb|EDO99338.1| importin alpha [Chlamydomonas reinhardtii], 0.0; gnl|CDD|227396 COG5064, SRP1, Karyopherin (importin) alpha, 0.0	5	5	-0.315	(+)	ref|XP_001698656.1|, gb|EDO99338.1| importin alpha [Chlamydomonas reinhardtii], 0.0	gnl|CDD|227396 COG5064, SRP1, Karyopherin (importin) alpha, 0.0	19	Protein translocation, assembly and chaperones	>ref|XP_001698656.1| importin alpha [Chlamydomonas reinhardtii] gb|EDO99338.1| importin alpha [Chlamydomonas reinhardtii] Score = 1153 bits (2983), Expect = 0.0, Method: Compositional matrix adjust. >ref|XP_002957574.1| hypothetical protein VOLCADRAFT_84159 [Volvox carteri f. nagariensis] gb|EFJ41344.1| hypothetical protein VOLCADRAFT_84159 [Volvox carteri f. nagariensis] Score = 1019 bits (2636)…	>gnl|CDD|227396 COG5064, SRP1, Karyopherin (importin) alpha [Intracellular trafficking and secretion]. Score = 616 bits (1591), Expect = 0.0 >gnl|CDD|237987 cd00020, ARM, Armadillo/beta-catenin-like repeats. An approximately 40 amino acid long tandemly repeated sequence motif first identified in the Drosophila segment polarity gene armadillo; these repeats were also found in the mammalian armadil…
	27580860	IITVALEGLENILK	2	4.4224
	27580860	LVELLLHTSPGVLVPALR	2	4.25707
	27580860	STFAPASANANFGIEDSTK	2	4.19437
	27580860	EQAVWALGNIAGDSPK	2	3.91575
Cre09.g397200.t1.2	27569649	AAVAQDDITGDGTTSIVLLIGELMK	2	5.35523	ref|XP_001694510.1|, gb|EDP02505.1| T-complex protein, zeta subunit [Chlamydomonas reinhardtii], 0.0; gnl|CDD|233827 TIGR02347, chap_CCT_zeta, T-complex protein 1, zeta subunit, 0.0	5	5	-0.167	-	ref|XP_001694510.1|, gb|EDP02505.1| T-complex protein, zeta subunit [Chlamydomonas reinhardtii], 0.0	gnl|CDD|233827 TIGR02347, chap_CCT_zeta, T-complex protein 1, zeta subunit, 0.0	19	Protein translocation, assembly and chaperones	>ref|XP_001694510.1| T-complex protein, zeta subunit [Chlamydomonas reinhardtii] gb|EDP02505.1| T-complex protein, zeta subunit [Chlamydomonas reinhardtii] Score = 1111 bits (2873), Expect = 0.0, Method: Compositional matrix adjust. >ref|XP_002955253.1| chaperonin complex component [Volvox carteri f. nagariensis] gb|EFJ43772.1| chaperonin complex component [Volvox carteri f. nagariensis] Score = …	>gnl|CDD|233827 TIGR02347, chap_CCT_zeta, T-complex protein 1, zeta subunit. Members of this family, all eukaryotic, are part of the group II chaperonin complex called CCT (chaperonin containing TCP-1) or TRiC. The archaeal equivalent group II chaperonin is often called the thermosome. Both are somewhat related to the group I chaperonin of bacterial, GroEL/GroES. This family consists exclusively …
	27569649	LAEPLADQLTDIVTDSVLMVR	2	3.91479
	27569649	SEVNSGFFYSSADQR	2	3.71595
	27569649	LAEPLADQLTDIVTDSVLMoVR	2	3.50648
	27569649	LGLDAFAEALLGLAK	2	3.44755
Cre17.g701500.t1.2	27571702	FNVDFPESVTSAQAAAIR	2	5.55313	ref|XP_001691598.1|, gb|EDP04706.1| DnaJ-like protein [Chlamydomonas reinhardtii], 0.0 ; gnl|CDD|240236 PTZ00037, PTZ00037, DnaJ_C chaperone protein, 3e-129	4	5	-0.605	(+)	ref|XP_001691598.1|, gb|EDP04706.1| DnaJ-like protein [Chlamydomonas reinhardtii], 0.0	gnl|CDD|240236 PTZ00037, PTZ00037, DnaJ_C chaperone protein, 3e-129	19	Protein translocation, assembly and chaperones	>ref|XP_001691598.1| DnaJ-like protein [Chlamydomonas reinhardtii] gb|EDP04706.1| DnaJ-like protein [Chlamydomonas reinhardtii] Score = 883 bits (2281), Expect = 0.0, Method: Compositional matrix adjust. >ref|XP_002949642.1| molecular chaperone [Volvox carteri f. nagariensis] gb|EFJ49194.1| molecular chaperone [Volvox carteri f. nagariensis] Score = 635 bits (1639), Expect = 0.0, Method: Composit…	>gnl|CDD|240236 PTZ00037, PTZ00037, DnaJ_C chaperone protein; Provisional. Score = 383 bits (985), Expect = 3e-129 >gnl|CDD|223560 COG0484, DnaJ, DnaJ-class molecular chaperone with C-terminal Zn finger domain [Posttranslational modification, protein turnover, chaperones]. Score = 328 bits (844), Expect = 1e-108 >gnl|CDD|233829 TIGR02349, DnaJ_bact, chaperone protein DnaJ. This model represents b…
	27571702	EINEAYDVLKDPK	2	4.24749
	27571702	ITNVADIEQELK	2	4.04477
	27571702	EIYDQYGEDAIK	2	3.50131
Cre03.g154950.t1.2	27576020	YLTGDTLTEVDIK	2	4.21702	ref|XP_001697540.1|, gb|EDP00202.1| predicted protein [Chlamydomonas reinhardtii], 0; gnl|CDD|223512 COG0435, ECM4, Predicted glutathione S-transferase, 4e-113	3	6	-0.186	+	ref|XP_001697540.1|, gb|EDP00202.1| predicted protein [Chlamydomonas reinhardtii], 0	gnl|CDD|223512 COG0435, ECM4, Predicted glutathione S-transferase, 4e-113	19	Protein translocation, assembly and chaperones	>ref|XP_001697540.1| predicted protein [Chlamydomonas reinhardtii] gb|EDP00202.1| predicted protein [Chlamydomonas reinhardtii] Score = 760 bits (1962), Expect = 0.0, Method: Compositional matrix adjust. >ref|XP_001692860.1| predicted protein [Chlamydomonas reinhardtii] gb|EDP03429.1| predicted protein [Chlamydomonas reinhardtii] Score = 429 bits (1104), Expect = 3e-146, Method: Compositional mat…	>gnl|CDD|223512 COG0435, ECM4, Predicted glutathione S-transferase [Posttranslational modification, protein turnover, chaperones]. Score = 335 bits (861), Expect = 4e-113 >gnl|CDD|198299 cd03190, GST_C_Omega_like, C-terminal, alpha helical domain of Class Omega-like Glutathione S-transferases. Glutathione S-transferase (GST) C-terminal domain family, Saccharomyces cerevisiae Omega-like subfamily;…
	27576020	TIVNNESPEIMoR	2	3.53719
	27576020	TIVNNESPEIMR	2	3.26576
Cre02.g080650.t1.2	27574360	DTLGVDSLEVALEAEEAAEPEEAEEK	2	5.87192	ref|XP_001701885.1|, gb|EDP06860.1| heat shock protein 90B [Chlamydomonas reinhardtii], 0.0 ; gnl|CDD|223403 COG0326, HtpG, Molecular chaperone, HSP90 family, 0.0	3	3	-0.644	+	ref|XP_001701885.1|, gb|EDP06860.1| heat shock protein 90B [Chlamydomonas reinhardtii], 0.0	gnl|CDD|223403 COG0326, HtpG, Molecular chaperone, HSP90 family, 0.0	19	Protein translocation, assembly and chaperones	>ref|XP_001701885.1| heat shock protein 90B [Chlamydomonas reinhardtii] gb|EDP06860.1| heat shock protein 90B [Chlamydomonas reinhardtii] Score = 1403 bits (3631), Expect = 0.0, Method: Compositional matrix adjust. >ref|XP_002949693.1| hypothetical protein VOLCADRAFT_80696 [Volvox carteri f. nagariensis] gb|EFJ49245.1| hypothetical protein VOLCADRAFT_80696 [Volvox carteri f. nagariensis] Score = …	>gnl|CDD|223403 COG0326, HtpG, Molecular chaperone, HSP90 family [Posttranslational modification, protein turnover, chaperones]. Score = 643 bits (1661), Expect = 0.0 >gnl|CDD|240341 PTZ00272, PTZ00272, heat shock protein 83 kDa (Hsp83); Provisional. Score = 593 bits (1530), Expect = 0.0 >gnl|CDD|215774 pfam00183, HSP90, Hsp90 protein. Score = 581 bits (1500), Expect = 0.0 >gnl|CDD|185466 PTZ0013…
	27574360	KPSDVTEEEYQK	2	4.56455
	27574360	LMDIIIHSLYSNK	2	4.49608
Cre01.g034000.t1.2	27578472	LLALGFNTGDADTSPLSPFLK	2	4.22295	ref|XP_001690080.1|, gb|EDP09818.1| importin beta [Chlamydomonas reinhardtii], 0.0; gnl|CDD|227540 COG5215, KAP95, Karyopherin (importin) beta, 2e-144	2	2	0.005	(+)	ref|XP_001690080.1|, gb|EDP09818.1| importin beta [Chlamydomonas reinhardtii], 0.0	gnl|CDD|227540 COG5215, KAP95, Karyopherin (importin) beta, 2e-144	19	Protein translocation, assembly and chaperones	>ref|XP_001690080.1| importin beta [Chlamydomonas reinhardtii] gb|EDP09818.1| importin beta [Chlamydomonas reinhardtii] Score = 1677 bits (4343), Expect = 0.0, Method: Compositional matrix adjust. >ref|XP_002953919.1| hypothetical protein VOLCADRAFT_82561 [Volvox carteri f. nagariensis] gb|EFJ44948.1| hypothetical protein VOLCADRAFT_82561 [Volvox carteri f. nagariensis] Score = 1410 bits (3650), …	>gnl|CDD|227540 COG5215, KAP95, Karyopherin (importin) beta [Intracellular trafficking and secretion]. Score = 452 bits (1164), Expect = 2e-144 >gnl|CDD|227944 COG5657, CSE1, CAS/CSE protein involved in chromosome segregation [Cell division and chromosome partitioning]. Score = 52.1 bits (125), Expect = 5e-07 >gnl|CDD|217743 pfam03810, IBN_N, Importin-beta N-terminal domain. Score = 48.0 bits (11…
	27578472	AQIAAYEAINDLVR	2	3.46232
Cre03.g168450.t1.2	27577622	VAAYTQGVDTSSTDTK	2	4.58397	ref|XP_001703339.1|, gb|EDP06021.1| T-complex protein, theta subunit [Chlamydomonas reinhardtii], 0.0; gnl|CDD|233826 TIGR02346, chap_CCT_theta, T-complex protein 1, theta subunit, 0.0	2	2	-0.07	(+)	ref|XP_001703339.1|, gb|EDP06021.1| T-complex protein, theta subunit [Chlamydomonas reinhardtii], 0.0	gnl|CDD|233826 TIGR02346, chap_CCT_theta, T-complex protein 1, theta subunit, 0.0	19	Protein translocation, assembly and chaperones	ref|XP_001703339.1| T-complex protein, theta subunit [Chlamydomonas reinhardtii] gb|EDP06021.1| T-complex protein, theta subunit [Chlamydomonas reinhardtii] Length=544 Score = 1106 bits (2861), Expect = 0.0	>gnl|CDD|233826 TIGR02346, chap_CCT_theta, T-complex protein 1, theta subunit. Members of this family, all eukaryotic, are part of the group II chaperonin complex called CCT (chaperonin containing TCP-1) or TRiC. The archaeal equivalent group II chaperonin is often called the thermosome. Both are somewhat related to the group I chaperonin of bacterial, GroEL/GroES. This family consists exclusivel…
	27577622	DGLQTSEVVDGYQR	2	4.41401
g1871.t1 / g1871.t2	27575738 / 27575739	DVSDAPEVVLPSGVR	2	4.24855	ref|XP_001701191.1|, gb|EDO97701.1| peptidyl-prolyl cis-trans isomerase, FKBP-type [Chlamydomonas reinhardtii], 0.0; gnl|CDD|223619 COG0545, FkpA, FKBP-type peptidyl-prolyl cis-trans isomerases 1, 2e-26	2	2	-0,247 / -0,167	(+)	ref|XP_001701191.1|, gb|EDO97701.1| peptidyl-prolyl cis-trans isomerase, FKBP-type [Chlamydomonas reinhardtii], 0.0	gnl|CDD|223619 COG0545, FkpA, FKBP-type peptidyl-prolyl cis-trans isomerases 1, 2e-26	19	Protein translocation, assembly and chaperones	ref|XP_001701191.1| peptidyl-prolyl cis-trans isomerase, FKBP-type [Chlamydomonas reinhardtii] gb|EDO97701.1| peptidyl-prolyl cis-trans isomerase, FKBP-type [Chlamydomonas reinhardtii] Length=267 Score = 538 bits (1385), Expect = 0.0	>gnl|CDD|223619 COG0545, FkpA, FKBP-type peptidyl-prolyl cis-trans isomerases 1 [Posttranslational modification, protein turnover, chaperones]. Score = 102 bits (257), Expect = 2e-26 >gnl|CDD|215821 pfam00254, FKBP_C, FKBP-type peptidyl-prolyl cis-trans isomerase. Score = 93.1 bits (232), Expect = 6e-24 >gnl|CDD|236791 PRK10902, PRK10902, FKBP-type peptidyl-prolyl cis-trans isomerase; Provisional…
	27575738	QGIVPPNATLVYDVDLLR	2	3.52565
Cre06.g260350.t1.2	27569056	RPQSGDDYYAILGVEHNATPDQIK	3	5.17941	ref|XP_001696332.1|, gb|EDP08309.1| DnaJ-like protein [Chlamydomonas reinhardtii], 0.0; gnl|CDD|222667 pfam14308, DnaJ-X, X-domain of DnaJ-containing, 6e-34	2	2	-0.367	(+)	ref|XP_001696332.1|, gb|EDP08309.1| DnaJ-like protein [Chlamydomonas reinhardtii], 0.0	gnl|CDD|222667 pfam14308, DnaJ-X, X-domain of DnaJ-containing, 6e-34	19	Protein translocation, assembly and chaperones	>ref|XP_001696332.1| DnaJ-like protein [Chlamydomonas reinhardtii] gb|EDP08309.1| DnaJ-like protein [Chlamydomonas reinhardtii] Score = 1089 bits (2817), Expect = 0.0, Method: Compositional matrix adjust. >ref|XP_002946170.1| molecular chaperone [Volvox carteri f. nagariensis] gb|EFJ53165.1| molecular chaperone [Volvox carteri f. nagariensis] Score = 671 bits (1731), Expect = 0.0, Method: Composi…	>gnl|CDD|222667 pfam14308, DnaJ-X, X-domain of DnaJ-containing. IN certain plant and yeast proteins, the DnaJ-1 proteins have a three-domain structure. The x-domain lies between the N-terminal DnaJ and the C-terminal Z domains. The exact function is not known. Score = 127 bits (321), Expect = 6e-34 >gnl|CDD|215804 pfam00226, DnaJ, DnaJ domain. DnaJ domains (J-domains) are associated with hsp70 he…
	27569056	LGEAYQVLGNEELR	2	3.74237
Metabolism, chloroplast
cp genome	rbcL	GGLDFTKDDENVNSQPFMoR	2	4.76828	RbcL, Ribulose 1,5-bisphosphate carboxylase large subunit	12	41	-0.226	(+)			20	Metabolism, chloroplast
	rbcL	EVTLGFVDLMoRDDYVEK	2	4.6723
	rbcL	GGLDFTKDDENVNSQPFMR	3	3.85385
	rbcL	DDENVNSQPFMoR	2	3.40541
	rbcL	EVTLGFVDLMRDDYVEKDR	3	3.16727
	rbcL	EIKFEFDTIDKL	2	3.07122
	rbcL	DTDILAAFR	2	2.97705
	rbcL	FLFVAEAIYK	2	2.74942
	rbcL	DDENVNSQPFMR	2	2.68191
	rbcL	LTYYTPDYVVR	2	2.64711
	rbcL	EVTLGFVDLMR	2	2.56618
	rbcL	DRFLFVAEAIYKAQAETGEVK	2	2.52432
Cre04.g229300.t1.3	27580957	EMVDDLFQGGFGAGGTHNAVLSSQEYLSQSR	3	5.62227	ref|XP_001692244.1|, gb|AAR23425.1|, gb|EDP04194.1| rubisco activase [Chlamydomonas reinhardtii], 0.0; gnl|CDD|215031 PLN00020, PLN00020, ribulose bisphosphate carboxylase/oxygenaseactivase -RuBisCO activase (RCA), 0.0	7	17	-0.342	-	ref|XP_001692244.1|, gb|AAR23425.1|, gb|EDP04194.1| rubisco activase [Chlamydomonas reinhardtii], 0.0	gnl|CDD|215031 PLN00020, PLN00020, ribulose bisphosphate carboxylase/oxygenaseactivase -RuBisCO activase (RCA), 0.0	20	Metabolism, chloroplast	>ref|XP_001692244.1| rubisco activase [Chlamydomonas reinhardtii] gb|AAR23425.1| rubisco activase [Chlamydomonas reinhardtii] gb|EDP04194.1| rubisco activase [Chlamydomonas reinhardtii] Score = 844 bits (2180), Expect = 0.0, Method: Compositional matrix adjust. >sp|P23489.1|RCA_CHLRE RecName: Full=Ribulose bisphosphate carboxylase/oxygenase activase, chloroplastic; Short=RA; Short=RuBisCO activas…	>gnl|CDD|215031 PLN00020, PLN00020, ribulose bisphosphate carboxylase/oxygenase activase -RuBisCO activase (RCA); Provisional. Score = 638 bits (1647), Expect = 0.0 >gnl|CDD|215649 pfam00004, AAA, ATPase family associated with various cellular activities (AAA). AAA family proteins often perform chaperone-like functions that assist in the assembly, operation, or disassembly of protein complexes. S…
	27580957	SIDAGVDASDDQQDITR	2	5.37223
	27580957	EVENLVDTFPGQSIDFFGALR	2	5.02986
	27580957	LGIAPIVMoSAGELESGNAGEPAK	2	4.02025
	27580957	VQLADAYLSGAELAGHGGSSLPEAYSR	2	3.82271
	27580957	IGQQLVNAR	2	3.41539
	27580957	ASFNNIEDGFYISPAFLDK	2	3.18862
Cre02.g076250.t1.1	27575420	VLDGAVAVFDAVSGVEPQSETVWR	2	5.26572	ref|XP_001701845.1|, gb|EDP06820.1| chloroplast elongation factor G [Chlamydomonas reinhardtii], 0.0; gnl|CDD|234569 PRK00007, PRK00007, elongation factor G, 0.0	7	8	-0.22	(+)	ref|XP_001701845.1|, gb|EDP06820.1| chloroplast elongation factor G [Chlamydomonas reinhardtii], 0.0	gnl|CDD|234569 PRK00007, PRK00007, elongation factor G, 0.0	20	Metabolism, chloroplast	>ref|XP_001701845.1| chloroplast elongation factor G [Chlamydomonas reinhardtii] gb|EDP06820.1| chloroplast elongation factor G [Chlamydomonas reinhardtii] Score = 1449 bits (3752), Expect = 0.0, Method: Compositional matrix adjust. >ref|XP_002956194.1| chloroplast elongation factor G [Volvox carteri f. nagariensis] gb|EFJ42733.1| chloroplast elongation factor G [Volvox carteri f. nagariensis] Sc…	>gnl|CDD|234569 PRK00007, PRK00007, elongation factor G; Reviewed. Score = 1361 bits (3526), Expect = 0.0 >gnl|CDD|237185 PRK12739, PRK12739, elongation factor G; Reviewed. Score = 1302 bits (3373), Expect = 0.0 >gnl|CDD|223556 COG0480, FusA, Translation elongation factors (GTPases) [Translation, ribosomal structure and biogenesis]. Score = 1055 bits (2731), Expect = 0.0 >gnl|CDD|237186 PRK12740,…
	27575420	VEVMoTPEDHMoGDVIGDLNSR	3	3.73577
	27575420	YFEGEMPDEATIR	2	3.68329
	27575420	LAQEDPSFNFSR	2	3.59738
	27575420	YFEGEMoPDEATIR	2	3.35916
	27575420	LIDMIVEQDDAVLEK	2	3.23964
	27575420	QSGGSGQFADVAIR	2	3.23057
g15197.t1	27565629	VETIVDPNLANDQAAVTEK	2	6.08367	ref|XP_001692665.1|, gb|EDP03684.1| transaldolase [Chlamydomonas reinhardtii], 0.0 ; gnl|CDD|188644 cd00957, Transaldolase_TalAB, Transaldolases, 2e-58	6	11	0.059	(+)	ref|XP_001692665.1|, gb|EDP03684.1| transaldolase [Chlamydomonas reinhardtii], 0.0	gnl|CDD|188644 cd00957, Transaldolase_TalAB, Transaldolases, 2e-58	20	Metabolism, chloroplast	>ref|XP_001692665.1| transaldolase [Chlamydomonas reinhardtii] gb|EDP03684.1| transaldolase [Chlamydomonas reinhardtii] Score = 795 bits (2053), Expect = 0.0, Method: Compositional matrix adjust. >ref|XP_002952416.1| hypothetical protein VOLCADRAFT_81816 [Volvox carteri f. nagariensis] gb|EFJ46559.1| hypothetical protein VOLCADRAFT_81816 [Volvox carteri f. nagariensis] Score = 394 bits (1012), Ex…	>gnl|CDD|188644 cd00957, Transaldolase_TalAB, Transaldolases including both TalA and TalB. Transaldolases including both TalA and TalB. The enzyme catalyses the reversible transfer of a dyhydroxyacetone moiety, derived from fructose-6-phosphate to erythrose-4-phosphate yielding sedoheptulose-7-phosphate and glyceraldehyde-3-phosphate. The catalytic mechanism is similar to other class I aldolases.…
	27565629	AVQTPSNATAASELQSLGR	2	5.74716
	27565629	SELGPAATELLAAALK	2	4.88233
	27565629	QDALDLAGLDYLILSGR	2	4.73087
	27565629	NSNSPLAAAADPLDR	2	3.8829
	27565629	EDTGLPSAYDPAIELVK	2	3.59527
Cre09.g410700.t1.2	27570476	SKEALEGVAMoELEDSLYPLLR	2	4.3051	ref|XP_001696786.1|, emb|CAC19083.2|, gb|EDP00894.1| NADP-Malate dehydrogenase [Chlamydomonas reinhardtii], 0.0; gnl|CDD|215060 PLN00112, PLN00112, malate dehydrogenase (NADP), 0.0	5	8	-0.215	(+)	ref|XP_001696786.1|, emb|CAC19083.2|, gb|EDP00894.1| NADP-Malate dehydrogenase [Chlamydomonas reinhardtii], 0.0	gnl|CDD|215060 PLN00112, PLN00112, malate dehydrogenase (NADP), 0.0	20	Metabolism, chloroplast	ref|XP_001696786.1| NADP-Malate dehydrogenase [Chlamydomonas reinhardtii] emb|CAC19083.2| NADP-malate dehydrogenase [Chlamydomonas reinhardtii] gb|EDP00894.1| NADP-Malate dehydrogenase [Chlamydomonas reinhardtii] Length=415 Score = 855 bits (2210), Expect = 0.0	>gnl|CDD|215060 PLN00112, PLN00112, malate dehydrogenase (NADP); Provisional. Score = 784 bits (2025), Expect = 0.0 >gnl|CDD|130818 TIGR01757, Malate-DH_plant, malate dehydrogenase, NADP-dependent. This model represents the NADP-dependent malate dehydrogenase found in plants, mosses and green algae and localized to the chloroplast. Malate dehydrogenase converts oxaloacetate into malate, a critica…
	27570476	SKEALEGVAMELEDSLYPLLR	3	4.22138
	27570476	LSYDTQNEDASLTR	2	3.63367
	27570476	SSAASTAVSVADAIR	2	3.53533
	27570476	ADLLQQNGEIFQVQGR	2	3.09067
Cre06.g273750.t1.3	27569129	SVGVTTIIVTHDQEEAFDLADK	2	5.39452	ref|XP_001696193.1|, gb|EDP08170.1| CysA-like protein, gb|AAS20263.1| chloroplast ATP-binding protein [Chlamydomonas reinhardtii], 0.0; gnl|CDD|224043 COG1118, CysA, ABC-type sulfate/molybdate transport systems, ATPase component, 2e-118	5	7	-0.135	(+)	ref|XP_001696193.1|, gb|EDP08170.1| CysA-like protein, gb|AAS20263.1| chloroplast ATP-binding protein [Chlamydomonas reinhardtii], 0.0	gnl|CDD|224043 COG1118, CysA, ABC-type sulfate/molybdate transport systems, ATPase component, 2e-118	20	Metabolism, chloroplast	ref|XP_001696193.1| CysA-like protein [Chlamydomonas reinhardtii] gb|AAS20263.1| chloroplast ATP-binding protein [Chlamydomonas reinhardtii] gb|EDP08170.1| CysA-like protein [Chlamydomonas reinhardtii] Length=465 Score = 900 bits (2327), Expect = 0.0	>gnl|CDD|224043 COG1118, CysA, ABC-type sulfate/molybdate transport systems, ATPase component [Inorganic ion transport and metabolism]. Score = 352 bits (905), Expect = 2e-118 >gnl|CDD|226361 COG3842, PotA, ABC-type spermidine/putrescine transport systems, ATPase components [Amino acid transport and metabolism]. Score = 351 bits (902), Expect = 7e-118 >gnl|CDD|213263 cd03296, ABC_CysA_sulfate_imp…
	27569129	AVDGVDVDIEPSSIVALLGPSGSGK	2	4.08689
	27569129	GLVEQQGSPTEIIK	2	3.66465
	27569129	VAELLALVQLTGLGDR	2	3.42862
	27569129	TVPPESGEGALTTVGANVADK	2	3.06808
Cre02.g080200.t1.2	27575779	AGVKPDVILMGTGSELELATAAAGILEK	2	7.1896	ref|XP_001701881.1|, gb|EDP06856.1| transketolase [Chlamydomonas reinhardtii], 0.0 ; gnl|CDD|215424 PLN02790, PLN02790, transketolase, 0.0	5	6	-0.194	(+)	ref|XP_001701881.1|, gb|EDP06856.1| transketolase [Chlamydomonas reinhardtii], 0.0	gnl|CDD|215424 PLN02790, PLN02790, transketolase, 0.0	20	Metabolism, chloroplast	>ref|XP_001701881.1| transketolase [Chlamydomonas reinhardtii] gb|EDP06856.1| transketolase [Chlamydomonas reinhardtii] Score = 1495 bits (3871), Expect = 0.0, Method: Compositional matrix adjust. >ref|XP_002953691.1| hypothetical protein VOLCADRAFT_75893 [Volvox carteri f. nagariensis] gb|EFJ45315.1| hypothetical protein VOLCADRAFT_75893 [Volvox carteri f. nagariensis] Score = 1313 bits (3399), …	>gnl|CDD|215424 PLN02790, PLN02790, transketolase. Score = 1305 bits (3379), Expect = 0.0 >gnl|CDD|223100 COG0021, TktA, Transketolase [Carbohydrate transport and metabolism]. Score = 1098 bits (2842), Expect = 0.0 >gnl|CDD|232887 TIGR00232, tktlase_bact, transketolase, bacterial and yeast. This model is designed to capture orthologs of bacterial transketolases. The group includes two from the ye…
	27575779	ADSHDVHGAPLGPDETAATR	3	4.27391
	27575779	VSTLIGYGSPNK	2	3.92058
	27575779	HVGIDTFGASAPAPTLYEK	2	3.72747
	27575779	FGITVNHVVEAAK	2	3.46533
Cre05.g248450.t1.2	27572848	VAGNIVTNEITASLEFGTAVLGSK	2	5.36826	gb|AAC49888.1| beta-carbonic anhydrase [Chlamydomonas reinhardtii], 0.0; gnl|CDD|239473 cd03378, beta_CA_cladeC, Carbonic anhydrase, 7e-76	4	12	0.108	(+)	gb|AAC49888.1| beta-carbonic anhydrase [Chlamydomonas reinhardtii], 0.0	gnl|CDD|239473 cd03378, beta_CA_cladeC, Carbonic anhydrase, 7e-76	20	Metabolism, chloroplast	gb|AAC49888.1| beta-carbonic anhydrase [Chlamydomonas reinhardtii] Length=267 Score = 545 bits (1405), Expect = 0.0	>gnl|CDD|239473 cd03378, beta_CA_cladeC, Carbonic anhydrases (CA) are zinc-containing enzymes that catalyze the reversible hydration of carbon dioxide in a two-step mechanism in which the nucleophilic attack of a zinc-bound hydroxide ion on carbon dioxide is followed by the regeneration of an active site by ionization of the zinc-bound water molecule and removal of a proton from the active site. …
	27572848	AQAGDVDGAIAENVK	2	4.93428
	27572848	VPVEIIFDQGFGDVFVTR	2	3.90052
	27572848	IVGGVYDLATGK	1	2.12827
Cre12.g496750.t1.2	27583021	LLENGDKWETEIATNLR	2	5.07791	ref|XP_001702368.1|, gb|AAQ63697.1|, gb|EDO96988.1| NADH:ubiquinone oxidoreductase subunit 8 [Chlamydomonas reinhardtii], 9e-170; gnl|CDD|235637 PRK05888, PRK05888, NADH dehydrogenase subunit I, 1e-89	4	6	-0.552	(+)	ref|XP_001702368.1|, gb|AAQ63697.1|, gb|EDO96988.1| NADH:ubiquinone oxidoreductase subunit 8 [Chlamydomonas reinhardtii], 9e-170	gnl|CDD|235637 PRK05888, PRK05888, NADH dehydrogenase subunit I, 1e-89	20	Metabolism, chloroplast	>ref|XP_001702368.1| NADH:ubiquinone oxidoreductase subunit 8 [Chlamydomonas reinhardtii] gb|AAQ63697.1| NADH:ubiquinone oxidoreductase subunit 8 [Chlamydomonas reinhardtii] gb|EDO96988.1| NADH:ubiquinone oxidoreductase subunit 8 [Chlamydomonas reinhardtii] Score = 479 bits (1232), Expect = 9e-170, Method: Compositional matrix adjust. >ref|XP_002948085.1| NADH:ubiquinone oxidoreductase subunit 8 …	>gnl|CDD|235637 PRK05888, PRK05888, NADH dehydrogenase subunit I; Provisional. Score = 264 bits (676), Expect = 1e-89 >gnl|CDD|233661 TIGR01971, NuoI, NADH-quinone oxidoreductase, chain I. This model represents the I subunit (one of 14: A->N) of the NADH-quinone oxidoreductase complex I which generally couples NADH and ubiquinone oxidation/reduction in bacteria and mammalian mitochondria, but may…
	27583021	NLAEVLDDSASMoLLLTDVWR	2	4.41391
	27583021	NLAEVLDDSASMLLLTDVWR	2	3.73423
	27583021	YASDWENDPTFK	2	3.15127
Cre11.g479750.t1.2	27564916	DLEPGFPQIILMAGLQGVGK	2	4.57919	ref|XP_001697320.1|, gb|EDP00260.1| chloroplast SRP54 subunit of signal recognition particle [Chlamydomonas reinhardtii], 0.0; gnl|CDD|236780 PRK10867, PRK10867, signal recognition particle protein, 0.0; gnl|CDD|223615 COG0541, Ffh, Signal recognition particle GTPase, 0.0	4	4	-0.277	(+)	ref|XP_001697320.1|, gb|EDP00260.1| chloroplast SRP54 subunit of signal recognition particle [Chlamydomonas reinhardtii], 0.0	gnl|CDD|236780 PRK10867, PRK10867, signal recognition particle protein, 0.0; gnl|CDD|223615 COG0541, Ffh, Signal recognition particle GTPase, 0.0	20	Metabolism, chloroplast	>ref|XP_001697320.1| chloroplast SRP54 subunit of signal recognition particle [Chlamydomonas reinhardtii] gb|EDP00260.1| chloroplast SRP54 subunit of signal recognition particle [Chlamydomonas reinhardtii] Score = 983 bits (2541), Expect = 0.0, Method: Compositional matrix adjust. >gb|AAK12834.1|AF238499_1 chloroplast SRP54 precursor [Chlamydomonas reinhardtii] Score = 946 bits (2444), Expect = 0…	>gnl|CDD|236780 PRK10867, PRK10867, signal recognition particle protein; Provisional. Score = 616 bits (1591), Expect = 0.0 >gnl|CDD|223615 COG0541, Ffh, Signal recognition particle GTPase [Intracellular trafficking and secretion]. Score = 571 bits (1474), Expect = 0.0 >gnl|CDD|233210 TIGR00959, ffh, signal recognition particle protein. This model represents Ffh (Fifty-Four Homolog), the protein …
	27564916	FDFNDFLNQWK	2	3.81175
	27564916	DLEPGFPQIILMoAGLQGVGK	2	3.48876
	27564916	LQVDEGMoMoAELR	2	3.36677
Cre04.g214150.t1.3	27580486	VAQPMoSPSSAATAAADASMoLAR	2	5.31674	ref|XP_001698672.1|, sp|A8J9T5.1|THI4_CHLRE, gb|EDO99354.1| full-length thiazole biosynthetic enzyme [Chlamydomonas reinhardtii], 0.0; gnl|CDD|145231 pfam01946, Thi4, Thi4 family. This family includes a putative thiamine biosynthetic enzyme, 1e-102	3	5	0.153	(+)	ref|XP_001698672.1|, sp|A8J9T5.1|THI4_CHLRE, gb|EDO99354.1| full-length thiazole biosynthetic enzyme [Chlamydomonas reinhardtii], 0.0	gnl|CDD|145231 pfam01946, Thi4, Thi4 family. This family includes a putative thiamine biosynthetic enzyme, 1e-102	20	Metabolism, chloroplast	>ref|XP_001698672.1| full-length thiazole biosynthetic enzyme [Chlamydomonas reinhardtii] sp|A8J9T5.1|THI4_CHLRE RecName: Full=Thiamine thiazole synthase, chloroplastic; AltName: Full=Thiazole biosynthetic enzyme; Flags: Precursor gb|EDO99354.1| full-length thiazole biosynthetic enzyme [Chlamydomonas reinhardtii] Score = 715 bits (1845), Expect = 0.0, Method: Compositional matrix adjust. >ref|XP_…	>gnl|CDD|178267 PLN02661, PLN02661, Putative thiazole synthesis. Score = 527 bits (1360), Expect = 0.0 >gnl|CDD|145231 pfam01946, Thi4, Thi4 family. This family includes a putative thiamine biosynthetic enzyme. Score = 304 bits (781), Expect = 1e-102 >gnl|CDD|224550 COG1635, THI4, Ribulose 1,5-bisphosphate synthetase, converts PRPP to RuBP, flavoprotein [Carbohydrate transport and metabolism]. Sc…
	27580486	LFNATAVEDLIVKPDPALGPGGR	3	5.184
	27580486	AGLPPTTTPYDDYK	2	3.3002
Cre06.g268750.t1.2	27568398	WPSAVLQFEDFSINHAVPLLER	3	4.41947	ref|XP_001696240.1|, gb|EDP08217.1| NAD malic enzyme [Chlamydomonas reinhardtii], 0.0; gnl|CDD|215594 PLN03129, PLN03129, NADP-dependent malic enzyme; gnl|CDD|237414 PRK13529, PRK13529, malate dehydrogenase, 0.0	3	3	-0.108	(+)	ref|XP_001696240.1|, gb|EDP08217.1| NAD malic enzyme [Chlamydomonas reinhardtii], 0.0	gnl|CDD|215594 PLN03129, PLN03129, NADP-dependent malic enzyme; gnl|CDD|237414 PRK13529, PRK13529, malate dehydrogenase, 0.0	20	Metabolism, chloroplast	>ref|XP_001696240.1| NAD malic enzyme [Chlamydomonas reinhardtii] gb|EDP08217.1| NAD malic enzyme [Chlamydomonas reinhardtii] Score = 1291 bits (3341), Expect = 0.0, Method: Compositional matrix adjust. >ref|XP_005845764.1| hypothetical protein CHLNCDRAFT_136414 [Chlorella variabilis] gb|EFN53662.1| hypothetical protein CHLNCDRAFT_136414 [Chlorella variabilis] Score = 720 bits (1859), Expect = 0.…	>gnl|CDD|215594 PLN03129, PLN03129, NADP-dependent malic enzyme; Provisional. Score = 855 bits (2212), Expect = 0.0 >gnl|CDD|237414 PRK13529, PRK13529, malate dehydrogenase; Provisional. Score = 721 bits (1863), Expect = 0.0 >gnl|CDD|240357 PTZ00317, PTZ00317, NADP-dependent malic enzyme; Provisional. Score = 694 bits (1793), Expect = 0.0 >gnl|CDD|133454 cd05312, NAD_bind_1_malic_enz, NAD(P) bind…
	27568398	AIFASGSPQPPVTLASGR	2	4.03852
	27568398	VLPVVIDVGTNNEALR	2	3.75939
Cre08.g365900.t1.2	27563114	TLPGVTAPFDNVFDPAGFLATASVK	2	4.78128	ref|XP_001696125.1|, gb|EDP01074.1| stress-related chlorophyll a/b binding protein 1, emb|CAA64632.1| LI818r-1 [Chlamydomonas reinhardtii], 0.0; gnl|CDD|215956 pfam00504, Chloroa_b-bind, Chlorophyll A-B binding protein, 2e-42	2	8	0.031	(+)	ref|XP_001696125.1|, gb|EDP01074.1| stress-related chlorophyll a/b binding protein 1, emb|CAA64632.1| LI818r-1 [Chlamydomonas reinhardtii], 0.0	gnl|CDD|215956 pfam00504, Chloroa_b-bind, Chlorophyll A-B binding protein, 2e-42	20	Metabolism, chloroplast	>ref|XP_001696125.1| stress-related chlorophyll a/b binding protein 1 [Chlamydomonas reinhardtii] emb|CAA64632.1| LI818r-1 [Chlamydomonas reinhardtii] gb|EDP01074.1| stress-related chlorophyll a/b binding protein 1 [Chlamydomonas reinhardtii] Score = 512 bits (1319), Expect = 0.0, Method: Compositional matrix adjust. >ref|XP_001696064.1| stress-related chlorophyll a/b binding protein 2 [Chlamydom…	>gnl|CDD|215956 pfam00504, Chloroa_b-bind, Chlorophyll A-B binding protein. Score = 142 bits (361), Expect = 2e-42 >gnl|CDD|215033 PLN00025, PLN00025, photosystem II light harvesting chlorophyll a/b binding protein; Provisional. Score = 75.6 bits (186), Expect = 1e-16 >gnl|CDD|177710 PLN00089, PLN00089, fucoxanthin-chlorophyll a/c binding protein; Provisional. Score = 73.9 bits (181), Expect = 2e…
	27563114	DLGLPLTPLPDNLK	2	3.43157
Cre02.g141100.t1.2	27575355	ILTLSEVEAFAAEK	2	4.4678	ref|XP_001694960.1|, gb|EDP02112.1| chloroplast lumenal protein [Chlamydomonas reinhardtii], 0.0; gnl|CDD|221294 pfam11891, DUF3411, 7e-65; gnl|CDD|215598 PLN03138, PLN03138, Protein TOC75, 3e-06	2	5	0.294	(+)	ref|XP_001694960.1|, gb|EDP02112.1| chloroplast lumenal protein [Chlamydomonas reinhardtii], 0.0	gnl|CDD|221294 pfam11891, DUF3411, 7e-65; gnl|CDD|215598 PLN03138, PLN03138, Protein TOC75, 3e-06	20	Metabolism, chloroplast	ref|XP_001694960.1| chloroplast lumenal protein [Chlamydomonas reinhardtii] gb|EDP02112.1| chloroplast lumenal protein [Chlamydomonas reinhardtii] Length=404 Score = 803 bits (2075), Expect = 0.0	>gnl|CDD|221294 pfam11891, DUF3411, Domain of unknown function (DUF3411). This presumed domain is functionally uncharacterized. This domain is found in eukaryotes. This domain is typically between 168 to 186 amino acids in length. This domain has a conserved RYQ sequence motif. Score = 207 bits (528), Expect = 7e-65 >gnl|CDD|215598 PLN03138, PLN03138, Protein TOC75; Provisional. Score = 47.9 bits…
	27575355	ILADPLFLFK	2	3.2903
Cre12.g510650.t1.2	27581576	AGISNLTGVAGNQNVQGEDQK	2	5.3311	ref|XP_001690872.1|, gb|EDP05318.1| fructose-1,6-bisphosphatase [Chlamydomonas reinhardtii], 0.0 ; gnl|CDD|215298 PLN02542, PLN02542, fructose-1,6-bisphosphatase, 0.0	2	3	-0.152	(+)	ref|XP_001690872.1|, gb|EDP05318.1| fructose-1,6-bisphosphatase [Chlamydomonas reinhardtii], 0.0	gnl|CDD|215298 PLN02542, PLN02542, fructose-1,6-bisphosphatase, 0.0	20	Metabolism, chloroplast	>ref|XP_001690872.1| fructose-1,6-bisphosphatase [Chlamydomonas reinhardtii] gb|EDP05318.1| fructose-1,6-bisphosphatase [Chlamydomonas reinhardtii] Score = 858 bits (2216), Expect = 0.0, Method: Compositional matrix adjust. >ref|XP_002948170.1| fructose-1,6-bisphosphatase [Volvox carteri f. nagariensis] gb|EFJ50577.1| fructose-1,6-bisphosphatase [Volvox carteri f. nagariensis] Score = 751 bits (1…	>gnl|CDD|215298 PLN02542, PLN02542, fructose-1,6-bisphosphatase. Score = 608 bits (1569), Expect = 0.0 >gnl|CDD|238214 cd00354, FBPase, Fructose-1,6-bisphosphatase, an enzyme that catalyzes the hydrolysis of fructose-1,6-biphosphate into fructose-6-phosphate and is critical in gluconeogenesis pathway. The alignment model also includes chloroplastic FBPases and sedoheptulose-1,7-biphosphatases tha…
	27581576	IYSFNEGNYGLWDDSVK	2	5.30095
Cre01.g032650.t2.1 / Cre01.g032650.t1.2	27578224 / 27578225	SMoSVVVADTGELDLVK	2	4.73199	ref|XP_001690070.1|, gb|EDP09808.1| transaldolase [Chlamydomonas reinhardtii], 0.0; gnl|CDD|235381 PRK05269, PRK05269, transaldolase B, 5e-177 / 0.0	2	3	-0,375 / -0,382	(+)	ref|XP_001690070.1|, gb|EDP09808.1| transaldolase [Chlamydomonas reinhardtii], 0.0	gnl|CDD|235381 PRK05269, PRK05269, transaldolase B, 5e-177 / 0.0	20	Metabolism, chloroplast	>ref|XP_001690070.1| transaldolase [Chlamydomonas reinhardtii] gb|EDP09808.1| transaldolase [Chlamydomonas reinhardtii] Score = 785 bits (2026), Expect = 0.0, Method: Compositional matrix adjust. >ref|XP_002955440.1| hypothetical protein VOLCADRAFT_106782 [Volvox carteri f. nagariensis] gb|EFJ43511.1| hypothetical protein VOLCADRAFT_106782 [Volvox carteri f. nagariensis] Score = 575 bits (1483), …	>gnl|CDD|235381 PRK05269, PRK05269, transaldolase B; Provisional. Score = 499 bits (1287), Expect = 5e-177 >gnl|CDD|188644 cd00957, Transaldolase_TalAB, Transaldolases including both TalA and TalB. Transaldolases including both TalA and TalB. The enzyme catalyses the reversible transfer of a dyhydroxyacetone moiety, derived from fructose-6-phosphate to erythrose-4-phosphate yielding sedoheptulose…
	27578224	GPYSTVPAQTFK	2	3.46868
Cre10.g436050.t1.2	27580181	SPNAVNPVVEGK	2	4.12246	ref|XP_001690591.1|, gb|EDP05850.1|, gb|ACV41089.1| chloroplast Fe superoxide dismutase 1 precursor [Chlamydomonas reinhardtii], 1e-172; gnl|CDD|215369 PLN02685, PLN02685, iron superoxide dismutase, 9e-104	2	2	-0.414	-	ref|XP_001690591.1|, gb|EDP05850.1|, gb|ACV41089.1| chloroplast Fe superoxide dismutase 1 precursor [Chlamydomonas reinhardtii], 1e-172	gnl|CDD|215369 PLN02685, PLN02685, iron superoxide dismutase, 9e-104	20	Metabolism, chloroplast	ref|XP_001690591.1| superoxide dismutase [Fe] [Chlamydomonas reinhardtii] gb|EDP05850.1| superoxide dismutase [Fe] [Chlamydomonas reinhardtii] gb|ACV41089.1| chloroplast Fe superoxide dismutase 1 precursor [Chlamydomonas reinhardtii] Length=234 Score = 486 bits (1252), Expect = 1e-172	>gnl|CDD|215369 PLN02685, PLN02685, iron superoxide dismutase. Score = 305 bits (782), Expect = 9e-104 >gnl|CDD|223678 COG0605, SodA, Superoxide dismutase [Inorganic ion transport and metabolism]. Score = 294 bits (755), Expect = 6e-101 >gnl|CDD|177838 PLN02184, PLN02184, superoxide dismutase [Fe]. Score = 273 bits (700), Expect = 1e-92 >gnl|CDD|166263 PLN02622, PLN02622, iron superoxide dismutas…
	27580181	RPDYITTFMoEK	2	3.33695
Cre17.g701700.t2.1	27572036	NLFADFSAVAENTGTYTAMDYADIMEHLVGR	3	3.88902	ref|XP_001691597.1|, gb|EDP04705.1| plastid acyl-ACP desaturase [Chlamydomonas reinhardtii], 0.0; gnl|CDD|215091 PLN00179, PLN00179, acyl- [acyl-carrier protein] desaturase, 0.0	2	2	-0.385	-	ref|XP_001691597.1|, gb|EDP04705.1| plastid acyl-ACP desaturase [Chlamydomonas reinhardtii], 0.0	gnl|CDD|215091 PLN00179, PLN00179, acyl- [acyl-carrier protein] desaturase, 0.0	20	Metabolism, chloroplast	>ref|XP_001691597.1| plastid acyl-ACP desaturase [Chlamydomonas reinhardtii] gb|EDP04705.1| plastid acyl-ACP desaturase [Chlamydomonas reinhardtii] Score = 843 bits (2179), Expect = 0.0, Method: Compositional matrix adjust. >ref|XP_002949640.1| plastid acyl-ACP desaturase [Volvox carteri f. nagariensis] gb|EFJ49192.1| plastid acyl-ACP desaturase [Volvox carteri f. nagariensis] Score = 681 bits (1…	>gnl|CDD|215091 PLN00179, PLN00179, acyl- [acyl-carrier protein] desaturase. Score = 675 bits (1743), Expect = 0.0 >gnl|CDD|217538 pfam03405, FA_desaturase_2, Fatty acid desaturase. Score = 499 bits (1286), Expect = 9e-177 >gnl|CDD|153109 cd01050, Acyl_ACP_Desat, Acyl ACP desaturase, ferritin-like diiron-binding domain. Acyl-Acyl Carrier Protein Desaturase (Acyl_ACP_Desat) is a mu-oxo-bridged dii…
	27572036	HALEHGDDVLAK	2	3.80328
Cre09.g411200.t1.2	27569968	DGSIQAWYPNNPVLR	2	3.63797	ref|XP_001696792.1|, gb|EDP00900.1| rieske [2Fe-2S] protein [Chlamydomonas reinhardtii], 0.0; gnl|CDD|205979 pfam13806, Rieske_2, Rieske-like [2Fe-2S] domain, 8e-24	2	2	-0.135	+	ref|XP_001696792.1|, gb|EDP00900.1| rieske [2Fe-2S] protein [Chlamydomonas reinhardtii], 0.0	gnl|CDD|205979 pfam13806, Rieske_2, Rieske-like [2Fe-2S] domain, 8e-24	20	Metabolism, chloroplast	ref|XP_001696792.1| rieske [2Fe-2S] protein [Chlamydomonas reinhardtii] gb|EDP00900.1| rieske [2Fe-2S] protein [Chlamydomonas reinhardtii] Length=306 Score = 625 bits (1613), Expect = 0.0	>gnl|CDD|205979 pfam13806, Rieske_2, Rieske-like [2Fe-2S] domain. Score = 93.4 bits (233), Expect = 8e-24 >gnl|CDD|225057 COG2146, {NirD}, Ferredoxin subunits of nitrite reductase and ring-hydroxylating dioxygenases [Inorganic ion transport and metabolism / General function prediction only]. Score = 67.4 bits (165), Expect = 2e-14 >gnl|CDD|239604 cd03528, Rieske_RO_ferredoxin, Rieske non-heme iro…
	27569968	SPAEGAYSEGFIK	2	3.57932
Cre06.g256250.t1.2	27568133	AYVSLVSDLQSWADASGLATSLK	2	4.90654	ref|XP_001696624.1|, gb|EDP08601.1| thylakoid lumenal protein [Chlamydomonas reinhardtii], 6e-134; no conserved domain	2	2	-0.089	(+)	ref|XP_001696624.1|, gb|EDP08601.1| thylakoid lumenal protein [Chlamydomonas reinhardtii], 6e-134	no conserved domain	20	Metabolism, chloroplast	>ref|XP_001696624.1| thylakoid lumenal protein [Chlamydomonas reinhardtii] gb|EDP08601.1| thylakoid lumenal protein [Chlamydomonas reinhardtii] Score = 385 bits (989), Expect = 6e-134, Method: Compositional matrix adjust. >ref|XP_002945738.1| hypothetical protein VOLCADRAFT_120179 [Volvox carteri f. nagariensis] gb|EFJ52733.1| hypothetical protein VOLCADRAFT_120179 [Volvox carteri f. nagariensis]…	>gnl|CDD|149916 pfam09002, DUF1887, Domain of unknown function (DUF1887). This domain is found in a set of hypothetical bacterial proteins. Score = 30.2 bits (68), Expect = 0.36 >gnl|CDD|206035 pfam13864, Enkurin, Calmodulin-binding. This is a family of apparent calmodulin-binding proteins found at high levels in the testis and vomeronasal organ and at lower levels in certain other tissues. Enkur…
	27568133	DFMASENLTDR	2	3.84166
Metabolism, others
Cre14.g610500.t1.2	27565507	TEVEGQGVHVGVVQPGLVK	2	5.04073	ref|XP_001691135.1|, gb|EDO95765.1| predicted protein [Chlamydomonas reinhardtii], 1e-60 ; gnl|CDD|212491 cd05233, SDR_c, classical (c) SDR family of oxidoreductases, 1e-49	16	105	-0.065	(+)	ref|XP_001691135.1|, gb|EDO95765.1| predicted protein [Chlamydomonas reinhardtii], 1e-60	gnl|CDD|212491 cd05233, SDR_c, classical (c) SDR family of oxidoreductases, 1e-49	20.5	Metabolism, others	ref|XP_001691135.1| predicted protein [Chlamydomonas reinhardtii] gb|EDO95765.1| predicted protein [Chlamydomonas reinhardtii] Length=249 Score = 207 bits (526), Expect = 1e-60; ref|XP_005645380.1| short-chain dehydrogenase/reductase SDR [Coccomyxa subellipsoidea C-169] gb|EIE20836.1| short-chain dehydrogenase/reductase SDR [Coccomyxa subellipsoidea C-169] Length=261 Score = 180 bits (457), Expec…	>gnl|CDD|212491 cd05233, SDR_c, classical (c) SDRs. SDRs are a functionally diverse family of oxidoreductases that have a single domain with a structurally conserved Rossmann fold (alpha/beta folding pattern with a central beta-sheet), an NAD(P)(H)-binding region, and a structurally diverse C-terminal region. Classical SDRs are typically about 250 residues long, while extended SDRs are approximat…
	27565507	FEGVDVVVNAAGVFAR	2	4.92119
	27565507	LMDVNYLGPYMoVSQAFMoPVLFK	2	4.68414
	27565507	LMoDVNYLGPYMoVSQAFMoPVLFK	2	4.66609
	27565507	LMoDVNYLGPYMVSQAFMPVLFK	2	4.61559
	27565507	LMoDVNYLGPYMoVSQAFMPVLFK	2	4.41304
	27565507	SHEVSVGLPFAAAVQAYK	2	4.39898
	27565507	LMDVNYLGPYMVSQAFMPVLFK	2	4.21756
	27565507	VLAPFLTNPAAQPSSAITPAIEGNFK	2	4.05707
	27565507	GPLAAFAPERPSLIFLTGFSGK	2	3.8895
	27565507	TVVITGGSQGVGR	2	3.8644
	27565507	KGYNVVVAAR	2	3.75876
	27565507	AALETLAVTLR	2	3.67309
	27565507	QVQALVNTVLAK	2	3.46983
	27565507	LMDVNYLGPYMVSQAFMoPVLFK	2	3.35774
	27565507	VPYNTNVNAAPR	2	3.24943
g9426.t1	27570209	AYTDSSFNTLATTPAEWQHLGNVGPVMYGAVGQVIR	3	5.91749	gb|AAM45881.1|AF450137_1, gb|AAL78162.1| multicopper ferroxidase [Chlamydomonas reinhardtii], 0.0; gnl|CDD|225043 COG2132, SufI, Putative multicopper oxidases, 5e-14	13	31	-0.136	+	gb|AAM45881.1|AF450137_1, gb|AAL78162.1| multicopper ferroxidase [Chlamydomonas reinhardtii], 0.0	gnl|CDD|225043 COG2132, SufI, Putative multicopper oxidases, 5e-14	20.5	Metabolism, others	>gb|AAM45881.1|AF450137_1 multicopper ferroxidase [Chlamydomonas reinhardtii] gb|AAL78162.1| ferroxidase-like protein [Chlamydomonas reinhardtii] Score = 2364 bits (6127), Expect = 0.0, Method: Compositional matrix adjust. >ref|XP_001694585.1| multicopper ferroxidase [Chlamydomonas reinhardtii] gb|EDP02580.1| multicopper ferroxidase [Chlamydomonas reinhardtii] Score = 2362 bits (6121), Expect = 0…	>gnl|CDD|225043 COG2132, SufI, Putative multicopper oxidases [Secondary metabolites biosynthesis, transport, and catabolism]. Score = 74.4 bits (183), Expect = 5e-14 >gnl|CDD|219542 pfam07732, Cu-oxidase_3, Multicopper oxidase. This entry contains many divergent copper oxidase-like domains that are not recognised by the pfam00394 model. Score = 69.2 bits (170), Expect = 2e-13 >gnl|CDD|219541 pfam…
	27570209	DDGSSAYTSLDLGTGSGGGNTYFVAADK	2	5.37757
	27570209	NNLDFPVNMoAPSGGLIAWDGNGR	2	5.37068
	27570209	NNLDFPVNMAPSGGLIAWDGNGR	2	5.11607
	27570209	ASPLLFQEDTSLTAGTSYTK	2	4.69218
	27570209	FENDAVLSADFDEGNR	2	4.46051
	27570209	DVDRDVVAIFQLVQER	2	4.08184
	27570209	ANEGTLYEDGTSGADK	2	3.93978
	27570209	TYYIQAEAVNWDYAPAGYQK	2	3.89115
	27570209	WVLVAYGTEGDFHSPQFTGQSLEADK	3	3.71693
	27570209	HDNAGLVGPIIVTSAANADANGR	3	3.58897
	27570209	VPTPAYYGTMGPMIIAEVGDR	2	3.52867
	27570209	ADDVVAPGTTYTYVWNVPDR	2	3.29486
g13764.t1	27581452	LNAILDQWLADNPVSPTEHLDTAAAAAAAGNGGGSGLQQR	3	5.10242	ref|XP_002946624.1|, gb|EFJ52551.1| hypothetical protein VOLCADRAFT_86761 [Volvox carteri f. nagariensis], 3e-111 ; gnl|CDD|235628 PRK05855, PRK05855, short chain dehydrogenase, 3e-31	9	16	0.046	+	ref|XP_002946624.1|, gb|EFJ52551.1| hypothetical protein VOLCADRAFT_86761 [Volvox carteri f. nagariensis], 3e-111	gnl|CDD|235628 PRK05855, PRK05855, short chain dehydrogenase, 3e-31	20.5	Metabolism, others	>ref|XP_002946624.1| hypothetical protein VOLCADRAFT_86761 [Volvox carteri f. nagariensis] gb|EFJ52551.1| hypothetical protein VOLCADRAFT_86761 [Volvox carteri f. nagariensis] Score = 374 bits (961), Expect = 3e-111, Method: Compositional matrix adjust. >ref|XP_005642835.1| alpha/beta-hydrolase [Coccomyxa subellipsoidea C-169] gb|EIE18291.1| alpha/beta-hydrolase [Coccomyxa subellipsoidea C-169] S…	>gnl|CDD|235628 PRK05855, PRK05855, short chain dehydrogenase; Validated. Score = 125 bits (316), Expect = 3e-31 >gnl|CDD|201306 pfam00561, Abhydrolase_1, alpha/beta hydrolase fold. This catalytic domain is found in a very wide range of enzymes. Score = 104 bits (262), Expect = 7e-26 >gnl|CDD|223669 COG0596, MhpC, Predicted hydrolases or acyltransferases (alpha/beta hydrolase superfamily) [Genera…
	27581452	AALQEPGSVTAALNYYR	2	4.48352
	27581452	GAAAAAAVTAAAGSAGK	2	4.30867
	27581452	VVEVAEAAQEK	2	4.11482
	27581452	VAELAAAAQAAVEAAEEGLR	2	4.01119
	27581452	AAAAVAAGVTSQAVTVAEAAQEK	2	3.78784
	27581452	RTELADLPPELAGVQPVGFDTEPGVR	3	3.78563
	27581452	LTADVAAVAAALGR	2	3.44889
	27581452	LAVLAAPQWFMYLR	2	3.35858
g2904.t1	27576064	EVVAGHDGTWVAHPALVPIAMEIFNK	3	6.60082	ref|XP_001695632.1|, gb|AAP75564.1|, gb|EDP01419.1| malate synthase [Chlamydomonas reinhardtii], 0.0; gnl|CDD|238369 cd00727, malate_synt_A, Malate synthase A (MSA), 0.0	8	17	-0.208	(+)	ref|XP_001695632.1|, gb|AAP75564.1|, gb|EDP01419.1| malate synthase [Chlamydomonas reinhardtii], 0.0	gnl|CDD|238369 cd00727, malate_synt_A, Malate synthase A (MSA), 0.0	20.5	Metabolism, others	>ref|XP_001695632.1| malate synthase [Chlamydomonas reinhardtii] gb|AAP75564.1| malate synthase [Chlamydomonas reinhardtii] gb|EDP01419.1| malate synthase [Chlamydomonas reinhardtii] Score = 1132 bits (2927), Expect = 0.0, Method: Compositional matrix adjust. >ref|XP_002958508.1| hypothetical protein VOLCADRAFT_109454 [Volvox carteri f. nagariensis] gb|EFJ40428.1| hypothetical protein VOLCADRAFT_…	>gnl|CDD|238369 cd00727, malate_synt_A, Malate synthase A (MSA), present in some bacteria, plants and fungi. Prokaryotic MSAs tend to be monomeric, whereas eukaryotic enzymes are homomultimers. In general, malate synthase catalyzes the Claisen condensation of glyoxylate and acetyl-CoA to malyl-CoA, which hydrolyzes to malate and CoA. This reaction is part of the glyoxylate cycle, which allows cer…
	27576064	GVHAMoGGMoAAQIPIKDDPAANAAALAK	3	5.64805
	27576064	GVHAMGGMAAQIPIKDDPAANAAALAK	3	4.91948
	27576064	VVTAAWVNDLLAQELDQLK	2	4.62853
	27576064	RDDVTVTAHNLLDVR	3	3.7864
	27576064	DNLSVGLAYMENWLR	2	3.64478
	27576064	LWNDVFNASQDMLR	2	3.55618
	27576064	SAVTMoTSPFMoDAYVR	2	3.21681
Cre01.g013801.t1.2	27579075	LALGATFKPANTTASSPSSTTSSGSSWSSGSSGSSR	3	8.70544	ref|XP_001689451.1|, gb|EDP09189.1| tocopherol cyclase [Chlamydomonas reinhardtii], 0.0; gnl|CDD|215438 PLN02818, PLN02818, tocopherol cyclase, 0.0	7	10	-0.251	(+)	ref|XP_001689451.1|, gb|EDP09189.1| tocopherol cyclase [Chlamydomonas reinhardtii], 0.0	gnl|CDD|215438 PLN02818, PLN02818, tocopherol cyclase, 0.0	20.5	Metabolism, others	>ref|XP_001689451.1| tocopherol cyclase [Chlamydomonas reinhardtii] gb|EDP09189.1| tocopherol cyclase [Chlamydomonas reinhardtii] Score = 748 bits (1932), Expect = 0.0, Method: Compositional matrix adjust. >ref|XP_002956377.1| hypothetical protein VOLCADRAFT_42287 [Volvox carteri f. nagariensis] gb|EFJ42521.1| hypothetical protein VOLCADRAFT_42287 [Volvox carteri f. nagariensis] Score = 706 bits …	>gnl|CDD|215438 PLN02818, PLN02818, tocopherol cyclase. Score = 614 bits (1585), Expect = 0.0 >gnl|CDD|222624 pfam14249, Tocopherol_cycl, Tocopherol cyclase. This family contains tocopherol cyclases. These enzymes are involved in the synthesis of tocopherols and tocotrienols (vitamin E). Score = 414 bits (1067), Expect = 1e-142
	27579075	RLLPADSFFAQVEQGFQASDSTQQGR	3	6.42617
	27579075	LLPADSFFAQVEQGFQASDSTQQGR	3	6.40584
	27579075	QGQPLVDATSSTAALEVGGGPWWSAWR	2	5.11981
	27579075	SLVTLPLDVAGLGQLVPEPLRPPGL	2	4.40433
	27579075	YEFQDAPAYAEK	2	3.76998
	27579075	AGWGSTSGPTQK	2	3.25801
Cre06.g272050.t1.2	27569371	INYANPDMVGHTGDMAATVR	2	4.93457	ref|XP_001696211.1|, gb|EDP08188.1| phosphoglycerate mutase [Chlamydomonas reinhardtii], 0.0; gnl|CDD|215295 PLN02538, PLN02538, 2,3-bisphosphoglycerate-independent phosphoglycerate mutase, 0.0	7	7	-0.2	(+)	ref|XP_001696211.1|, gb|EDP08188.1| phosphoglycerate mutase [Chlamydomonas reinhardtii], 0.0	gnl|CDD|215295 PLN02538, PLN02538, 2,3-bisphosphoglycerate-independent phosphoglycerate mutase, 0.0	20.5	Metabolism, others	ref|XP_001696211.1| phosphoglycerate mutase [Chlamydomonas reinhardtii] gb|EDP08188.1| phosphoglycerate mutase [Chlamydomonas reinhardtii] Length=626 Score = 1275 bits (3300), Expect = 0.0	>gnl|CDD|215295 PLN02538, PLN02538, 2,3-bisphosphoglycerate-independent phosphoglycerate mutase. Score = 1016 bits (2629), Expect = 0.0 >gnl|CDD|235463 PRK05434, PRK05434, phosphoglyceromutase; Provisional. Score = 570 bits (1473), Expect = 0.0 >gnl|CDD|223768 COG0696, GpmI, Phosphoglyceromutase [Carbohydrate transport and metabolism]. Score = 420 bits (1081), Expect = 7e-140 >gnl|CDD|130374 TIGR…
	27569371	WIVTSDHGNADDMoVQR	2	4.49801
	27569371	INYANPDMoVGHTGDMoAATVR	3	4.29301
	27569371	WIVTSDHGNADDMVQR	2	4.2803
	27569371	ELLEVVDSLNGR	2	4.13731
	27569371	AFEYEDGFTAFER	2	3.89081
	27569371	FVGMMQYDGDLK	2	3.42847
Cre05.g233150.t2.1 / Cre05.g233150.t1.3	27572461 / 27572462	AWEAAALEAQSVGVR	2	4.71444	ref|XP_001702195.1| hypothetical protein CHLREDRAFT_122924, gb|EDO97126.1| predicted protein [Chlamydomonas reinhardtii], 0.0; gnl|CDD|187553 cd05242, SDR_a8, atypical (a) Short-chain dehydrogenases/reductases (SDRs), subgroup 8, 2e-128 / 5e-129	6	18	0,068 / 0,061	(+)	ref|XP_001702195.1| hypothetical protein CHLREDRAFT_122924, gb|EDO97126.1| predicted protein [Chlamydomonas reinhardtii], 0.0	gnl|CDD|187553 cd05242, SDR_a8, atypical (a) Short-chain dehydrogenases/reductases (SDRs), subgroup 8, 2e-128 / 5e-129	20.5	Metabolism, others	>ref|XP_001702195.1| hypothetical protein CHLREDRAFT_122924 [Chlamydomonas reinhardtii] gb|EDO97126.1| predicted protein [Chlamydomonas reinhardtii] Score = 565 bits (1457), Expect = 0.0, Method: Compositional matrix adjust. >ref|XP_002953146.1| hypothetical protein VOLCADRAFT_63274 [Volvox carteri f. nagariensis] gb|EFJ45745.1| hypothetical protein VOLCADRAFT_63274 [Volvox carteri f. nagariensis…	>gnl|CDD|187553 cd05242, SDR_a8, atypical (a) SDRs, subgroup 8. This subgroup contains atypical SDRs of unknown function. Proteins in this subgroup have a glycine-rich NAD(P)-binding motif consensus that resembles that of the extended SDRs, (GXXGXXG or GGXGXXG), but lacks the characteristic active site residues of the SDRs. A Cys often replaces the usual Lys of the YXXXK active site motif, while …
	27572461	LTIAVTGATGLVGSR	2	4.10518
	27572461	LSYPGLEFFGPADWAK	2	3.43686
	27572461	GVEGAYGVVNLAGEPIATR	2	3.39237
	27572461	MLPVFQIFAGGPLGSGK	2	3.36668
	27572461	MoLPVFQIFAGGPLGSGK	2	3.23764
Cre01.g026900.t1.2	27579052	HVSYDLLVGTDGVASQVR	2	5.27237	ref|XP_001690012.1|, gb|EDP09750.1| monooxygenase [Chlamydomonas reinhardtii], 0.0; gnl|CDD|223727 COG0654, UbiH, 2-polyprenyl-6-methoxyphenol hydroxylase and related FAD-dependent oxidoreductases, 1e-27	6	8	-0.169	+	ref|XP_001690012.1|, gb|EDP09750.1| monooxygenase [Chlamydomonas reinhardtii], 0.0	gnl|CDD|223727 COG0654, UbiH, 2-polyprenyl-6-methoxyphenol hydroxylase and related FAD-dependent oxidoreductases, 1e-27	20.5	Metabolism, others	>ref|XP_001690012.1| monooxygenase [Chlamydomonas reinhardtii] gb|EDP09750.1| monooxygenase [Chlamydomonas reinhardtii] Score = 1100 bits (2844), Expect = 0.0, Method: Compositional matrix adjust. >ref|XP_002955482.1| flagellar-specific protein Ssa14 [Volvox carteri f. nagariensis] gb|EFJ43553.1| flagellar-specific protein Ssa14 [Volvox carteri f. nagariensis] Score = 654 bits (1688), Expect = 0.…	>gnl|CDD|223727 COG0654, UbiH, 2-polyprenyl-6-methoxyphenol hydroxylase and related FAD-dependent oxidoreductases [Coenzyme metabolism / Energy production and conversion]. Score = 113 bits (285), Expect = 1e-27 >gnl|CDD|235874 PRK06847, PRK06847, hypothetical protein; Provisional. Score = 89.2 bits (222), Expect = 2e-19 >gnl|CDD|223717 COG0644, FixC, Dehydrogenases (flavoproteins) [Energy product…
	27579052	ITYNFNVTAEEIDFK	2	3.90994
	27579052	LEDAHSLYELDR	2	3.86169
	27579052	GVPEDWIPAAAQQLAAATPSPAGK	2	3.64375
	27579052	EGQAYNVEVDDSGR	2	3.60896
	27579052	ALASVDEPDGGALYAGK	2	3.50702
Cre07.g313550.t1.3	27564775	LPFFGPWYGSDEVLER	2	4.14001	ref|XP_002957685.1|, gb|EFJ41234.1| hypothetical protein VOLCADRAFT_107781 [Volvox carteri f. nagariensis], 3e-134; gnl|CDD|224001 COG1075, LipA, Predicted acetyltransferases and hydrolases with the alpha/beta hydrolase fold, 4e-06	5	14	-0.013	(+)	ref|XP_002957685.1|, gb|EFJ41234.1| hypothetical protein VOLCADRAFT_107781 [Volvox carteri f. nagariensis], 3e-134	gnl|CDD|224001 COG1075, LipA, Predicted acetyltransferases and hydrolases with the alpha/beta hydrolase fold, 4e-06	20.5	Metabolism, others	ref|XP_002957685.1| hypothetical protein VOLCADRAFT_107781 [Volvox carteri f. nagariensis] gb|EFJ41234.1| hypothetical protein VOLCADRAFT_107781 [Volvox carteri f. nagariensis] Length=341 Score = 395 bits (1016), Expect = 3e-134	>gnl|CDD|224001 COG1075, LipA, Predicted acetyltransferases and hydrolases with the alpha/beta hydrolase fold [General function prediction only]. Score = 46.0 bits (109), Expect = 4e-06 >gnl|CDD|220526 pfam10025, DUF2267, Uncharacterized conserved protein (DUF2267). This domain, found in various hypothetical bacterial proteins, has no known function. Score = 32.2 bits (74), Expect = 0.046 >gnl|CD…
	27564775	NAAALTDVNWWK	2	3.69445
	27564775	GVPLSGPGSEAGGLLAK	2	3.40057
	27564775	VYLLDWGTAGVDR	2	3.26173
	27564775	APPAGAAGVVDQTR	2	3.1666
Cre03.g171050.t1.3	27576523	QVQGQLGEDLGVEAALEEEGVTR	2	5.25635	ref|XP_001703483.1|, gb|EDP06165.1| glycosyl hydrolase [Chlamydomonas reinhardtii], 0.0 ; gnl|CDD|215809 pfam00232, Glyco_hydro_1, Glycosyl hydrolase family 1, 5e-63	5	9	-0.198	(+)	ref|XP_001703483.1|, gb|EDP06165.1| glycosyl hydrolase [Chlamydomonas reinhardtii], 0.0	gnl|CDD|215809 pfam00232, Glyco_hydro_1, Glycosyl hydrolase family 1, 5e-63	20.5	Metabolism, others	>ref|XP_001703483.1| glycosyl hydrolase [Chlamydomonas reinhardtii] gb|EDP06165.1| glycosyl hydrolase [Chlamydomonas reinhardtii] Score = 852 bits (2200), Expect = 0.0, Method: Compositional matrix adjust. >ref|XP_002956027.1| hypothetical protein VOLCADRAFT_107029 [Volvox carteri f. nagariensis] gb|EFJ42987.1| hypothetical protein VOLCADRAFT_107029 [Volvox carteri f. nagariensis] Score = 810 bit…	>gnl|CDD|215809 pfam00232, Glyco_hydro_1, Glycosyl hydrolase family 1. Score = 214 bits (546), Expect = 5e-63 >gnl|CDD|225343 COG2723, BglB, Beta-glucosidase/6-phospho-beta-glucosidase/beta-galactosidase [Carbohydrate transport and metabolism]. Score = 212 bits (542), Expect = 3e-62 >gnl|CDD|234180 TIGR03356, BGL, beta-galactosidase. Score = 206 bits (527), Expect = 2e-60 >gnl|CDD|215435 PLN02814…
	27576523	GAAISVWQNSGDDDSNWTR	2	4.38968
	27576523	AAPGGQAAQVGLVSHHITFEPQGTGILYGVSK	3	4.30304
	27576523	ESEVMoTDMoYYPIYPEGLYK	2	3.32724
	27576523	FGLYAWEPDGSVDR	2	3.18073
g2942.t1	27576522	AQGEDGKDVIRPYTPVSDDDQLGAVDFVIK	3	5.60895	ref|XP_001695724.1|, gb|EDP01511.1| NADH-cytochrome b5 reductase [Chlamydomonas reinhardtii], 0.0; gnl|CDD|99780 cd06183, cyt_b5_reduct_like, 6e-108	5	9	-0.049	+	ref|XP_001695724.1|, gb|EDP01511.1| NADH-cytochrome b5 reductase [Chlamydomonas reinhardtii], 0.0	gnl|CDD|99780 cd06183, cyt_b5_reduct_like, 6e-108	20.5	Metabolism, others	>ref|XP_001695724.1| NADH-cytochrome b5 reductase [Chlamydomonas reinhardtii] gb|EDP01511.1| NADH-cytochrome b5 reductase [Chlamydomonas reinhardtii] Score = 574 bits (1480), Expect = 0.0, Method: Compositional matrix adjust. >ref|XP_002950124.1| NADH-cytochrome b5 reductase [Volvox carteri f. nagariensis] gb|EFJ48792.1| NADH-cytochrome b5 reductase [Volvox carteri f. nagariensis] Score = 399 bit…	>gnl|CDD|99780 cd06183, cyt_b5_reduct_like, Cytochrome b5 reductase catalyzes the reduction of 2 molecules of cytochrome b5 using NADH as an electron donor. Like ferredoxin reductases, these proteins have an N-terminal FAD binding subdomain and a C-terminal NADH binding subdomain, separated by a cleft, which accepts FAD. The NADH-binding moiety interacts with part of the FAD and resembles a Rossm…
	27576522	KPFLDPSEFQPVPLVEK	2	4.34219
	27576522	ALTDLGYAEDKQFQF	2	3.62036
	27576522	DTTSVTLLYGNLTEEDILLR	2	3.26681
	27576522	ALTDLGYAEDK	2	3.05401
Cre10.g456050.t1.2	27579417	IWQVAETLPAEVLEK	2	5.53157	ref|XP_001698551.1|, gb|EDP08044.1| flagellar flavodoxin, gb|ABD62982.1| AGG4 [Chlamydomonas reinhardtii], 1e-141; gnl|CDD|179647 PRK03767, PRK03767, NAD(P)H:quinone oxidoreductase, 6e-85	5	8	-0.092	(+)	ref|XP_001698551.1|, gb|EDP08044.1| flagellar flavodoxin, gb|ABD62982.1| AGG4 [Chlamydomonas reinhardtii], 1e-141	gnl|CDD|179647 PRK03767, PRK03767, NAD(P)H:quinone oxidoreductase, 6e-85	20.5	Metabolism, others	ref|XP_001698551.1| flagellar flavodoxin [Chlamydomonas reinhardtii] gb|ABD62982.1| AGG4 [Chlamydomonas reinhardtii] gb|EDP08044.1| flagellar flavodoxin [Chlamydomonas reinhardtii] Length=201 Score = 405 bits (1040), Expect = 1e-141	>gnl|CDD|179647 PRK03767, PRK03767, NAD(P)H:quinone oxidoreductase; Provisional. Score = 252 bits (646), Expect = 6e-85 >gnl|CDD|130816 TIGR01755, flav_wrbA, NAD(P)H:quinone oxidoreductase, type IV. This model represents a protein, WrbA, related to and slightly larger than flavodoxin. It was just shown, in E. coli and Archaeoglobus fulgidus (and previously for some eukaryotic homologs) to act as …
	27579417	ELTEADGFVFGFPTR	2	5.15277
	27579417	GGSPWGAGTLAGPDGSR	2	3.70578
	27579417	GVEQVEGVEAK	2	3.58457
	27579417	QPGEDELQQAEILGK	2	3.45039
g13820.t1	27582617	LLILGGGPAGVILAQR	2	4.37353	ref|XP_001703055.1|, gb|EDO96700.1| type-II NADH dehydrogenase [Chlamydomonas reinhardtii], 1e-122; gnl|CDD|224172 COG1252, Ndh, NADH dehydrogenase, FAD-containing subunit, 2e-21	5	7	0.137	(+)	ref|XP_001703055.1|, gb|EDO96700.1| type-II NADH dehydrogenase [Chlamydomonas reinhardtii], 1e-122	gnl|CDD|224172 COG1252, Ndh, NADH dehydrogenase, FAD-containing subunit, 2e-21	20.5	Metabolism, others	>ref|XP_001703055.1| type-II NADH dehydrogenase [Chlamydomonas reinhardtii] gb|EDO96700.1| type-II NADH dehydrogenase [Chlamydomonas reinhardtii] Score = 375 bits (963), Expect = 1e-122, Method: Compositional matrix adjust. >ref|XP_001703056.1| type-II NADH dehydrogenase [Chlamydomonas reinhardtii] gb|EDO96701.1| type-II NADH dehydrogenase [Chlamydomonas reinhardtii] Score = 213 bits (543), Expec…	>gnl|CDD|224172 COG1252, Ndh, NADH dehydrogenase, FAD-containing subunit [Energy production and conversion]. Score = 95.0 bits (237), Expect = 2e-21 >gnl|CDD|234134 TIGR03169, Nterm_to_SelD, pyridine nucleotide-disulfide oxidoreductase family protein. Members of this protein family include N-terminal sequence regions of (probable) bifunctional proteins whose C-terminal sequences are SelD, or sele…
	27582617	SVLVVGGGPSGVEMoAAEIVDAFAGK	2	4.15081
	27582617	SVLVVGGGPSGVEMAAEIVDAFAGK	2	4.0258
	27582617	VNAPGPAPGAAGAAGASGLGR	2	3.92228
	27582617	VAAAAAINYWDIPDLGR	2	3.67461
g10003.t1	27569727	QSIAALLDDGDYDDGSYGPVLVR	2	5.83846	ref|XP_001697646.1|, gb|EDP00040.1| cytochrome c peroxidase [Chlamydomonas reinhardtii], 0.0; gnl|CDD|173825 cd00691, Ascorbate peroxidases and cytochrome C peroxidases, 6e-145	5	7	-0.169	(+)	ref|XP_001697646.1|, gb|EDP00040.1| cytochrome c peroxidase [Chlamydomonas reinhardtii], 0.0	gnl|CDD|173825 cd00691, Ascorbate peroxidases and cytochrome C peroxidases, 6e-145	20.5	Metabolism, others	>ref|XP_001697646.1| cytochrome c peroxidase [Chlamydomonas reinhardtii] gb|EDP00040.1| cytochrome c peroxidase [Chlamydomonas reinhardtii] Score = 743 bits (1917), Expect = 0.0, Method: Compositional matrix adjust. >ref|XP_002957861.1| L-ascorbate peroxidase [Volvox carteri f. nagariensis] gb|EFJ41098.1| L-ascorbate peroxidase [Volvox carteri f. nagariensis] Score = 565 bits (1455), Expect = 0.0…	>gnl|CDD|173825 cd00691, ascorbate_peroxidase, Ascorbate peroxidases and cytochrome C peroxidases. Ascorbate peroxidases are a subgroup of heme-dependent peroxidases of the plant superfamily that share a heme prosthetic group and catalyze a multistep oxidative reaction involving hydrogen peroxide as the electron acceptor. Along with related catalase-peroxidases, ascorbate peroxidases belong to cl…
	27569727	VPESGPLAGPPALVTSKPSTPGDYAAVR	3	5.4312
	27569727	AAAEAPAAAAAAASKDEAK	2	4.77197
	27569727	SQSLMoMoLPSDLALLSDR	2	3.65614
	27569727	WDGPLQYEDTK	2	3.40461
Cre09.g417150.t1.2	27569864	GFFEVTHDISALTAADFLR	2	4.73262	ref|XP_001696763.1|, gb|EDP00871.1| catalase/peroxidase [Chlamydomonas reinhardtii], 0.0; gnl|CDD|215328 PLN02609, PLN02609, catalase, 0.0	5	6	-0.412	(+)	ref|XP_001696763.1|, gb|EDP00871.1| catalase/peroxidase [Chlamydomonas reinhardtii], 0.0	gnl|CDD|215328 PLN02609, PLN02609, catalase, 0.0	20.5	Metabolism, others	>ref|XP_001696763.1| catalase/peroxidase [Chlamydomonas reinhardtii] gb|EDP00871.1| catalase/peroxidase [Chlamydomonas reinhardtii] Score = 1031 bits (2665), Expect = 0.0, Method: Compositional matrix adjust. >gb|AAB70006.1| catalase [Chlamydomonas reinhardtii] Score = 1024 bits (2648), Expect = 0.0, Method: Compositional matrix adjust. >emb|CAA73663.1| catalase [Chlamydomonas reinhardtii] Score …	>gnl|CDD|215328 PLN02609, PLN02609, catalase. Score = 991 bits (2563), Expect = 0.0 >gnl|CDD|163710 cd08154, catalase_clade_1, Clade 1 of the heme-binding enzyme catalase. Catalase is a ubiquitous enzyme found in both prokaryotes and eukaryotes, which is involved in the protection of cells from the toxic effects of peroxides. It catalyzes the conversion of hydrogen peroxide to water and molecular…
	27569864	IWVGYWSQADPQLGAR	2	4.38686
	27569864	VAAVSSAPLSGR	2	3.79636
	27569864	EGNFDMVGNNMoPVFFIR	2	3.69673
	27569864	EGNFDMoVGNNMoPVFFIR	2	3.49929
g8737.t1	27562984	SVFNYDFNSLTSDSPVIQAVYTALK	2	3.98279	gb|ABQ59243.1| CYP97C3 [Chlamydomonas reinhardtii], 0.0; gnl|CDD|178524 PLN02936, PLN02936, epsilon-ring hydroxylase, 0.0; gnl|CDD|215393 PLN02738, PLN02738, carotene beta-ring hydroxylase, 9e-169	5	6	-0.184	(+)	gb|ABQ59243.1| CYP97C3 [Chlamydomonas reinhardtii], 0.0	gnl|CDD|178524 PLN02936, PLN02936, epsilon-ring hydroxylase, 0.0; gnl|CDD|215393 PLN02738, PLN02738, carotene beta-ring hydroxylase, 9e-169	20.5	Metabolism, others	>gb|ABQ59243.1| CYP97C3 [Chlamydomonas reinhardtii] Score = 1094 bits (2829), Expect = 0.0, Method: Compositional matrix adjust. >gb|AFQ31612.1| CYP97C [Haematococcus pluvialis] Score = 790 bits (2040), Expect = 0.0, Method: Compositional matrix adjust. >gb|AGT63110.1| plastid carotenoid epsilon-ring hydroxylase [Haematococcus pluvialis] Score = 784 bits (2025), Expect = 0.0, Method: Compositiona…	>gnl|CDD|178524 PLN02936, PLN02936, epsilon-ring hydroxylase. Score = 738 bits (1906), Expect = 0.0 >gnl|CDD|215393 PLN02738, PLN02738, carotene beta-ring hydroxylase. Score = 497 bits (1281), Expect = 9e-169 >gnl|CDD|215689 pfam00067, p450, Cytochrome P450. Cytochrome P450s are haem-thiolate proteins involved in the oxidative degradation of various compounds. They are particularly well known for…
	27562984	AASAAAAAGTEYLNEADPSVLR	2	3.63999
	27562984	VPGIGWLIPR	2	3.58561
	27562984	GLVAEVSEFLFGK	2	3.5854
	27562984	AAAEGTPVNMEALFSQLTLDIIGK	2	3.19086
Cre04.g214500.t1.3	27580543	FLQIFAETYETQYK	2	5.63978	ref|XP_001698704.1|, gb|EDO99386.1| isocitrate dehydrogenase, NADP-dependent [Chlamydomonas reinhardtii], 0.0; gnl|CDD|178617 PLN03065, PLN03065, isocitrate dehydrogenase (NADP+), 0.0	5	5	-0.33	(+)	ref|XP_001698704.1|, gb|EDO99386.1| isocitrate dehydrogenase, NADP-dependent [Chlamydomonas reinhardtii], 0.0	gnl|CDD|178617 PLN03065, PLN03065, isocitrate dehydrogenase (NADP+), 0.0	20.5	Metabolism, others	>ref|XP_001698704.1| isocitrate dehydrogenase, NADP-dependent [Chlamydomonas reinhardtii] gb|EDO99386.1| isocitrate dehydrogenase, NADP-dependent [Chlamydomonas reinhardtii] Score = 875 bits (2261), Expect = 0.0, Method: Compositional matrix adjust. >ref|XP_002957593.1| isocitrate dehydrogenase, NADP-dependent, mitochondrial [Volvox carteri f. nagariensis] gb|EFJ41363.1| isocitrate dehydrogenase,…	>gnl|CDD|178617 PLN03065, PLN03065, isocitrate dehydrogenase (NADP+); Provisional. Score = 877 bits (2267), Expect = 0.0 >gnl|CDD|240417 PTZ00435, PTZ00435, isocitrate dehydrogenase; Provisional. Score = 867 bits (2242), Expect = 0.0 >gnl|CDD|236226 PRK08299, PRK08299, isocitrate dehydrogenase; Validated. Score = 813 bits (2103), Expect = 0.0 >gnl|CDD|177720 PLN00103, PLN00103, isocitrate dehydro…
	27580543	VTPDQYLNTEPFMDAVADTFAK	2	5.4154
	27580543	VTPDQYLNTEPFMoDAVADTFAK	2	4.75804
	27580543	KFEVYSFEGPGVAMGMYNTEESIR	3	4.55294
	27580543	IHVANPVVDLDGDEMoTR	2	4.42389
g5603.t1	27568493	VHTILISTQHNPDVTNEK	2	6.11001	ref|XP_001696661.1|, sp|A8HYU5.1|METK_CHLRE, gb|EDP08638.1| S-Adenosylmethionine synthetase [Chlamydomonas reinhardtii], 0.0; gnl|CDD|177886 PLN02243, PLN02243, S-adenosylmethionine synthase, 0.0	5	5	-0.311	-	ref|XP_001696661.1|, sp|A8HYU5.1|METK_CHLRE, gb|EDP08638.1| S-Adenosylmethionine synthetase [Chlamydomonas reinhardtii], 0.0	gnl|CDD|177886 PLN02243, PLN02243, S-adenosylmethionine synthase, 0.0	20.5	Metabolism, others	ref|XP_001696661.1| S-Adenosylmethionine synthetase [Chlamydomonas reinhardtii] sp|A8HYU5.1|METK_CHLRE RecName: Full=S-adenosylmethionine synthase; Short=AdoMet synthase; AltName: Full=Methionine adenosyltransferase; Short=MAT [Chlamydomonas reinhardtii] gb|EDP08638.1| S-Adenosylmethionine synthetase [Chlamydomonas reinhardtii] Length=390 Score = 805 bits (2079), Expect = 0.0	>gnl|CDD|177886 PLN02243, PLN02243, S-adenosylmethionine synthase. Score = 819 bits (2117), Expect = 0.0 >gnl|CDD|240268 PTZ00104, PTZ00104, S-adenosylmethionine synthase; Provisional. Score = 735 bits (1900), Expect = 0.0 >gnl|CDD|235374 PRK05250, PRK05250, S-adenosylmethionine synthetase; Validated. Score = 683 bits (1765), Expect = 0.0 >gnl|CDD|223270 COG0192, MetK, S-adenosylmethionine synthe…
	27568493	FVIGGPHGDAGLTGR	2	4.47713
	27568493	TGMVMVFGEITTK	2	4.045
	27568493	IREDLMEHVIKPVVPAK	2	3.61981
	27568493	IREDLMoEHVIKPVVPAK	2	3.0917
g18128.t4 / g18128.t2 / g18128.t1 / g18128.t3	27567739 / 27567740 / 27567742 / 27567741	ALDYAEQLFEQADTNR	2	5.04941	ref|XP_001703643.1|, gb|EDO96450.1| type-II calcium-dependent NADH dehydrogenase [Chlamydomonas reinhardtii], 0.0; gnl|CDD|185553 PTZ00318, PTZ00318, NADH dehydrogenase-like protein, 2e-88 / 2e-87 / 1e-88 / 5e-89	5 / 4	5 / 4	-0,12 / -0,067 / -0,088 / -0,096	(+)	ref|XP_001703643.1|, gb|EDO96450.1| type-II calcium-dependent NADH dehydrogenase [Chlamydomonas reinhardtii], 0.0	gnl|CDD|185553 PTZ00318, PTZ00318, NADH dehydrogenase-like protein, 2e-88 / 2e-87 / 1e-88 / 5e-89	20.5	Metabolism, others	>ref|XP_001703643.1| type-II calcium-dependent NADH dehydrogenase [Chlamydomonas reinhardtii] gb|EDO96450.1| type-II calcium-dependent NADH dehydrogenase [Chlamydomonas reinhardtii] Score = 1252 bits (3240), Expect = 0.0, Method: Compositional matrix adjust. >ref|XP_005643846.1| nucleotide-binding domain-containing protein [Coccomyxa subellipsoidea C-169] gb|EIE19302.1| nucleotide-binding domain-…	>gnl|CDD|185553 PTZ00318, PTZ00318, NADH dehydrogenase-like protein; Provisional. Score = 283 bits (726), Expect = 2e-88 >gnl|CDD|224172 COG1252, Ndh, NADH dehydrogenase, FAD-containing subunit [Energy production and conversion]. Score = 254 bits (650), Expect = 2e-77 >gnl|CDD|219686 pfam07992, Pyr_redox_2, Pyridine nucleotide-disulphide oxidoreductase. This family includes both class I and class…
	27567739	DVSIQVVELMDHVLSTYDR	2	4.87413
	27567739	ALPATAQVANQQGK	2	4.51625
	27567739	NYFLYTPLLPAVATGTMEER	2	4.06338
	27567739	GSDGSIWALGDAATIDQPK	2	3.7117
Cre05.g233900.t1.2	27572515	IDAAGAEDGAGPISWADLIVLAAK	2	4.85037	ref|XP_001702189.1|, gb|EDO97120.1| L-ascorbate peroxidase [Chlamydomonas reinhardtii], 0.0; gnl|CDD|173823 cd00314, plant_peroxidase_like, Heme-dependent peroxidases similar to plant peroxidases, 8e-14	4	14	0.061	(+)	ref|XP_001702189.1|, gb|EDO97120.1| L-ascorbate peroxidase [Chlamydomonas reinhardtii], 0.0	gnl|CDD|173823 cd00314, plant_peroxidase_like, Heme-dependent peroxidases similar to plant peroxidases, 8e-14	20.5	Metabolism, others	>ref|XP_001702189.1| L-ascorbate peroxidase [Chlamydomonas reinhardtii] gb|EDO97120.1| L-ascorbate peroxidase [Chlamydomonas reinhardtii] Score = 684 bits (1764), Expect = 0.0, Method: Compositional matrix adjust. >ref|XP_002953139.1| hypothetical protein VOLCADRAFT_105827 [Volvox carteri f. nagariensis] gb|EFJ45738.1| hypothetical protein VOLCADRAFT_105827 [Volvox carteri f. nagariensis] Score =…	>gnl|CDD|173823 cd00314, plant_peroxidase_like, Heme-dependent peroxidases similar to plant peroxidases. Along with animal peroxidases, these enzymes belong to a group of peroxidases containing a heme prosthetic group (ferriprotoporphyrin IX), which catalyzes a multistep oxidative reaction involving hydrogen peroxide as the electron acceptor. The plant peroxidase-like superfamily is found in all …
	27572515	AQIASGGEVIAGPAFSAAWPVR	2	3.91625
	27572515	LVLNDAADWDPVTK	2	3.36769
	27572515	VPTYDSPVAEIK	2	3.28048
Cre12.g513200.t1.2	27581420	SGETEDSFIADLAVGLASGQIK	2	5.57657	ref|XP_001702971.1|, gb|EDO96709.1| enolase [Chlamydomonas reinhardtii], 0.0; gnl|CDD|215095 PLN00191, PLN00191, enolase, 0.0	4	12	-0.282	(+)	ref|XP_001702971.1|, gb|EDO96709.1| enolase [Chlamydomonas reinhardtii], 0.0	gnl|CDD|215095 PLN00191, PLN00191, enolase, 0.0	20.5	Metabolism, others	>ref|XP_001702971.1| enolase [Chlamydomonas reinhardtii] gb|EDO96709.1| enolase [Chlamydomonas reinhardtii] Score = 980 bits (2533), Expect = 0.0, Method: Compositional matrix adjust. >ref|XP_002948092.1| hypothetical protein VOLCADRAFT_79991 [Volvox carteri f. nagariensis] gb|EFJ51080.1| hypothetical protein VOLCADRAFT_79991 [Volvox carteri f. nagariensis] Score = 928 bits (2399), Expect = 0.0, …	>gnl|CDD|215095 PLN00191, PLN00191, enolase. Score = 890 bits (2302), Expect = 0.0 >gnl|CDD|239429 cd03313, enolase, Enolase: Enolases are homodimeric enzymes that catalyse the reversible dehydration of 2-phospho-D-glycerate to phosphoenolpyruvate as part of the glycolytic and gluconeogenesis pathways. The reaction is facilitated by the presence of metal ions. Score = 750 bits (1939), Expect = 0.…
	27581420	AAVPSGASTGVHEAVELR	2	4.82868
	27581420	IEEELGENAVYAGESWR	2	4.3127
	27581420	VNQIGTITESIEAVR	2	3.26501
Cre10.g456000.t1.2	27579509	MoHAPPKPDDIPVMoETSK	3	3.90549	ref|XP_001698550.1|, gb|EDP08043.1| flagellar associated protein, quinone reductase-like protein [Chlamydomonas reinhardtii], 0.0 ; gnl|CDD|179647 PRK03767, PRK03767, NAD(P)H:quinone oxidoreductase, 1e-75	4	10	-0.018	(+)	ref|XP_001698550.1|, gb|EDP08043.1| flagellar associated protein, quinone reductase-like protein [Chlamydomonas reinhardtii], 0.0	gnl|CDD|179647 PRK03767, PRK03767, NAD(P)H:quinone oxidoreductase, 1e-75	20.5	Metabolism, others	>ref|XP_001698550.1| flagellar associated protein, quinone reductase-like protein [Chlamydomonas reinhardtii] gb|EDP08043.1| flagellar associated protein, quinone reductase-like protein [Chlamydomonas reinhardtii] Score = 550 bits (1416), Expect = 0.0, Method: Compositional matrix adjust. >ref|XP_001698549.1| flavodoxin [Chlamydomonas reinhardtii] gb|EDP08042.1| flavodoxin [Chlamydomonas reinhard…	>gnl|CDD|179647 PRK03767, PRK03767, NAD(P)H:quinone oxidoreductase; Provisional. Score = 231 bits (592), Expect = 1e-75 >gnl|CDD|130816 TIGR01755, flav_wrbA, NAD(P)H:quinone oxidoreductase, type IV. This model represents a protein, WrbA, related to and slightly larger than flavodoxin. It was just shown, in E. coli and Archaeoglobus fulgidus (and previously for some eukaryotic homologs) to act as …
	27579509	TALESTGDVEAHLFR	2	3.88701
	27579509	GGSPWGAGTLAGPDGSR	2	3.70578
	27579509	LPDADAFVFGFPTR	2	3.68473
g11946.t1 m / g11946.t2 m	27565234 / 27565233	LDALAAAHPAQLSVHYVVDK	3	4.5178	ref|XP_002957125.1|, gb|EFJ41779.1| hypothetical protein VOLCADRAFT_107549 [Volvox carteri f. nagariensis], 8e-56 / 2e-56; gnl|CDD|99780 cd06183, cyt_b5_reduct_like, Cytochrome b5 reductase, 6e-40 / 8e-36; gnl|CDD|215141 PLN02252, PLN02252, nitrate reductase [NADPH], 7e-27 / 4e-25	4 / 3	8 / 6	-0,065 / -0,082	(+)	ref|XP_002957125.1|, gb|EFJ41779.1| hypothetical protein VOLCADRAFT_107549 [Volvox carteri f. nagariensis], 8e-56 / 2e-56	gnl|CDD|99780 cd06183, cyt_b5_reduct_like, Cytochrome b5 reductase, 6e-40 / 8e-36; gnl|CDD|215141 PLN02252, PLN02252, nitrate reductase [NADPH], 7e-27 / 4e-25	20.5	Metabolism, others	>ref|XP_002957125.1| hypothetical protein VOLCADRAFT_107549 [Volvox carteri f. nagariensis] gb|EFJ41779.1| hypothetical protein VOLCADRAFT_107549 [Volvox carteri f. nagariensis] Score = 191 bits (484), Expect = 8e-56, Method: Compositional matrix adjust. >ref|XP_002285073.1| PREDICTED: NADH-cytochrome b5 reductase-like protein [Vitis vinifera] emb|CBI28170.3| unnamed protein product [Vitis vinife…	>gnl|CDD|99780 cd06183, cyt_b5_reduct_like, Cytochrome b5 reductase catalyzes the reduction of 2 molecules of cytochrome b5 using NADH as an electron donor. Like ferredoxin reductases, these proteins have an N-terminal FAD binding subdomain and a C-terminal NADH binding subdomain, separated by a cleft, which accepts FAD. The NADH-binding moiety interacts with part of the FAD and resembles a Rossm…
	27565234	ISLVYASVSESDIILK	2	3.92481
	27565234	APDYSQGEVSGLLKm2	2	3.32209
	27565234	ELLAAQLPAASK	2	3.30656
Cre02.g099850.t1.3	27574830	YMIDNGLASEADIK	2	4.48713	ref|XP_002950542.1|, gb|EFJ48288.1| hypothetical protein VOLCADRAFT_104783 [Volvox carteri f. nagariensis], 0.0; gnl|CDD|215213 PLN02374, PLN02374, pyruvate dehydrogenase (acetyl-transferring), 0.0; gnl|CDD|177069 CHL00149, odpA, pyruvate dehydrogenase E1 component alpha subunit, 2e-179	4	6	-0.312	(+)	ref|XP_002950542.1|, gb|EFJ48288.1| hypothetical protein VOLCADRAFT_104783 [Volvox carteri f. nagariensis], 0.0	gnl|CDD|215213 PLN02374, PLN02374, pyruvate dehydrogenase (acetyl-transferring), 0.0; gnl|CDD|177069 CHL00149, odpA, pyruvate dehydrogenase E1 component alpha subunit, 2e-179	20.5	Metabolism, others	>ref|XP_002950542.1| hypothetical protein VOLCADRAFT_104783 [Volvox carteri f. nagariensis] gb|EFJ48288.1| hypothetical protein VOLCADRAFT_104783 [Volvox carteri f. nagariensis] Score = 746 bits (1925), Expect = 0.0, Method: Compositional matrix adjust. >ref|XP_005643628.1| hypothetical protein COCSUDRAFT_31344 [Coccomyxa subellipsoidea C-169] gb|EIE19084.1| hypothetical protein COCSUDRAFT_31344 …	>gnl|CDD|215213 PLN02374, PLN02374, pyruvate dehydrogenase (acetyl-transferring). Score = 695 bits (1796), Expect = 0.0 >gnl|CDD|177069 CHL00149, odpA, pyruvate dehydrogenase E1 component alpha subunit; Reviewed. Score = 509 bits (1311), Expect = 2e-179 >gnl|CDD|234139 TIGR03182, PDH_E1_alph_y, pyruvate dehydrogenase E1 component, alpha subunit. Members of this protein family are the alpha subuni…
	27574830	AGVLGGYAFIGEGIPVGLGAAFQSK	2	3.76672
	27574830	RGEGPTLIEAETYR	2	3.54392
	27574830	GHSLADPDELR	2	3.45596
Cre17.g698450.t1.2	27572254	GSWVKPGAAVIDVGTNPIDDK	2	4.9421	ref|XP_002948919.1|, gb|EFJ49854.1| hypothetical protein VOLCADRAFT_109691 [Volvox carteri f. nagariensis], 0.0; gnl|CDD|178131 PLN02516, PLN02516, methylenetetrahydrofolate dehydrogenase (NADP+), 2e-150	4	6	0.147	(+)	ref|XP_002948919.1|, gb|EFJ49854.1| hypothetical protein VOLCADRAFT_109691 [Volvox carteri f. nagariensis], 0.0	gnl|CDD|178131 PLN02516, PLN02516, methylenetetrahydrofolate dehydrogenase (NADP+), 2e-150	20.5	Metabolism, others	>ref|XP_002948919.1| hypothetical protein VOLCADRAFT_109691 [Volvox carteri f. nagariensis] gb|EFJ49854.1| hypothetical protein VOLCADRAFT_109691 [Volvox carteri f. nagariensis] Score = 540 bits (1390), Expect = 0.0, Method: Compositional matrix adjust. >ref|XP_003080249.1| Methylenetetrahydrofolate dehydrogenase/methylenetetrahydrofolate cyclohydrolase (ISS) [Ostreococcus tauri] emb|CAL54416.1| …	>gnl|CDD|178131 PLN02516, PLN02516, methylenetetrahydrofolate dehydrogenase (NADP+). Score = 429 bits (1104), Expect = 2e-150 >gnl|CDD|215332 PLN02616, PLN02616, tetrahydrofolate dehydrogenase/cyclohydrolase, putative. Score = 401 bits (1032), Expect = 2e-138 >gnl|CDD|223268 COG0190, FolD, 5,10-methylene-tetrahydrofolate dehydrogenase/Methenyl tetrahydrofolate cyclohydrolase [Coenzyme metabolism]…
	27572254	HIDEQAVLGAISVEK	2	4.85886
	27572254	AVAGAITPVPGGVGPMTIAILLR	3	4.75472
	27572254	DQLASPLPLLAAAVGVAAGAVLQR	3	4.27349
Cre10.g456100.t1.2	27579770	ELTEADGFVFGFPTR	2	5.15277	ref|XP_001698552.1|, gb|EDP08045.1| flagellar flavodoxin, gb|ABD62981.1| AGG3 [Chlamydomonas reinhardtii], 1e-141; gnl|CDD|179647 PRK03767, PRK03767, NAD(P)H:quinone oxidoreductase, 7e-82	4	5	-0.06	(+)	ref|XP_001698552.1|, gb|EDP08045.1| flagellar flavodoxin, gb|ABD62981.1| AGG3 [Chlamydomonas reinhardtii], 1e-141	gnl|CDD|179647 PRK03767, PRK03767, NAD(P)H:quinone oxidoreductase, 7e-82	20.5	Metabolism, others	>ref|XP_001698552.1| flagellar flavodoxin [Chlamydomonas reinhardtii] gb|ABD62981.1| AGG3 [Chlamydomonas reinhardtii] gb|EDP08045.1| flagellar flavodoxin [Chlamydomonas reinhardtii] Score = 405 bits (1040), Expect = 1e-141, Method: Compositional matrix adjust. >ref|XP_001698551.1| flagellar flavodoxin [Chlamydomonas reinhardtii] gb|ABD62982.1| AGG4 [Chlamydomonas reinhardtii] gb|EDP08044.1| flage…	>gnl|CDD|179647 PRK03767, PRK03767, NAD(P)H:quinone oxidoreductase; Provisional. Score = 244 bits (625), Expect = 7e-82 >gnl|CDD|130816 TIGR01755, flav_wrbA, NAD(P)H:quinone oxidoreductase, type IV. This model represents a protein, WrbA, related to and slightly larger than flavodoxin. It was just shown, in E. coli and Archaeoglobus fulgidus (and previously for some eukaryotic homologs) to act as …
	27579770	IWQVAETLPEEVLEK	2	4.74992
	27579770	GVEQVEGVEAK	2	3.58457
	27579770	QPGEDELQQAEILGK	2	3.45039
g6328.t1	27569377	LPIYEPGLLEVVQEAR	2	4.7059	ref|XP_001698004.1|, gb|EDO99589.1| UDP-glucose dehydrogenase [Chlamydomonas reinhardtii], 0.0; gnl|CDD|177986 PLN02353, PLN02353, probable UDP-glucose 6-dehydrogenase, 0.0	4	5	-0.092	(+)	ref|XP_001698004.1|, gb|EDO99589.1| UDP-glucose dehydrogenase [Chlamydomonas reinhardtii], 0.0	gnl|CDD|177986 PLN02353, PLN02353, probable UDP-glucose 6-dehydrogenase, 0.0	20.5	Metabolism, others	>ref|XP_001698004.1| UDP-glucose dehydrogenase [Chlamydomonas reinhardtii] gb|EDO99589.1| UDP-glucose dehydrogenase [Chlamydomonas reinhardtii] Score = 992 bits (2565), Expect = 0.0, Method: Compositional matrix adjust. >ref|XP_001703656.1| UDP-glucose dehydrogenase [Chlamydomonas reinhardtii] dbj|BAF46285.1| UDP-glucose 6-dehydrogenase [Chlamydomonas reinhardtii] gb|EDO96405.1| UDP-glucose dehyd…	>gnl|CDD|177986 PLN02353, PLN02353, probable UDP-glucose 6-dehydrogenase. Score = 967 bits (2503), Expect = 0.0 >gnl|CDD|223936 COG1004, Ugd, Predicted UDP-glucose 6-dehydrogenase [Cell envelope biogenesis, outer membrane]. Score = 375 bits (966), Expect = 5e-126 >gnl|CDD|234094 TIGR03026, NDP-sugDHase, nucleotide sugar dehydrogenase. Enzymes in this family catalyze the NAD-dependent alcohol-to-a…
	27569377	EVADYWYQVVSMNDYQK	2	4.43875
	27569377	ILTANLWSAELAK	2	4.26301
	27569377	VLIGGADTESGQK	2	3.19358
Cre01.g054500.t1.2	27578233	APADAAAVAGTHQEIDVGGVAEALTTASK	3	4.27812	ref|XP_001700222.1|, gb|EDO98337.1| NAD(P) transhydrogenase [Chlamydomonas reinhardtii], 0.0; gnl|CDD|236507 PRK09424, pntA, NAD(P) transhydrogenase subunit alpha, 0.0	4	4	0.282	+	ref|XP_001700222.1|, gb|EDO98337.1| NAD(P) transhydrogenase [Chlamydomonas reinhardtii], 0.0	gnl|CDD|236507 PRK09424, pntA, NAD(P) transhydrogenase subunit alpha, 0.0	20.5	Metabolism, others	ref|XP_001700222.1| NAD(P) transhydrogenase [Chlamydomonas reinhardtii] gb|EDO98337.1| NAD(P) transhydrogenase [Chlamydomonas reinhardtii] Length=1094 Score = 2202 bits (5707), Expect = 0.0	>gnl|CDD|236507 PRK09424, pntA, NAD(P) transhydrogenase subunit alpha; Provisional. Score = 666 bits (1720), Expect = 0.0 >gnl|CDD|216941 pfam02233, PNTB, NAD(P) transhydrogenase beta subunit. This family corresponds to the beta subunit of NADP transhydrogenase in prokaryotes, and either the protein N- or C terminal in eukaryotes. The domain is often found in conjunction with pfam01262. Pyridine …
	27578233	VTVVGYTDMoPSR	2	3.50142
	27578233	LLLSAGPFTGGPK	2	3.49171
	27578233	VIIVPGYGMAVANAQYPVAELAK	2	3.29822
g2644.t1	27574519	MAVYQPGAGQLALLDVPFSK	2	4.16346	ref|XP_002954407.1|, gb|EFJ44557.1| hypothetical protein VOLCADRAFT_64703 [Volvox carteri f. nagariensis], 0.0; ref|XP_001694852.1|, gb|EDP02004.1| predicted protein [Chlamydomonas reinhardtii], 4e-172; gnl|CDD|215384 PLN02724, PLN02724, Molybdenum cofactor sulfurase, 5e-106	4	4	-0.169	(+)	ref|XP_002954407.1|, gb|EFJ44557.1| hypothetical protein VOLCADRAFT_64703 [Volvox carteri f. nagariensis], 0.0; ref|XP_001694852.1|, gb|EDP02004.1| predicted protein [Chlamydomonas reinhardtii], 4e-172	gnl|CDD|215384 PLN02724, PLN02724, Molybdenum cofactor sulfurase, 5e-106	20.5	Metabolism, others	ref|XP_002954407.1| hypothetical protein VOLCADRAFT_64703 [Volvox carteri f. nagariensis] gb|EFJ44557.1| hypothetical protein VOLCADRAFT_64703 [Volvox carteri f. nagariensis] Length=448 Score = 781 bits (2018), Expect = 0.0;ref|XP_001694852.1| predicted protein [Chlamydomonas reinhardtii] gb|EDP02004.1| predicted protein [Chlamydomonas reinhardtii] Length=493 Score = 519 bits (1337), Expect = 4e-…	>gnl|CDD|215384 PLN02724, PLN02724, Molybdenum cofactor sulfurase. Score = 347 bits (892), Expect = 5e-106 >gnl|CDD|223594 COG0520, csdA, Selenocysteine lyase/Cysteine desulfurase [Posttranslational modification, protein turnover, chaperones]. Score = 117 bits (294), Expect = 4e-28 >gnl|CDD|215829 pfam00266, Aminotran_5, Aminotransferase class-V. This domain is found in amino transferases, and ot…
	27574519	LVGETFPWSQGSMFR	2	4.0802
	27574519	GSGAAAAQAAAGLVR	2	3.83003
	27574519	LEDGTVAFLDVIAVK	2	3.5355
Cre13.g565800.t1.2	27574040	GIFWQEEIIPFFQNVTLSK	2	5.23494	ref|XP_001693685.1|, dbj|BAF46284.1|, gb|EDP08939.1| UDP-Glucose:protein transglucosylase [Chlamydomonas reinhardtii], 0.0; gnl|CDD|215615 PLN03180, PLN03180, reversibly glycosylated polypeptide, 0.0	4	4	-0.246	-	ref|XP_001693685.1|, dbj|BAF46284.1|, gb|EDP08939.1| UDP-Glucose:protein transglucosylase [Chlamydomonas reinhardtii], 0.0	gnl|CDD|215615 PLN03180, PLN03180, reversibly glycosylated polypeptide, 0.0	20.5	Metabilism, others	>ref|XP_001693685.1| UDP-Glucose:protein transglucosylase [Chlamydomonas reinhardtii] dbj|BAF46284.1| UDP-glucose protein: protein trans glycosylase [Chlamydomonas reinhardtii] gb|EDP08939.1| UDP-Glucose:protein transglucosylase [Chlamydomonas reinhardtii] Score = 720 bits (1859), Expect = 0.0, Method: Compositional matrix adjust. >ref|XP_002957802.1| hypothetical protein VOLCADRAFT_107818 [Volvo…	>gnl|CDD|215615 PLN03180, PLN03180, reversibly glycosylated polypeptide; Provisional. Score = 721 bits (1864), Expect = 0.0 >gnl|CDD|190568 pfam03214, RGP, Reversibly glycosylated polypeptide. Score = 647 bits (1670), Expect = 0.0
	27574040	ELIGAAMoYFGLMoGEGQPIGR	2	4.43516
	27574040	KGLGHIDPYFSK	2	3.41081
	27574040	NLLSPSTPFFFNTLYDPYR	2	3.36844
Cre09.g407300.t1.3	27570747	AQEAAAAAAAGSGVGGGSSSGGGR	2	6.58105	ref|XP_005848593.1|, gb|EFN56491.1| hypothetical protein CHLNCDRAFT_57462 [Chlorella variabilis], 3e-58; gnl|CDD|223669 COG0596, MhpC, Predicted hydrolases or acyltransferases (alpha/beta hydrolase superfamily), 6e-21	4	4	0.005	(+)	ref|XP_005848593.1|, gb|EFN56491.1| hypothetical protein CHLNCDRAFT_57462 [Chlorella variabilis], 3e-58	gnl|CDD|223669 COG0596, MhpC, Predicted hydrolases or acyltransferases (alpha/beta hydrolase superfamily), 6e-21	20.5	Metabolism, others	>ref|XP_005848593.1| hypothetical protein CHLNCDRAFT_57462 [Chlorella variabilis] gb|EFN56491.1| hypothetical protein CHLNCDRAFT_57462 [Chlorella variabilis] Score = 215 bits (548), Expect = 3e-58, Method: Compositional matrix adjust. >ref|XP_005643115.1| alpha/beta-hydrolase [Coccomyxa subellipsoidea C-169] gb|EIE18571.1| alpha/beta-hydrolase [Coccomyxa subellipsoidea C-169] Score = 175 bits (44…	>gnl|CDD|223669 COG0596, MhpC, Predicted hydrolases or acyltransferases (alpha/beta hydrolase superfamily) [General function prediction only]. Score = 92.8 bits (229), Expect = 6e-21 >gnl|CDD|201306 pfam00561, Abhydrolase_1, alpha/beta hydrolase fold. This catalytic domain is found in a very wide range of enzymes. Score = 75.6 bits (186), Expect = 1e-15 >gnl|CDD|221720 pfam12697, Abhydrolase_6, A…
	27570747	ALIAGDDTGVNYVR	2	4.4352
	27570747	EVPQEVIDGFLLPLR	2	3.91295
	27570747	QDAAVPLAAAEAVAEALR	2	3.56728
Cre06.g254400.t1.2	27568018	MoDSYVDEFMoAAGGSLVTLAK	2	4.73262	ref|XP_001696634.1|, gb|EDP08611.1| fumarate hydratase [Chlamydomonas reinhardtii], 0.0; gnl|CDD|215068 PLN00133, PLN00133, class I-fumerate hydratase, 0.0	4	4	-0.082	(+)	ref|XP_001696634.1|, gb|EDP08611.1| fumarate hydratase [Chlamydomonas reinhardtii], 0.0	gnl|CDD|215068 PLN00133, PLN00133, class I-fumerate hydratase, 0.0	20.5	Metabolism, others	>ref|XP_001696634.1| fumarate hydratase [Chlamydomonas reinhardtii] gb|EDP08611.1| fumarate hydratase [Chlamydomonas reinhardtii] Score = 1212 bits (3136), Expect = 0.0, Method: Compositional matrix adjust. >ref|XP_002956431.1| fumarate hydratase [Volvox carteri f. nagariensis] gb|EFJ42575.1| fumarate hydratase [Volvox carteri f. nagariensis] Score = 972 bits (2512), Expect = 0.0, Method: Composi…	>gnl|CDD|215068 PLN00133, PLN00133, class I-fumerate hydratase; Provisional. Score = 1128 bits (2918), Expect = 0.0 >gnl|CDD|237955 PRK15389, PRK15389, fumarate hydratase; Provisional. Score = 1091 bits (2825), Expect = 0.0 >gnl|CDD|240319 PTZ00226, PTZ00226, fumarate hydratase; Provisional. Score = 1023 bits (2648), Expect = 0.0 >gnl|CDD|185289 PRK15391, PRK15391, fumarate hydratase FumB; Provis…
	27568018	TPEGYASGSFGPTTAGR	2	4.66825
	27568018	VLQVAPEALTLLADSAMR	3	4.01628
	27568018	MDSYVDEFMoAAGGSLVTLAK	2	3.97872
Cre07.g339750.t2.1, Cre07.g339750.t1.2	27563822, 27563823	LVILPLYPQFSISTSGSSLR	2	4.83121	ref|XP_001692390.1|, gb|AAK16728.1|AF332962_1, gb|EDP03868.1| ferrochelatase [Chlamydomonas reinhardtii], 0.0; gnl|CDD|178068 PLN02449, PLN02449, ferrochelatase, 0.0	4	4	-0.087	(+)	ref|XP_001692390.1|, gb|AAK16728.1|AF332962_1, gb|EDP03868.1| ferrochelatase [Chlamydomonas reinhardtii], 0.0	gnl|CDD|178068 PLN02449, PLN02449, ferrochelatase, 0.0	20.5	Metabolism, others	>ref|XP_001692390.1| ferrochelatase [Chlamydomonas reinhardtii] gb|AAK16728.1|AF332962_1 ferrochelatase [Chlamydomonas reinhardtii] gb|EDP03868.1| ferrochelatase [Chlamydomonas reinhardtii] Score = 875 bits (2261), Expect = 0.0, Method: Compositional matrix adjust. >ref|XP_002951810.1| hypothetical protein VOLCADRAFT_109142 [Volvox carteri f. nagariensis] gb|EFJ47261.1| hypothetical protein VOLCA…	>gnl|CDD|178068 PLN02449, PLN02449, ferrochelatase. Score = 728 bits (1881), Expect = 0.0 >gnl|CDD|234585 PRK00035, hemH, ferrochelatase; Reviewed. Score = 433 bits (1115), Expect = 2e-148 >gnl|CDD|216106 pfam00762, Ferrochelatase, Ferrochelatase. Score = 418 bits (1077), Expect = 4e-143 >gnl|CDD|223353 COG0276, HemH, Protoheme ferro-lyase (ferrochelatase) [Coenzyme metabolism]. Score = 383 bits …
	27563822, 27563823	LDDVKPFLYNLFADPEIIR	2	3.32746
	27563822, 27563823	KPAAAAAGPAVDK	2	3.24294
	27563822, 27563823	GQPANVYVGMR	2	3.01497
Cre11.g467400.t1.2	27565201	LSGNTPSALGAAAK	2	3.18176	ref|XP_001699530.1|, gb|EDO98593.1| predicted protein [Chlamydomonas reinhardtii], 2e-56; gnl|CDD|237030 PRK12270, kgd, alpha-ketoglutarate decarboxylase, 1e-16; gnl|CDD|236090 PRK07764, PRK07764, DNA polymerase III subunits gamma and tau, 3e-16	3	6	0.066	(+)	ref|XP_001699530.1|, gb|EDO98593.1| predicted protein [Chlamydomonas reinhardtii], 2e-56	gnl|CDD|237030 PRK12270, kgd, alpha-ketoglutarate decarboxylase, 1e-16; gnl|CDD|236090 PRK07764, PRK07764, DNA polymerase III subunits gamma and tau, 3e-16	20.5	Metabolism, others	>ref|XP_001699530.1| predicted protein [Chlamydomonas reinhardtii] gb|EDO98593.1| predicted protein [Chlamydomonas reinhardtii] Score = 199 bits (506), Expect = 2e-56, Method: Compositional matrix adjust. >ref|XP_002951639.1| hypothetical protein VOLCADRAFT_92180 [Volvox carteri f. nagariensis] gb|EFJ47450.1| hypothetical protein VOLCADRAFT_92180 [Volvox carteri f. nagariensis] Score = 84.3 bits …	>gnl|CDD|237030 PRK12270, kgd, alpha-ketoglutarate decarboxylase; Reviewed. Score = 82.6 bits (205), Expect = 1e-16 >gnl|CDD|236090 PRK07764, PRK07764, DNA polymerase III subunits gamma and tau; Validated. Score = 81.2 bits (201), Expect = 3e-16 >gnl|CDD|215641 PLN03237, PLN03237, DNA topoisomerase 2; Provisional. Score = 78.8 bits (194), Expect = 2e-15 >gnl|CDD|237057 PRK12323, PRK12323, DNA pol…
	27565201	ASGSAPAAAGASGASAAPSKPAAVK	2	3.17304
	27565201	AAPAAAEPPAAAAPPAPPK	2	3.0687
Cre12.g485150.t1.2	27581691	INWGAAGADIVIESTGVFTDIAK	2	5.57592	ref|XP_001703199.1|, gb|EDO96575.1| glyceraldehyde 3-phosphate dehydrogenase, dominant splicing variant [Chlamydomonas reinhardtii], 0.0; gnl|CDD|177912 PLN02272, PLN02272, glyceraldehyde-3-phosphate dehydrogenase, 0.0	3	5	-0.073	-	ref|XP_001703199.1|, gb|EDO96575.1| glyceraldehyde 3-phosphate dehydrogenase, dominant splicing variant [Chlamydomonas reinhardtii], 0.0	gnl|CDD|177912 PLN02272, PLN02272, glyceraldehyde-3-phosphate dehydrogenase, 0.0	20.5	Metabolism, others	>ref|XP_001703199.1| glyceraldehyde 3-phosphate dehydrogenase, dominant splicing variant [Chlamydomonas reinhardtii] gb|EDO96575.1| glyceraldehyde 3-phosphate dehydrogenase, dominant splicing variant [Chlamydomonas reinhardtii] Score = 761 bits (1964), Expect = 0.0, Method: Compositional matrix adjust. >sp|P49644.1|G3PC_CHLRE RecName: Full=Glyceraldehyde-3-phosphate dehydrogenase, cytosolic gb|AA…	>gnl|CDD|177912 PLN02272, PLN02272, glyceraldehyde-3-phosphate dehydrogenase. Score = 532 bits (1372), Expect = 0.0 >gnl|CDD|173322 PTZ00023, PTZ00023, glyceraldehyde-3-phosphate dehydrogenase; Provisional. Score = 502 bits (1293), Expect = 3e-178 >gnl|CDD|223135 COG0057, GapA, Glyceraldehyde-3-phosphate dehydrogenase/erythrose-4-phosphate dehydrogenase [Carbohydrate transport and metabolism]. Sc…
	27581691	ATMoLRPDIEVVAINDPFIDAEYMoAYMoFK	3	5.12786
	27581691	DGFLVEGR	1	2.37311
Cre03.g199150.t1.2	27576031	AAVDPSVPGGVIDVWELEAAAQR	2	4.02059	ref|XP_001693240.1| hypothetical protein CHLREDRAFT_117171, gb|EDP03266.1| predicted protein [Chlamydomonas reinhardtii], 5e-154; gnl|CDD|187579 cd05271, NDUFA9_like_SDR_a, NADH dehydrogenase (ubiquinone) 1 alpha subcomplex, subunit 9, 39 kDa, (NDUFA9) -like, 2e-19; gnl|CDD|223528 COG0451, WcaG, Nucleoside-diphosphate-sugar epimerases, 3e-18	3	5	0.279	(+)	ref|XP_001693240.1| hypothetical protein CHLREDRAFT_117171, gb|EDP03266.1| predicted protein [Chlamydomonas reinhardtii], 5e-154	gnl|CDD|187579 cd05271, NDUFA9_like_SDR_a, NADH dehydrogenase (ubiquinone) 1 alpha subcomplex, subunit 9, 39 kDa, (NDUFA9) -like, 2e-19; gnl|CDD|223528 COG0451, WcaG, Nucleoside-diphosphate-sugar epimerases, 3e-18	20.5	Metabolism, others	>ref|XP_001693240.1| hypothetical protein CHLREDRAFT_117171 [Chlamydomonas reinhardtii] gb|EDP03266.1| predicted protein [Chlamydomonas reinhardtii] Score = 442 bits (1136), Expect = 5e-154, Method: Compositional matrix adjust. >ref|XP_002950457.1| hypothetical protein VOLCADRAFT_60325 [Volvox carteri f. nagariensis] gb|EFJ48658.1| hypothetical protein VOLCADRAFT_60325 [Volvox carteri f. nagarien…	>gnl|CDD|187579 cd05271, NDUFA9_like_SDR_a, NADH dehydrogenase (ubiquinone) 1 alpha subcomplex, subunit 9, 39 kDa, (NDUFA9) -like, atypical (a) SDRs. This subgroup of extended SDR-like proteins are atypical SDRs. They have a glycine-rich NAD(P)-binding motif similar to the typical SDRs, GXXGXXG, and have the YXXXK active site motif (though not the other residues of the SDR tetrad). Members identi…
	27576031	GNALEPATYTEHLR	2	3.73411
	27576031	MoAAVPLVGAAFVPPVSVETVAR	2	3.5744
Cre09.g415850.t1.2	27570797	GLVEGTLYGLGSLFR	2	4.26098	ref|XP_001696746.1|, gb|AAR82949.1|, gb|AAR82950.1|, gb|EDP00854.1| gamma carbonic anhydrase [Chlamydomonas reinhardtii], 0.0; gnl|CDD|215167 PLN02296, PLN02296, carbonate dehydratase, 6e-87; gnl|CDD|100051 cd04645, LbH_gamma_CA_like, Gamma carbonic anhydrase-like, 3e-81	3	5	-0.006	(+)	ref|XP_001696746.1|, gb|AAR82949.1|, gb|AAR82950.1|, gb|EDP00854.1| gamma carbonic anhydrase [Chlamydomonas reinhardtii], 0.0	gnl|CDD|215167 PLN02296, PLN02296, carbonate dehydratase, 6e-87; gnl|CDD|100051 cd04645, LbH_gamma_CA_like, Gamma carbonic anhydrase-like, 3e-81	20.5	Metabolism, others	>ref|XP_001696746.1| gamma carbonic anhydrase [Chlamydomonas reinhardtii] gb|AAR82949.1| putative gamma carbonic anhydrase [Chlamydomonas reinhardtii] gb|AAR82950.1| putative gamma carbonic anhydrase [Chlamydomonas reinhardtii] gb|AAS48197.1| mitochondrial NADH:ubiquinone oxidoreductase 32 kDa subunit [Chlamydomonas reinhardtii] gb|EDP00854.1| gamma carbonic anhydrase [Chlamydomonas reinhardtii] …	>gnl|CDD|215167 PLN02296, PLN02296, carbonate dehydratase. Score = 264 bits (676), Expect = 6e-87 >gnl|CDD|100051 cd04645, LbH_gamma_CA_like, Gamma carbonic anhydrase-like: This family is composed of gamma carbonic anhydrase (CA), Ferripyochelin Binding Protein (FBP), E. coli paaY protein, and similar proteins. CAs are zinc-containing enzymes that catalyze the reversible hydration of carbon dioxi…
	27570797	GVGAALDELGSMVQGPQGSVK	2	3.94353
	27570797	GVGAALDELGSMoVQGPQGSVK	2	3.42969
Cre03.g181500.t1.2	27576043	HLFELNEAGLPEQVSGVPPDAFSATGQLWGSPLYK	3	4.59762	ref|XP_001702911.1|, gb|EDO96764.1| 4-alpha-glucanotransferase [Chlamydomonas reinhardtii], 0.0; gnl|CDD|215341 PLN02635, PLN02635, disproportionating enzyme, 0.0; gnl|CDD|237738 PRK14508, PRK14508, 4-alpha-glucanotransferase, 0.0	3	4	-0.458	(+)	ref|XP_001702911.1|, gb|EDO96764.1| 4-alpha-glucanotransferase [Chlamydomonas reinhardtii], 0.0	gnl|CDD|215341 PLN02635, PLN02635, disproportionating enzyme, 0.0; gnl|CDD|237738 PRK14508, PRK14508, 4-alpha-glucanotransferase, 0.0	20.5	Metabolism, others	>ref|XP_001702911.1| 4-alpha-glucanotransferase [Chlamydomonas reinhardtii] gb|EDO96764.1| 4-alpha-glucanotransferase [Chlamydomonas reinhardtii] Score = 1209 bits (3128), Expect = 0.0, Method: Compositional matrix adjust. >gb|AAG29839.1|AF307842_1 4-alpha-glucanotransferase [Chlamydomonas reinhardtii] gb|AAG29840.1|AF307843_1 4-alpha-glucanotransferase [Chlamydomonas reinhardtii] Score = 1205 bi…	>gnl|CDD|215341 PLN02635, PLN02635, disproportionating enzyme. Score = 896 bits (2318), Expect = 0.0 >gnl|CDD|237738 PRK14508, PRK14508, 4-alpha-glucanotransferase; Provisional. Score = 656 bits (1695), Expect = 0.0 >gnl|CDD|217039 pfam02446, Glyco_hydro_77, 4-alpha-glucanotransferase. These enzymes EC:2.4.1.25 transfer a segment of a (1,4)-alpha-D-glucan to a new 4-position in an acceptor, which…
	27576043	ALGAVPILAEDLGVITTDVVALR	3	4.27111
	27576043	VPIADVDYPAVAAAK	2	3.43181
Cre06.g262050.t1.2	27568952	LVGADHYTPVGATLIPTGEIAPVAGTPFDFTAPQTIGSR	3	7.04418	ref|XP_001696312.1|, gb|EDP08289.1| aldose-1-epimerase [Chlamydomonas reinhardtii], 0.0; gnl|CDD|185696 cd09019, galactose_mutarotase_like, galactose mutarotase_like, 1e-167	3	4	-0.08	(+)	ref|XP_001696312.1|, gb|EDP08289.1| aldose-1-epimerase [Chlamydomonas reinhardtii], 0.0	gnl|CDD|185696 cd09019, galactose_mutarotase_like, galactose mutarotase_like, 1e-167	20.5	Metabolism, others	ref|XP_001696312.1| aldose-1-epimerase [Chlamydomonas reinhardtii] gb|EDP08289.1| aldose-1-epimerase [Chlamydomonas reinhardtii] Length=388 Score = 790 bits (2041), Expect = 0.0	>gnl|CDD|185696 cd09019, galactose_mutarotase_like, galactose mutarotase_like. Galactose mutarotase catalyzes the conversion of beta-D-galactose to alpha-D-galactose. Beta-D-galactose is produced by the degradation of lactose, a disaccharide composed of beta-D-glucose and beta-D-galactose. This epimerization reaction is the first step in the four-step Leloir pathway, which converts galactose into…
	27568952	ILAGVLIGSSVALAALAALK	2	4.82194
	27568952	FPSIVLQPQDTYHHEIVYR	3	3.87943
Cre04.g220350.t2.1, Cre04.g220350.t1.1	27580447, 27580448	LLDLGNIDLWR	2	3.64501	ref|XP_001692167.1|, gb|EDP04117.1| vacuolar proton ATPase subunit A [Chlamydomonas reinhardtii], 0.0; gnl|CDD|216531 pfam01496, V_ATPase_I, V-type ATPase 116kDa subunit family, 0.0	3	3	0.073	+	ref|XP_001692167.1|, gb|EDP04117.1| vacuolar proton ATPase subunit A [Chlamydomonas reinhardtii], 0.0	gnl|CDD|216531 pfam01496, V_ATPase_I, V-type ATPase 116kDa subunit family, 0.0	20.5	Metabolism, others	ref|XP_001692167.1| vacuolar proton ATPase subunit A [Chlamydomonas reinhardtii] gb|EDP04117.1| vacuolar proton ATPase subunit A [Chlamydomonas reinhardtii] Length=823 Score = 1588 bits (4113), Expect = 0.0	>gnl|CDD|216531 pfam01496, V_ATPase_I, V-type ATPase 116kDa subunit family. This family consists of the 116kDa V-type ATPase (vacuolar (H+)-ATPases) subunits, as well as V-type ATP synthase subunit i. The V-type ATPases family are proton pumps that acidify intracellular compartments in eukaryotic cells for example yeast central vacuoles, clathrin-coated and synaptic vesicles. They have important …
	27580447, 27580448	VAADLDVWTSLVR	2	3.54578
	27580447, 27580448	ASVTLDELESLLEAAER	2	3.44459
g196.t1	27578425	DIHVYALGIYVDAAAAK	2	3.2202	ref|XP_001700277.1|, gb|EDO98244.1| predicted protein [Chlamydomonas reinhardtii], 2e-164 ; gnl|CDD|217029 pfam02431, Chalcone, Chalcone-flavanone isomerase, 1e-29	3	3	-0.106	(+)	ref|XP_001700277.1|, gb|EDO98244.1| predicted protein [Chlamydomonas reinhardtii], 2e-164	gnl|CDD|217029 pfam02431, Chalcone, Chalcone-flavanone isomerase, 1e-29	20.5	Metabolism, others	>ref|XP_001700277.1| predicted protein [Chlamydomonas reinhardtii] gb|EDO98244.1| predicted protein [Chlamydomonas reinhardtii] Score = 468 bits (1203), Expect = 2e-164, Method: Compositional matrix adjust. >ref|XP_002953784.1| hypothetical protein VOLCADRAFT_106123 [Volvox carteri f. nagariensis] gb|EFJ45108.1| hypothetical protein VOLCADRAFT_106123 [Volvox carteri f. nagariensis] Score = 225 bi…	>gnl|CDD|217029 pfam02431, Chalcone, Chalcone-flavanone isomerase. Chalcone-flavanone isomerase is a plant enzyme responsible for the isomerisation of chalcone to naringenin, a key step in the biosynthesis of flavonoids. Score = 111 bits (280), Expect = 1e-29 >gnl|CDD|215177 PLN02311, PLN02311, chalcone isomerase. Score = 110 bits (277), Expect = 7e-29 >gnl|CDD|215613 PLN03174, PLN03174, Chalcone…
	27578425	FLDALEDR	2	3.21832
	27578425	AQFDSVHFEK	2	3.19134
Cre03.g171100.t1.3	27577313	VESAHSTIMoLSQLSAR	2	4.73722	ref|XP_001703483.1|, gb|EDP06165.1| glycosyl hydrolase [Chlamydomonas reinhardtii], 2e-142 ; no conserved domain	3	3	0.001	+	ref|XP_001703483.1|, gb|EDP06165.1| glycosyl hydrolase [Chlamydomonas reinhardtii], 2e-142	no conserved domain	20.5	Metabolism, others	>ref|XP_001703483.1| glycosyl hydrolase [Chlamydomonas reinhardtii] gb|EDP06165.1| glycosyl hydrolase [Chlamydomonas reinhardtii] Score = 426 bits (1096), Expect = 2e-142, Method: Compositional matrix adjust. >ref|XP_002946961.1| hypothetical protein VOLCADRAFT_103203 [Volvox carteri f. nagariensis] gb|EFJ52187.1| hypothetical protein VOLCADRAFT_103203 [Volvox carteri f. nagariensis] Score = 352 …	>d06257, DnaJ domain or J-domain, 5.85e-05
	27577313	VLGIEPGVDSMoEIGK	2	3.83224
	27577313	DVAYADQEPLFPWRPK	2	3.26521
Cre02.g092350.t1.2	27574400	AGDDEMSQSEVYDFNIPTFGR	2	5.26233	ref|XP_001701788.1|, gb|EDP06763.1| sterol 14 desaturase [Chlamydomonas reinhardtii], 0.0 ; gnl|CDD|215689 pfam00067, p450, Cytochrome P450, 1e-60	3	3	-0.149	+	ref|XP_001701788.1|, gb|EDP06763.1| sterol 14 desaturase [Chlamydomonas reinhardtii], 0.0	gnl|CDD|215689 pfam00067, p450, Cytochrome P450, 1e-60	20.5	Metabolism, others	>ref|XP_001701788.1| sterol 14 desaturase [Chlamydomonas reinhardtii] gb|EDP06763.1| sterol 14 desaturase [Chlamydomonas reinhardtii] Score = 1020 bits (2638), Expect = 0.0, Method: Compositional matrix adjust. >ref|XP_002946369.1| sterol 14 desaturase [Volvox carteri f. nagariensis] gb|EFJ52296.1| sterol 14 desaturase [Volvox carteri f. nagariensis] Score = 870 bits (2249), Expect = 0.0, Method:…	>gnl|CDD|215689 pfam00067, p450, Cytochrome P450. Cytochrome P450s are haem-thiolate proteins involved in the oxidative degradation of various compounds. They are particularly well known for their role in the degradation of environmental toxins and mutagens. They can be divided into 4 classes, according to the method by which electrons from NAD(P)H are delivered to the catalytic site. Sequence co…
	27574400	AGDDEMoSQSEVYDFNIPTFGR	2	4.03566
	27574400	AAEEQQDIIR	2	3.24983
g14566.t1	27574049	QVDGYLPTAEVAFIDEIFK	2	4.09942	ref|XP_002955493.1|, gb|EFJ43346.1| hypothetical protein VOLCADRAFT_96404 [Volvox carteri f. nagariensis], 1e-178; gnl|CDD|184118 PRK13531, PRK13531, regulatory ATPase RavA, 2e-67	3	3	-0.147	(+)	ref|XP_002955493.1|, gb|EFJ43346.1| hypothetical protein VOLCADRAFT_96404 [Volvox carteri f. nagariensis], 1e-178	gnl|CDD|184118 PRK13531, PRK13531, regulatory ATPase RavA, 2e-67	20.5	Metabolism, others	>ref|XP_002955493.1| hypothetical protein VOLCADRAFT_96404 [Volvox carteri f. nagariensis] gb|EFJ43346.1| hypothetical protein VOLCADRAFT_96404 [Volvox carteri f. nagariensis] Score = 521 bits (1343), Expect = 1e-178, Method: Compositional matrix adjust. >ref|XP_002503696.1| predicted protein [Micromonas sp. RCC299] gb|ACO64954.1| predicted protein [Micromonas sp. RCC299] Score = 387 bits (994), …	>gnl|CDD|184118 PRK13531, PRK13531, regulatory ATPase RavA; Provisional. Score = 223 bits (571), Expect = 2e-67 >gnl|CDD|223786 COG0714, COG0714, MoxR-like ATPases [General function prediction only]. Score = 135 bits (342), Expect = 4e-36 >gnl|CDD|219538 pfam07728, AAA_5, AAA domain (dynein-related subfamily). This Pfam entry includes some of the AAA proteins not detected by the pfam00004 model. …
	27574049	ANSAILNTLLTLINER	2	3.68778
	27574049	NAIGVMQEGLVER	2	3.49835
g13913.t1	27573281	VTQESMoMoTFVDGIDGLPEPAK	2	4.39993	ref|XP_002947550.1|, gb|EFJ51598.1| hypothetical protein VOLCADRAFT_87784 [Volvox carteri f. nagariensis], 2e-84; gnl|CDD|236452 PRK09285, PRK09285, adenylosuccinate lyase, 2e-106	3	3	-0.295	-	ref|XP_002947550.1|, gb|EFJ51598.1| hypothetical protein VOLCADRAFT_87784 [Volvox carteri f. nagariensis], 2e-84	gnl|CDD|236452 PRK09285, PRK09285, adenylosuccinate lyase, 2e-106	20.5	Metabolism, others	>ref|XP_002947550.1| hypothetical protein VOLCADRAFT_87784 [Volvox carteri f. nagariensis] gb|EFJ51598.1| hypothetical protein VOLCADRAFT_87784 [Volvox carteri f. nagariensis] Score = 280 bits (716), Expect = 2e-84, Method: Compositional matrix adjust. >ref|XP_005849789.1| hypothetical protein CHLNCDRAFT_142879 [Chlorella variabilis] gb|EFN57687.1| hypothetical protein CHLNCDRAFT_142879 [Chlorell…	>gnl|CDD|236452 PRK09285, PRK09285, adenylosuccinate lyase; Provisional. Score = 317 bits (816), Expect = 2e-106 >gnl|CDD|178440 PLN02848, PLN02848, adenylosuccinate lyase. Score = 307 bits (787), Expect = 4e-102 >gnl|CDD|176470 cd01598, PurB, PurB_like adenylosuccinases (adenylsuccinate lyase, ASL). This subgroup contains EcASL, the product of the purB gene in Escherichia coli, and related prote…
	27573281	VTQESMMTFVDGIDGLPEPAK	2	4.15973
	27573281	EAVQGHVLPTMDK	2	3.58668
g6352.t1	27569080	IGEFTLATADDFEYTDPIDGSK	2	4.61657	ref|XP_001697991.1|, gb|EDO99576.1| phosphoglucomutase [Chlamydomonas reinhardtii], 0.0; gnl|CDD|177942 PLN02307, PLN02307, phosphoglucomutase, 0.0	3	3	-0.143	-	ref|XP_001697991.1|, gb|EDO99576.1| phosphoglucomutase [Chlamydomonas reinhardtii], 0.0	gnl|CDD|177942 PLN02307, PLN02307, phosphoglucomutase, 0.0	20.5	Metabolism, others	>ref|XP_001697991.1| phosphoglucomutase [Chlamydomonas reinhardtii] gb|EDO99576.1| phosphoglucomutase [Chlamydomonas reinhardtii] Score = 1233 bits (3189), Expect = 0.0, Method: Compositional matrix adjust. >ref|XP_001697992.1| phosphoglucomutase [Chlamydomonas reinhardtii] gb|EDO99577.1| phosphoglucomutase [Chlamydomonas reinhardtii] Score = 1157 bits (2993), Expect = 0.0, Method: Compositional …	>gnl|CDD|177942 PLN02307, PLN02307, phosphoglucomutase. Score = 1092 bits (2825), Expect = 0.0 >gnl|CDD|100087 cd03085, PGM1, Phosphoglucomutase 1 (PGM1) catalyzes the bidirectional interconversion of glucose-1-phosphate (G-1-P) and glucose-6-phosphate (G-6-P) via a glucose 1,6-diphosphate intermediate, an important metabolic step in prokaryotes and eukaryotes. In one direction, G-1-P produced fr…
	27569080	VATLNMoADIPDVDLSK	2	4.39857
	27569080	FNYNSGEPAPER	2	3.14997
Cre06.g288700.t1.2	27567873	TASGMADWLAANFGVINSNVPR	2	5.60759	ref|XP_001695381.1|, gb|EDP01639.1| glycolate dehydrogenase [Chlamydomonas reinhardtii], 0.0; gnl|CDD|223354 COG0277, GlcD, FAD/FMN-containing dehydrogenases, 6e-71; gnl|CDD|129482 TIGR00387, glcD, glycolate oxidase, subunit GlcD, 1e-47	3	3	-0.149	(+)	ref|XP_001695381.1|, gb|EDP01639.1| glycolate dehydrogenase [Chlamydomonas reinhardtii], 0.0	gnl|CDD|223354 COG0277, GlcD, FAD/FMN-containing dehydrogenases, 6e-71; gnl|CDD|129482 TIGR00387, glcD, glycolate oxidase, subunit GlcD, 1e-47	20.5	Metabolism, others	>ref|XP_001695381.1| glycolate dehydrogenase [Chlamydomonas reinhardtii] gb|EDP01639.1| glycolate dehydrogenase [Chlamydomonas reinhardtii] Score = 2277 bits (5901), Expect = 0.0, Method: Compositional matrix adjust. >gb|ABG36932.1| glycolate dehydrogenase [Chlamydomonas reinhardtii] Score = 2270 bits (5883), Expect = 0.0, Method: Compositional matrix adjust. >ref|XP_002946459.1| hypothetical pro…	>gnl|CDD|223354 COG0277, GlcD, FAD/FMN-containing dehydrogenases [Energy production and conversion]. Score = 244 bits (624), Expect = 6e-71 >gnl|CDD|129482 TIGR00387, glcD, glycolate oxidase, subunit GlcD. This protein, the glycolate oxidase GlcD subunit, is similar in sequence to that of several D-lactate dehydrogenases, including that of E. coli. The glycolate oxidase has been found to have som…
	27567873	ALFDPSHTLNPGVILNR	2	4.22703
	27567873	HLIIGSEGTLGFVSR	2	3.94397
Cre07.g338450.t1.3	27563662	AAAEVMoDGEGAANAGPDYSIVQR	2	6.78742	ref|XP_001700120.1|, gb|EDO98414.1| predicted protein [Chlamydomonas reinhardtii], 0.0; gnl|CDD|236536 PRK09479, glpX, fructose 1,6-bisphosphatase II, 0.0	3	3	-0.246	(+)	ref|XP_001700120.1|, gb|EDO98414.1| predicted protein [Chlamydomonas reinhardtii], 0.0	gnl|CDD|236536 PRK09479, glpX, fructose 1,6-bisphosphatase II, 0.0	20.5	Metabolism, others	>ref|XP_002951804.1| hypothetical protein VOLCADRAFT_92325 [Volvox carteri f. nagariensis] gb|EFJ47255.1| hypothetical protein VOLCADRAFT_92325 [Volvox carteri f. nagariensis] Score = 667 bits (1722), Expect = 0.0, Method: Compositional matrix adjust. >ref|XP_001700120.1| predicted protein [Chlamydomonas reinhardtii] gb|EDO98414.1| predicted protein [Chlamydomonas reinhardtii] Score = 574 bits (1…	>gnl|CDD|236536 PRK09479, glpX, fructose 1,6-bisphosphatase II; Reviewed. Score = 528 bits (1362), Expect = 0.0 >gnl|CDD|217491 pfam03320, FBPase_glpX, Bacterial fructose-1,6-bisphosphatase, glpX-encoded. Score = 500 bits (1290), Expect = 1e-177 >gnl|CDD|238774 cd01516, FBPase_glpX, Bacterial fructose-1,6-bisphosphatase, glpX-encoded. A dimeric enzyme dependent on Mg(2+). glpX-encoded FPBase (FBP…
	27563662	LAVGPQVDPESVSLDYSVR	2	4.98452
	27563662	VDIAVDPLDGTSLTAAGR	2	4.48931
Cre12.g549350.t1.2	27582475	AGGDAPAASTEAADAAVDAANAAR	2	5.53859	ref|XP_001693995.1|, gb|EDP02931.1| predicted protein [Chlamydomonas reinhardtii], 6e-128; gnl|CDD|237030 PRK12270, kgd, alpha-ketoglutarate decarboxylase, 4e-06	2	11	-0.326	(+)	ref|XP_001693995.1|, gb|EDP02931.1| predicted protein [Chlamydomonas reinhardtii], 6e-128	gnl|CDD|237030 PRK12270, kgd, alpha-ketoglutarate decarboxylase, 4e-06	20.5	Metabolism, others	ref|XP_001693995.1| predicted protein [Chlamydomonas reinhardtii] gb|EDP02931.1| predicted protein [Chlamydomonas reinhardtii] Length=221 Score = 375 bits (962), Expect = 6e-128	>gnl|CDD|237030 PRK12270, kgd, alpha-ketoglutarate decarboxylase; Reviewed. Score = 46.8 bits (112), Expect = 4e-06 >gnl|CDD|237057 PRK12323, PRK12323, DNA polymerase III subunits gamma and tau; Provisional. Score = 44.1 bits (104), Expect = 3e-05 >gnl|CDD|236090 PRK07764, PRK07764, DNA polymerase III subunits gamma and tau; Validated. Score = 43.8 bits (104), Expect = 3e-05 >gnl|CDD|236768 PRK10…
	27582475	VKELYGMoAESALAK	2	3.45764
g9579.t1	27570334	IEGEFPELLPIK	2	3.79361	ref|XP_001695032.1,| gb|EDP02184.1| predicted protein [Chlamydomonas reinhardtii]; dbj|BAF46294.1| NAD-dependent epimerase/dehydratase [Chlamydomonas reinhardtii], 0.0; gnl|CDD|178377 PLN02778, PLN02778, 3,5-epimerase/4-reductase, 0.0; gnl|CDD|215146 PLN02260, PLN02260, probable rhamnose biosynthetic enzyme, 6e-179	2	4	-0.326	(+)	ref|XP_001695032.1,| gb|EDP02184.1| predicted protein [Chlamydomonas reinhardtii]; dbj|BAF46294.1| NAD-dependent epimerase/dehydratase [Chlamydomonas reinhardtii], 0.0	gnl|CDD|178377 PLN02778, PLN02778, 3,5-epimerase/4-reductase, 0.0; gnl|CDD|215146 PLN02260, PLN02260, probable rhamnose biosynthetic enzyme, 6e-179	20.5	Metabolism, others	>ref|XP_001695032.1| predicted protein [Chlamydomonas reinhardtii] dbj|BAF46294.1| NAD-dependent epimerase/dehydratase [Chlamydomonas reinhardtii] gb|EDP02184.1| predicted protein [Chlamydomonas reinhardtii] Score = 647 bits (1669), Expect = 0.0, Method: Compositional matrix adjust. >ref|XP_002955639.1| hypothetical protein VOLCADRAFT_76853 [Volvox carteri f. nagariensis] gb|EFJ43279.1| hypotheti…	>gnl|CDD|178377 PLN02778, PLN02778, 3,5-epimerase/4-reductase. Score = 587 bits (1516), Expect = 0.0 >gnl|CDD|215146 PLN02260, PLN02260, probable rhamnose biosynthetic enzyme. Score = 513 bits (1323), Expect = 6e-179 >gnl|CDD|187564 cd05254, dTDP_HR_like_SDR_e, dTDP-6-deoxy-L-lyxo-4-hexulose reductase and related proteins, extended (e) SDRs. dTDP-6-deoxy-L-lyxo-4-hexulose reductase, an extended S…
	27570334	EYIDPEFTWSNFSVEEQAK	2	3.62198
Cre08.g368450.t2.1	27562832	GADGSAISTLTGTYPK	2	4.43986	ref|XP_001696147.1| hypothetical protein CHLREDRAFT_175668, gb|EDP01096.1| predicted protein [Chlamydomonas reinhardtii], 8e-159; gnl|CDD|218763 pfam05817, Ribophorin_II, Oligosaccharyltransferase subunit Ribophorin II, 1e-32	2	4	0.542	+	ref|XP_001696147.1| hypothetical protein CHLREDRAFT_175668, gb|EDP01096.1| predicted protein [Chlamydomonas reinhardtii], 8e-159	gnl|CDD|218763 pfam05817, Ribophorin_II, Oligosaccharyltransferase subunit Ribophorin II, 1e-32	20.5	Metabolism, others	>ref|XP_001696147.1| hypothetical protein CHLREDRAFT_175668 [Chlamydomonas reinhardtii] gb|EDP01096.1| predicted protein [Chlamydomonas reinhardtii] Score = 455 bits (1171), Expect = 8e-159, Method: Compositional matrix adjust. >ref|XP_002948782.1| hypothetical protein VOLCADRAFT_103997 [Volvox carteri f. nagariensis] gb|EFJ50162.1| hypothetical protein VOLCADRAFT_103997 [Volvox carteri f. nagari…	>gnl|CDD|218763 pfam05817, Ribophorin_II, Oligosaccharyltransferase subunit Ribophorin II. This family contains eukaryotic Ribophorin II (RPN2) proteins. The mammalian oligosaccharyltransferase (OST) is a protein complex that effects the cotranslational N-glycosylation of newly synthesised polypeptides, and is composed of the following proteins: ribophorins I and II (RI and RII), OST48, and Dadl,…
	27562832	AAGEYEATLLVGDPSTPK	2	3.65547
Cre12.g537200.t1.2	27582262	LSWSDMFETFLANK	2	5.1589	ref|XP_001692870.1|, gb|EDP03439.1| 2-oxoglutarate dehydrogenase, E1 subunit [Chlamydomonas reinhardtii], 0.0; gnl|CDD|236499 PRK09404, sucA, 2-oxoglutarate dehydrogenase E1 component, 0.0	2	3	-0.391	-	ref|XP_001692870.1|, gb|EDP03439.1| 2-oxoglutarate dehydrogenase, E1 subunit [Chlamydomonas reinhardtii], 0.0	gnl|CDD|236499 PRK09404, sucA, 2-oxoglutarate dehydrogenase E1 component, 0.0	20.5	Metabolism, others	ref|XP_001692870.1| 2-oxoglutarate dehydrogenase, E1 subunit [Chlamydomonas reinhardtii] gb|EDP03439.1| 2-oxoglutarate dehydrogenase, E1 subunit [Chlamydomonas reinhardtii] Length=1037 Score = 2119 bits (5491), Expect = 0.0	>gnl|CDD|236499 PRK09404, sucA, 2-oxoglutarate dehydrogenase E1 component; Reviewed. Score = 1399 bits (3625), Expect = 0.0 >gnl|CDD|223641 COG0567, SucA, 2-oxoglutarate dehydrogenase complex, dehydrogenase (E1) component, and related enzymes [Energy production and conversion]. Score = 1250 bits (3237), Expect = 0.0 >gnl|CDD|237030 PRK12270, kgd, alpha-ketoglutarate decarboxylase; Reviewed. Score…
	27582262	SPLYEFDDQPDDANIVGVR	2	5.13004
Cre04.g218500.t1.2	27580454	GSVTQEDTSAFAQR	2	4.55829	ref|XP_001692253.1| hypothetical protein CHLREDRAFT_170899, gb|EDP04203.1| predicted protein [Chlamydomonas reinhardtii], 0.0; gnl|CDD|119408 cd06660, Aldo_ket_red, Aldo-keto reductases (AKRs), 2e-34	2	3	-0.023	(+)	ref|XP_001692253.1| hypothetical protein CHLREDRAFT_170899, gb|EDP04203.1| predicted protein [Chlamydomonas reinhardtii], 0.0	gnl|CDD|119408 cd06660, Aldo_ket_red, Aldo-keto reductases (AKRs), 2e-34	20.5	Metabolism, others	>ref|XP_001692253.1| hypothetical protein CHLREDRAFT_170899 [Chlamydomonas reinhardtii] gb|EDP04203.1| predicted protein [Chlamydomonas reinhardtii] Score = 799 bits (2064), Expect = 0.0, Method: Compositional matrix adjust. >ref|XP_005850710.1| hypothetical protein CHLNCDRAFT_56954 [Chlorella variabilis] gb|EFN58608.1| hypothetical protein CHLNCDRAFT_56954 [Chlorella variabilis] Score = 300 bits…	>gnl|CDD|119408 cd06660, Aldo_ket_red, Aldo-keto reductases (AKRs) are a superfamily of soluble NAD(P)(H) oxidoreductases whose chief purpose is to reduce aldehydes and ketones to primary and secondary alcohols. AKRs are present in all phyla and are of importance to both health and industrial applications. Members have very distinct functions and include the prokaryotic 2,5-diketo-D-gluconic acid…
	27580454	TDEAVAAAVVYSVASGWNVIDTASNYR	2	4.14652
Cre03.g181250.t1.1	27576726	LTDGPYTSYDLNTLLQATAGTR	2	5.38123	ref|XP_001702908.1|, gb|EDO96761.1| nucleoside diphosphate sugar epimerase [Chlamydomonas reinhardtii], 0.0; gnl|CDD|187554 cd05243, SDR_a5, atypical (a) SDRs, subgroup 5, 1e-41	2	3	-0.164	(+)	ref|XP_001702908.1|, gb|EDO96761.1| nucleoside diphosphate sugar epimerase [Chlamydomonas reinhardtii], 0.0	gnl|CDD|187554 cd05243, SDR_a5, atypical (a) SDRs, subgroup 5, 1e-41	20.5	Metabolism, others	>ref|XP_001702908.1| nucleoside diphosphate sugar epimerase [Chlamydomonas reinhardtii] gb|EDO96761.1| nucleoside diphosphate sugar epimerase [Chlamydomonas reinhardtii] Score = 600 bits (1547), Expect = 0.0, Method: Compositional matrix adjust. >ref|XP_002946896.1| hypothetical protein VOLCADRAFT_56279 [Volvox carteri f. nagariensis] gb|EFJ52122.1| hypothetical protein VOLCADRAFT_56279 [Volvox c…	>gnl|CDD|187554 cd05243, SDR_a5, atypical (a) SDRs, subgroup 5. This subgroup contains atypical SDRs, some of which are identified as putative NAD(P)-dependent epimerases, one as a putative NAD-dependent epimerase/dehydratase. Atypical SDRs are distinct from classical SDRs. Members of this subgroup have a glycine-rich NAD(P)-binding motif that is very similar to the extended SDRs, GXXGXXG, and bi…
	27576726	NTDWVGTSNLIDSTPSTVK	2	4.64447
g9724.t1	27570717	VAADLGGSDYLAPIIDATK	2	4.4835	ref|XP_002954806.1|, gb|EFJ44212.1| hypothetical protein VOLCADRAFT_32150 [Volvox carteri f. nagariensis], 2e-179 ; gnl|CDD|223377 COG0300, DltE, Short-chain dehydrogenases of various substrate specificities, 2e-39	2	3	0.312	+	ref|XP_002954806.1|, gb|EFJ44212.1| hypothetical protein VOLCADRAFT_32150 [Volvox carteri f. nagariensis], 2e-179	gnl|CDD|223377 COG0300, DltE, Short-chain dehydrogenases of various substrate specificities, 2e-39	20.5	Metabolism, others	>ref|XP_002954806.1| hypothetical protein VOLCADRAFT_32150 [Volvox carteri f. nagariensis] gb|EFJ44212.1| hypothetical protein VOLCADRAFT_32150 [Volvox carteri f. nagariensis] Score = 509 bits (1310), Expect = 2e-179, Method: Compositional matrix adjust. >ref|XP_005844467.1| hypothetical protein CHLNCDRAFT_138794 [Chlorella variabilis] gb|EFN52365.1| hypothetical protein CHLNCDRAFT_138794 [Chlore…	>gnl|CDD|223377 COG0300, DltE, Short-chain dehydrogenases of various substrate specificities [General function prediction only]. Score = 140 bits (356), Expect = 2e-39 >gnl|CDD|187614 cd05356, 17beta-HSD1_like_SDR_c, 17-beta-hydroxysteroid dehydrogenases (17beta-HSDs) types -1, -3, and -12, -like, classical (c) SDRs. This subgroup includes various 17-beta-hydroxysteroid dehydrogenases and 3-ketoa…
	27570717	QGLNVVLVALGDSLLDNTFEELK	2	3.62408
Cre03.g190500.t1.2	27577463	DSSYYIFSEAESAGHYVK	2	5.25957	ref|XP_001692042.1|, gb|EDP04532.1| glycoside-hydrolase-like protein [Chlamydomonas reinhardtii], 0.0; gnl|CDD|133134 cd06603, GH31_GANC_GANAB_alpha, 0.0	2	2	-0.287	+	ref|XP_001692042.1|, gb|EDP04532.1| glycoside-hydrolase-like protein [Chlamydomonas reinhardtii], 0.0	gnl|CDD|133134 cd06603, GH31_GANC_GANAB_alpha, 0.0	20.5	Metabolism, others	>ref|XP_001692042.1| glycoside-hydrolase-like protein [Chlamydomonas reinhardtii] gb|EDP04532.1| glycoside-hydrolase-like protein [Chlamydomonas reinhardtii] Score = 1862 bits (4824), Expect = 0.0, Method: Compositional matrix adjust. >ref|XP_002950309.1| hypothetical protein VOLCADRAFT_60238 [Volvox carteri f. nagariensis] gb|EFJ48510.1| hypothetical protein VOLCADRAFT_60238 [Volvox carteri f. n…	>gnl|CDD|133134 cd06603, GH31_GANC_GANAB_alpha, This family includes the closely related glycosyl hydrolase family 31 (GH31) isozymes, neutral alpha-glucosidase C (GANC) and the alpha subunit of heterodimeric neutral alpha-glucosidase AB (GANAB). Initially distinguished on the basis of differences in electrophoretic mobility in starch gel, GANC and GANAB have been shown to have other differences,…
	27577463	STAAQLADPYTLVVAADDK	2	5.02245
Cre07.g337650.t1.2	27563727	IEAPSNVVETNVEELTNFYK	2	4.6216	ref|XP_002957475.1|, gb|EFJ41530.1| hypothetical protein VOLCADRAFT_68179 [Volvox carteri f. nagariensis], 0.0 ; gnl|CDD|215152 PLN02269, PLN02269, Pyruvate dehydrogenase E1 component subunit alpha, 0.0	2	2	-0.278	(+)	ref|XP_002957475.1|, gb|EFJ41530.1| hypothetical protein VOLCADRAFT_68179 [Volvox carteri f. nagariensis], 0.0	gnl|CDD|215152 PLN02269, PLN02269, Pyruvate dehydrogenase E1 component subunit alpha, 0.0	20.5	Metabolism, others	>ref|XP_002957475.1| hypothetical protein VOLCADRAFT_68179 [Volvox carteri f. nagariensis] gb|EFJ41530.1| hypothetical protein VOLCADRAFT_68179 [Volvox carteri f. nagariensis] Score = 687 bits (1772), Expect = 0.0, Method: Compositional matrix adjust. >ref|XP_005650857.1| hypothetical protein COCSUDRAFT_52298 [Coccomyxa subellipsoidea C-169] gb|EIE26313.1| hypothetical protein COCSUDRAFT_52298 [C…	>gnl|CDD|215152 PLN02269, PLN02269, Pyruvate dehydrogenase E1 component subunit alpha. Score = 651 bits (1681), Expect = 0.0 >gnl|CDD|234139 TIGR03182, PDH_E1_alph_y, pyruvate dehydrogenase E1 component, alpha subunit. Members of this protein family are the alpha subunit of the E1 component of pyruvate dehydrogenase (PDH). This model represents one branch of a larger family that E1-alpha proteins…
	27563727	GGSIVSLMAELMGK	2	4.26905
Cre04.g221550.t1.2	27580442	DDVQLFWEAFPAEGGQAR	2	3.39024	ref|XP_001692181.1| hypothetical protein CHLREDRAFT_170954, gb|EDP04131.1| predicted protein [Chlamydomonas reinhardtii], 0.0; gnl|CDD|223727 COG0654, UbiH, 2-polyprenyl-6-methoxyphenol hydroxylase and related FAD-dependent oxidoreductases, 3e-06	2	2	-0.099	(+)	ref|XP_001692181.1| hypothetical protein CHLREDRAFT_170954, gb|EDP04131.1| predicted protein [Chlamydomonas reinhardtii], 0.0	gnl|CDD|223727 COG0654, UbiH, 2-polyprenyl-6-methoxyphenol hydroxylase and related FAD-dependent oxidoreductases, 3e-06	20.5	Metabolism, others	ref|XP_001692181.1| hypothetical protein CHLREDRAFT_170954 [Chlamydomonas reinhardtii] gb|EDP04131.1| predicted protein [Chlamydomonas reinhardtii] Length=623 Score = 913 bits (2360), Expect = 0.0; ref|WP_006514762.1| flavin-dependent dehydrogenase [Leptolyngbya sp. PCC 7375] gb|EKV00342.1| flavin-dependent dehydrogenase [Leptolyngbya sp. PCC 7375] Length=518 Score = 399 bits (1025), Expect = 3e-…	>gnl|CDD|223727 COG0654, UbiH, 2-polyprenyl-6-methoxyphenol hydroxylase and related FAD-dependent oxidoreductases [Coenzyme metabolism / Energy production and conversion]. Score = 48.9 bits (117), Expect = 3e-06 >gnl|CDD|236090 PRK07764, PRK07764, DNA polymerase III subunits gamma and tau; Validated. Score = 42.3 bits (100), Expect = 5e-04 >gnl|CDD|235727 PRK06183, mhpA, 3-(3-hydroxyphenyl)propio…
	27580442	AEGFDGLVSTAGER	2	3.34241
Cre10.g433600.t1.2	27579715	GEVSLLPWAELDGGLTAEAAAIR	2	6.04734	ref|XP_001702476.1|, gb|EDP06255.1| 5,10-methylenetetrahydrofolate reductase [Chlamydomonas reinhardtii], 0.0; gnl|CDD|215296 PLN02540, PLN02540, methylenetetrahydrofolate reductase, 0.0	2	2	-0.133	(+)	ref|XP_001702476.1|, gb|EDP06255.1| 5,10-methylenetetrahydrofolate reductase [Chlamydomonas reinhardtii], 0.0	gnl|CDD|215296 PLN02540, PLN02540, methylenetetrahydrofolate reductase, 0.0	20.5	Metabolism, others	>ref|XP_001702476.1| 5,10-methylenetetrahydrofolate reductase [Chlamydomonas reinhardtii] gb|EDP06255.1| 5,10-methylenetetrahydrofolate reductase [Chlamydomonas reinhardtii] Score = 1187 bits (3072), Expect = 0.0, Method: Compositional matrix adjust. >ref|XP_002954594.1| hypothetical protein VOLCADRAFT_95450 [Volvox carteri f. nagariensis] gb|EFJ44235.1| hypothetical protein VOLCADRAFT_95450 [Vol…	>gnl|CDD|215296 PLN02540, PLN02540, methylenetetrahydrofolate reductase. Score = 1111 bits (2875), Expect = 0.0 >gnl|CDD|129760 TIGR00677, fadh2_euk, methylenetetrahydrofolate reductase, eukaryotic type. The enzyme activities methylenetetrahydrofolate reductase (EC 1.5.1.20) and 5,10-methylenetetrahydrofolate reductase (FADH) (EC 1.7.99.5) differ in that 1.5.1.20 (assigned in many eukaryotes) is …
	27579715	SPAYGALSDHQFMR	2	4.06001
Cre01.g033350.t1.2 m	27578087	VELTEAEANDIISAPK	2	3.99824	ref|XP_001690075.1|, gb|EDP09813.1| predicted protein [Chlamydomonas reinhardtii], 0.0; ALDH_F15-22 cd07098 Aldehyde dehydrogenase family 15A1 and 22A1-like, 0.0	2	2	0.236	+	ref|XP_001690075.1|, gb|EDP09813.1| predicted protein [Chlamydomonas reinhardtii], 0.0	ALDH_F15-22 cd07098 Aldehyde dehydrogenase family 15A1 and 22A1-like, 0.0	20.5	Metabolism, others	ref|XP_001690075.1| predicted protein [Chlamydomonas reinhardtii] gb|EDP09813.1| predicted protein [Chlamydomonas reinhardtii] Length=509 Score = 1046 bits (2704), Expect = 0.0	ALDH_F15-22 cd07098 Aldehyde dehydrogenase family 15A1 and 22A1-like; Aldehyde dehydrogenase family members ... 90-553 0e+00 Aldehyde dehydrogenase family 15A1 and 22A1-like; Aldehyde dehydrogenase family members ALDH15A1 (Saccharomyces cerevisiae YHR039C) and ALDH22A1 (Arabidopsis thaliana, EC=1.2.1.3), and similar sequences, are in this CD. Significant improvement of stress tolerance in tobacco…
	27578087	FAGVEGLRmGLCVPKAVAEDRm	2	3.26998
g392.t1	27578015	DTGEILGVHIIGLHAADLIHEASNAIATGQR	3	4.36078	ref|XP_001689920.1|, gb|EDP09658.1| dihydrolipoamide dehydrogenase [Chlamydomonas reinhardtii], 0.0; gnl|CDD|235798 PRK06416, PRK06416, dihydrolipoamide dehydrogenase, 0.0	2	2	0.117	(+)	ref|XP_001689920.1|, gb|EDP09658.1| dihydrolipoamide dehydrogenase [Chlamydomonas reinhardtii], 0.0	gnl|CDD|235798 PRK06416, PRK06416, dihydrolipoamide dehydrogenase, 0.0	20.5	Metabolism, others	>ref|XP_002956693.1| dihydrolipoamide dehydrogenase plastid precursor [Volvox carteri f. nagariensis] gb|EFJ42295.1| dihydrolipoamide dehydrogenase plastid precursor [Volvox carteri f. nagariensis] Score = 1018 bits (2633), Expect = 0.0, Method: Compositional matrix adjust. >ref|XP_001689920.1| dihydrolipoamide dehydrogenase [Chlamydomonas reinhardtii] gb|EDP09658.1| dihydrolipoamide dehydrogenas…	>gnl|CDD|235798 PRK06416, PRK06416, dihydrolipoamide dehydrogenase; Reviewed. Score = 599 bits (1548), Expect = 0.0 >gnl|CDD|173442 PTZ00153, PTZ00153, lipoamide dehydrogenase; Provisional. Score = 473 bits (1219), Expect = 3e-159 >gnl|CDD|224169 COG1249, Lpd, Pyruvate/2-oxoglutarate dehydrogenase complex, dihydrolipoamide dehydrogenase (E3) component, and related enzymes [Energy production and c…
	27578015	SLESIGVDILTGQAK	2	3.75772
Cre02.g098250.t1.2	27575071	LTLQGVVEPVPEADK	2	4.08153	ref|XP_001700036.1| hypothetical protein CHLREDRAFT_76641, gb|EDP07732.1| predicted protein [Chlamydomonas reinhardtii], 0.0; gnl|CDD|222433 pfam13883, Pyrid_oxidase_2, Pyridoxamine 5'-phosphate oxidase, 7e-30; gnl|CDD|223819 COG0748, HugZ, Putative heme iron utilization protein, 2e-22	2	2	-0.22	-	ref|XP_001700036.1| hypothetical protein CHLREDRAFT_76641, gb|EDP07732.1| predicted protein [Chlamydomonas reinhardtii], 0.0	gnl|CDD|222433 pfam13883, Pyrid_oxidase_2, Pyridoxamine 5'-phosphate oxidase, 7e-30; gnl|CDD|223819 COG0748, HugZ, Putative heme iron utilization protein, 2e-22	20.5	Metabolism, others	>ref|XP_001700036.1| hypothetical protein CHLREDRAFT_76641 [Chlamydomonas reinhardtii] gb|EDP07732.1| predicted protein [Chlamydomonas reinhardtii] Score = 691 bits (1783), Expect = 0.0, Method: Compositional matrix adjust. >ref|XP_002958709.1| hypothetical protein VOLCADRAFT_108264 [Volvox carteri f. nagariensis] gb|EFJ40229.1| hypothetical protein VOLCADRAFT_108264 [Volvox carteri f. nagariensi…	>gnl|CDD|222433 pfam13883, Pyrid_oxidase_2, Pyridoxamine 5'-phosphate oxidase. Score = 112 bits (283), Expect = 7e-30 >gnl|CDD|223819 COG0748, HugZ, Putative heme iron utilization protein [Inorganic ion transport and metabolism]. Score = 93.6 bits (233), Expect = 2e-22 >gnl|CDD|204534 pfam10615, DUF2470, Protein of unknown function (DUF2470). This family is a putative haem-iron utilisation family…
	27575071	YPSAFYVDFGDFK	2	3.28335
Cre14.g615050.t1.2	27566088	SIATLDVNPDSTVAELK	2	3.62743	ref|XP_001699001.1| hypothetical protein CHLREDRAFT_602, gb|EDO99055.1| predicted protein [Chlamydomonas reinhardtii], 0.0; gnl|CDD|178174 PLN02560, PLN02560, enoyl-CoA reductase, 0.0	2	2	-0.052	+	ref|XP_001699001.1| hypothetical protein CHLREDRAFT_602, gb|EDO99055.1| predicted protein [Chlamydomonas reinhardtii], 0.0	gnl|CDD|178174 PLN02560, PLN02560, enoyl-CoA reductase, 0.0	20.5	Metabolism, others	>ref|XP_001699001.1| hypothetical protein CHLREDRAFT_602 [Chlamydomonas reinhardtii] gb|EDO99055.1| predicted protein [Chlamydomonas reinhardtii] Score = 584 bits (1505), Expect = 0.0, Method: Compositional matrix adjust. >ref|XP_002946045.1| hypothetical protein VOLCADRAFT_72272 [Volvox carteri f. nagariensis] gb|EFJ53040.1| hypothetical protein VOLCADRAFT_72272 [Volvox carteri f. nagariensis] S…	>gnl|CDD|178174 PLN02560, PLN02560, enoyl-CoA reductase. Score = 518 bits (1335), Expect = 0.0 >gnl|CDD|217095 pfam02544, Steroid_dh, 3-oxo-5-alpha-steroid 4-dehydrogenase. This family consists of 3-oxo-5-alpha-steroid 4-dehydrogenases, EC:1.3.99.5 Also known as Steroid 5-alpha-reductase, the reaction catalyzed by this enzyme is: 3-oxo-5-alpha-steroid + acceptor <=> 3-oxo-delta(4)-steroid + reduc…
	27566088	LSDYGLAEGGK	2	3.06931
Cre13.g567950.t1.2	27573849	AKPAVPIGGAYR	3	4.12543	ref|XP_001693447.1|, gb|EDP08701.1| ADP-glucose pyrophosphorylase large subunit [Chlamydomonas reinhardtii], 0.0; gnl|CDD|215133 PLN02241, PLN02241, glucose-1-phosphate adenylyltransferase, 0.0	2	2	-0.143	(+)	ref|XP_001693447.1|, gb|EDP08701.1| ADP-glucose pyrophosphorylase large subunit [Chlamydomonas reinhardtii], 0.0	gnl|CDD|215133 PLN02241, PLN02241, glucose-1-phosphate adenylyltransferase, 0.0	20.5	Metabolism, others	>ref|XP_002951950.1| hypothetical protein VOLCADRAFT_75183 [Volvox carteri f. nagariensis] gb|EFJ47055.1| hypothetical protein VOLCADRAFT_75183 [Volvox carteri f. nagariensis] Score = 920 bits (2377), Expect = 0.0, Method: Compositional matrix adjust. >ref|XP_001693447.1| ADP-glucose pyrophosphorylase large subunit [Chlamydomonas reinhardtii] gb|EDP08701.1| ADP-glucose pyrophosphorylase large sub…	>gnl|CDD|215133 PLN02241, PLN02241, glucose-1-phosphate adenylyltransferase. Score = 821 bits (2124), Expect = 0.0 >gnl|CDD|179486 PRK02862, glgC, glucose-1-phosphate adenylyltransferase; Provisional. Score = 708 bits (1831), Expect = 0.0 >gnl|CDD|233720 TIGR02091, glgC, glucose-1-phosphate adenylyltransferase. This enzyme, glucose-1-phosphate adenylyltransferase, is also called ADP-glucose pyrop…
	27573849	GGVPVGIGANSVITNAIIDK	2	3.11356
g14300.t1	27573580	AAPAASPAAAATATAAAAAAAASVR	2	4.20729	ref|XP_002948752.1|, gb|EFJ50132.1| hypothetical protein VOLCADRAFT_37182 [Volvox carteri f. nagariensis], 5e-47 ; gnl|CDD|239521 cd03429, NADH_pyrophosphatase, gnl|CDD|225373 COG2816, NPY1, NTP pyrophosphohydrolases containing a Zn-finger, probably nucleic-acid-binding, 1e-33	2	2	-0.01	(+)	ref|XP_002948752.1|, gb|EFJ50132.1| hypothetical protein VOLCADRAFT_37182 [Volvox carteri f. nagariensis], 5e-47	gnl|CDD|239521 cd03429, NADH_pyrophosphatase, gnl|CDD|225373 COG2816, NPY1, NTP pyrophosphohydrolases containing a Zn-finger, probably nucleic-acid-binding, 1e-33	20.5	Metabolism, others	>ref|XP_002948752.1| hypothetical protein VOLCADRAFT_37182 [Volvox carteri f. nagariensis] gb|EFJ50132.1| hypothetical protein VOLCADRAFT_37182 [Volvox carteri f. nagariensis] Score = 172 bits (435), Expect = 5e-47, Method: Compositional matrix adjust. >ref|XP_005643293.1| hypothetical protein COCSUDRAFT_49188 [Coccomyxa subellipsoidea C-169] gb|EIE18749.1| hypothetical protein COCSUDRAFT_49188 […	>gnl|CDD|239521 cd03429, NADH_pyrophosphatase, NADH pyrophosphatase, a member of the Nudix hydrolase superfamily, catalyzes the cleavage of NADH into reduced nicotinamide mononucleotide (NMNH) and AMP. Like other members of the Nudix family, it requires a divalent cation, such as Mg2+ or Mn2+, for activity. Members of this family are also recognized by the Nudix motif, a highly conserved 23-resid…
	27573580	YSTLAGFLDLGEPLEAAVAR	2	4.07203
Cre09.g396650.t1.2	27570341	KLDNLDAAILPSSTR	2	4.31821	ref|XP_001694504.1|, gb|EDP02499.1| phosphate acetyltransferase [Chlamydomonas reinhardtii], 0.0; gnl|CDD|235537 PRK05632, PRK05632, phosphate acetyltransferase, 0.0	2	2	0.093	(+)	ref|XP_001694504.1|, gb|EDP02499.1| phosphate acetyltransferase [Chlamydomonas reinhardtii], 0.0	gnl|CDD|235537 PRK05632, PRK05632, phosphate acetyltransferase, 0.0	20.5	Metabolism, others	ref|XP_001694504.1| phosphate acetyltransferase [Chlamydomonas reinhardtii] gb|EDP02499.1| phosphate acetyltransferase [Chlamydomonas reinhardtii] Length=792 Score = 1609 bits (4166), Expect = 0.0	>gnl|CDD|235537 PRK05632, PRK05632, phosphate acetyltransferase; Reviewed. Score = 670 bits (1731), Expect = 0.0 >gnl|CDD|236609 PRK09653, eutD, phosphotransacetylase; Reviewed. Score = 422 bits (1088), Expect = 2e-141 >gnl|CDD|223357 COG0280, Pta, Phosphotransacetylase [Energy production and conversion]. Score = 381 bits (981), Expect = 2e-125 >gnl|CDD|216545 pfam01515, PTA_PTB, Phosphate acetyl…
	27570341	LDEVQTAMGAQR	2	3.21296
Cre06.g262100.t1.3	27569299	VDGIGLEAVGVALDGQGAIK	2	5.77939	ref|XP_001696579.1|, gb|EDP08556.1| glutathione reductase [Chlamydomonas reinhardtii], 0.0; gnl|CDD|215281 PLN02507, PLN02507, glutathione reductase, 0.0	2	2	0.026	(+)	ref|XP_001696579.1|, gb|EDP08556.1| glutathione reductase [Chlamydomonas reinhardtii], 0.0	gnl|CDD|215281 PLN02507, PLN02507, glutathione reductase, 0.0	20.5	Metabolism, others	>ref|XP_001696579.1| glutathione reductase [Chlamydomonas reinhardtii] gb|EDP08556.1| glutathione reductase [Chlamydomonas reinhardtii] Score = 1004 bits (2595), Expect = 0.0, Method: Compositional matrix adjust. >ref|XP_002946157.1| hypothetical protein VOLCADRAFT_78818 [Volvox carteri f. nagariensis] gb|EFJ53152.1| hypothetical protein VOLCADRAFT_78818 [Volvox carteri f. nagariensis] Score = 80…	>gnl|CDD|215281 PLN02507, PLN02507, glutathione reductase. Score = 613 bits (1583), Expect = 0.0 >gnl|CDD|235701 PRK06116, PRK06116, glutathione reductase; Validated. Score = 596 bits (1540), Expect = 0.0 >gnl|CDD|215301 PLN02546, PLN02546, glutathione reductase. Score = 562 bits (1450), Expect = 0.0 >gnl|CDD|213618 TIGR01424, gluta_reduc_2, glutathione-disulfide reductase, plant. The tripeptide …
	27569299	TNVPDVWAIGDVTNR	2	3.79709
Cre06.g262900.t1.2	27569082	ATATPSGQYVSSPYGAGR	2	4.77572	ref|XP_001696305.1|, gb|EDP08282.1| phosphofructokinase family protein [Chlamydomonas reinhardtii], 0.0; gnl|CDD|178472 PLN02884, PLN02884, 6-phosphofructokinase, 0.0	2	2	-0.079	(+)	ref|XP_001696305.1|, gb|EDP08282.1| phosphofructokinase family protein [Chlamydomonas reinhardtii], 0.0	gnl|CDD|178472 PLN02884, PLN02884, 6-phosphofructokinase, 0.0	20.5	Metabolism, others	>ref|XP_001696305.1| phosphofructokinase family protein [Chlamydomonas reinhardtii] gb|EDP08282.1| phosphofructokinase family protein [Chlamydomonas reinhardtii] Score = 1088 bits (2813), Expect = 0.0, Method: Compositional matrix adjust. >ref|XP_002946149.1| phosphofructokinase family protein [Volvox carteri f. nagariensis] gb|EFJ53144.1| phosphofructokinase family protein [Volvox carteri f. nag…	>gnl|CDD|178472 PLN02884, PLN02884, 6-phosphofructokinase. Score = 534 bits (1378), Expect = 0.0 >gnl|CDD|235869 PRK06830, PRK06830, diphosphate--fructose-6-phosphate 1-phosphotransferase; Provisional. Score = 480 bits (1237), Expect = 1e-165 >gnl|CDD|185539 PTZ00286, PTZ00286, 6-phospho-1-fructokinase; Provisional. Score = 449 bits (1158), Expect = 1e-153 >gnl|CDD|178178 PLN02564, PLN02564, 6-ph…
	27569082	DSPFIVDNNQGGGFVGDR	2	4.00916
Cre14.g621750.t1.2	27565555	LSSYVPQLAATGGVISEFVNPK	2	4.89574	ref|XP_001690316.1|, gb|EDP10054.1| UDP-N-acetylglucosamine-pyrophosphorylase [Chlamydomonas reinhardtii], 0.0; gnl|CDD|215444 PLN02830, PLN02830, UDP-sugar pyrophosphorylase, 0.0	2	2	0.024	+	ref|XP_001690316.1|, gb|EDP10054.1| UDP-N-acetylglucosamine-pyrophosphorylase [Chlamydomonas reinhardtii], 0.0	gnl|CDD|215444 PLN02830, PLN02830, UDP-sugar pyrophosphorylase, 0.0	20.5	Metabolism, others	>ref|XP_001690316.1| UDP-N-acetylglucosamine-pyrophosphorylase [Chlamydomonas reinhardtii] gb|EDP10054.1| UDP-N-acetylglucosamine-pyrophosphorylase [Chlamydomonas reinhardtii] Score = 1433 bits (3710), Expect = 0.0, Method: Compositional matrix adjust. >ref|XP_002949664.1| hypothetical protein VOLCADRAFT_120799 [Volvox carteri f. nagariensis] gb|EFJ49216.1| hypothetical protein VOLCADRAFT_120799 …	>gnl|CDD|215444 PLN02830, PLN02830, UDP-sugar pyrophosphorylase. Score = 1048 bits (2711), Expect = 0.0 >gnl|CDD|133046 cd06424, UGGPase, UGGPase catalyzes the synthesis of UDP-Glucose/UDP-Galactose. UGGPase: UDP-Galactose/Glucose Pyrophosphorylase catalyzes the reversible production of UDP-Glucose/UDP-Galactose and pyrophosphate (PPi) from Glucose-1-phosphate/Galactose-1-phosphate and UTP. Its d…
	27565555	VAPGSLVLSPGAVLVLEGADISIQGPVK	3	3.92245
Cre14.g614100.t1.2	27565554	VYDHFQSATLDGK	2	3.89867	ref|XP_001699044.1|, gb|EDO99098.1| dolichyl-diphosphooligosaccharide-protein glycosyltransferase [Chlamydomonas reinhardtii], 0.0; gnl|CDD|217504 pfam03345, DDOST_48kD, Oligosaccharyltransferase 48 kDa subunit beta, 1e-137	2	2	0.04	+	ref|XP_001699044.1|, gb|EDO99098.1| dolichyl-diphosphooligosaccharide-protein glycosyltransferase [Chlamydomonas reinhardtii], 0.0	gnl|CDD|217504 pfam03345, DDOST_48kD, Oligosaccharyltransferase 48 kDa subunit beta, 1e-137	20.5	Metabolism, others	>ref|XP_001699044.1| dolichyl-diphosphooligosaccharide-protein glycosyltransferase [Chlamydomonas reinhardtii] gb|EDO99098.1| dolichyl-diphosphooligosaccharide-protein glycosyltransferase [Chlamydomonas reinhardtii] Score = 854 bits (2206), Expect = 0.0, Method: Compositional matrix adjust. >ref|XP_002946018.1| hypothetical protein VOLCADRAFT_72245 [Volvox carteri f. nagariensis] gb|EFJ53013.1| h…	>gnl|CDD|217504 pfam03345, DDOST_48kD, Oligosaccharyltransferase 48 kDa subunit beta. Members of this family are involved in asparagine-linked protein glycosylation. In particular, dolichyl-diphosphooligosaccharide-protein glycosyltransferase (DDOST), also known as oligosaccharyltransferase EC:2.4.1.119, transfers the high-mannose sugar GlcNAc(2)-Man(9)-Glc(3) from a dolichol-linked donor to an a…
	27565554	HHLLGSEDQPWGYR	2	3.69409
Cre14.g608800.t1.2	27565530	GLAVDVSAPGQAR	2	4.02509	ref|XP_001701347.1| hypothetical protein CHLREDRAFT_194485, gb|EDO97555.1| predicted protein [Chlamydomonas reinhardtii], 0.0; gnl|CDD|212491 cd05233, SDR_c, classical (c) SDRs, 8e-44	2	2	-0.05	(+)	ref|XP_001701347.1| hypothetical protein CHLREDRAFT_194485, gb|EDO97555.1| predicted protein [Chlamydomonas reinhardtii], 0.0	gnl|CDD|212491 cd05233, SDR_c, classical (c) SDRs, 8e-44	20.5	Metabolism, others	ref|XP_001701347.1| hypothetical protein CHLREDRAFT_194485 [Chlamydomonas reinhardtii] gb|EDO97555.1| predicted protein [Chlamydomonas reinhardtii] Length=325 Score = 535 bits (1379), Expect = 0.0; ref|XP_005646276.1| NAD(P)-binding protein [Coccomyxa subellipsoidea C-169] gb|EIE21732.1| NAD(P)-binding protein [Coccomyxa subellipsoidea C-169] Length=303 Score = 363 bits (931), Expect = 2e-120 (3.…	>gnl|CDD|212491 cd05233, SDR_c, classical (c) SDRs. SDRs are a functionally diverse family of oxidoreductases that have a single domain with a structurally conserved Rossmann fold (alpha/beta folding pattern with a central beta-sheet), an NAD(P)(H)-binding region, and a structurally diverse C-terminal region. Classical SDRs are typically about 250 residues long, while extended SDRs are approximat…
	27565530	VSETVAELAAQYGADR	2	3.712
Cre07.g357200.t1.2	27564005	ILTANLWSAELAK	2	4.26301	ref|XP_001703656.1|, dbj|BAF46285.1|, gb|EDO96405.1| UDP-glucose 6-dehydrogenase [Chlamydomonas reinhardtii], 0.0; gnl|CDD|177986 PLN02353, PLN02353, probable UDP-glucose 6-dehydrogenase, 0.0	2	2	-0.056	(+)	ref|XP_001703656.1|, dbj|BAF46285.1|, gb|EDO96405.1| UDP-glucose 6-dehydrogenase [Chlamydomonas reinhardtii], 0.0	gnl|CDD|177986 PLN02353, PLN02353, probable UDP-glucose 6-dehydrogenase, 0.0	20.5	Metabolism, others	ref|XP_001703656.1| UDP-glucose dehydrogenase [Chlamydomonas reinhardtii] dbj|BAF46285.1| UDP-glucose 6-dehydrogenase [Chlamydomonas reinhardtii] gb|EDO96405.1| UDP-glucose dehydrogenase [Chlamydomonas reinhardtii] Length=477 Score = 988 bits (2555), Expect = 0.0	>gnl|CDD|177986 PLN02353, PLN02353, probable UDP-glucose 6-dehydrogenase. Score = 959 bits (2481), Expect = 0.0 >gnl|CDD|223936 COG1004, Ugd, Predicted UDP-glucose 6-dehydrogenase [Cell envelope biogenesis, outer membrane]. Score = 373 bits (961), Expect = 3e-125 >gnl|CDD|234094 TIGR03026, NDP-sugDHase, nucleotide sugar dehydrogenase. Enzymes in this family catalyze the NAD-dependent alcohol-to-a…
	27564005	VLIGGADTESGQK	2	3.19358
Proteases, peptidases and related proteins
Cre17.g697650.t1.2	27572275	IGTNPTQDVVVFEEADEAFYVGVGK	2	5.43393	ref|XP_002949021.1|, gb|EFJ49956.1| hypothetical protein VOLCADRAFT_73990 [Volvox carteri f. nagariensis], 0.0; gnl|CDD|224684 COG1770, PtrB, Protease II, 0.0	17	20	-0.261	+	ref|XP_002949021.1|, gb|EFJ49956.1| hypothetical protein VOLCADRAFT_73990 [Volvox carteri f. nagariensis], 0.0	gnl|CDD|224684 COG1770, PtrB, Protease II, 0.0	21	Proteases, peptidases and related proteins	>ref|XP_002949021.1| hypothetical protein VOLCADRAFT_73990 [Volvox carteri f. nagariensis] gb|EFJ49956.1| hypothetical protein VOLCADRAFT_73990 [Volvox carteri f. nagariensis] Score = 1248 bits (3228), Expect = 0.0, Method: Compositional matrix adjust. >ref|XP_005646964.1| hypothetical protein COCSUDRAFT_42729 [Coccomyxa subellipsoidea C-169] gb|EIE22420.1| hypothetical protein COCSUDRAFT_42729 […	>gnl|CDD|224684 COG1770, PtrB, Protease II [Amino acid transport and metabolism]. Score = 850 bits (2199), Expect = 0.0 >gnl|CDD|182247 PRK10115, PRK10115, protease 2; Provisional. Score = 568 bits (1466), Expect = 0.0 >gnl|CDD|217275 pfam02897, Peptidase_S9_N, Prolyl oligopeptidase, N-terminal beta-propeller domain. This unusual 7-stranded beta-propeller domain protects the catalytic triad of pr…
	27572275	ETDVLDEAEPEEVLLDENAR	2	5.42332
	27572275	AVMoADTEELQESLYLEMoR	2	5.01827
	27572275	GGIPGMoSGNFEWAADNATLFYVVK	2	5.01623
	27572275	LYAWAEDTVGGEK	2	4.92619
	27572275	IIYISSGSAVTSESR	2	4.81705
	27572275	FEEPAYSLSAYLTGDFDSPILR	2	4.78833
	27572275	APAVLSHLNAENAYMoR	2	4.52504
	27572275	ANTFTDFIAAAEHLITSAK	2	4.51168
	27572275	EEWGDPAADAAVYAYMoK	2	4.41608
	27572275	GYLFSNWPPPGVHDAEK	2	4.35833
	27572275	GVDSAAAAAEADR	2	4.2102
	27572275	VQDTEYSVADR	2	4.11074
	27572275	YPHILAIAGLHDPR	2	3.75156
	27572275	AVMoADTEELQESLYLEMR	2	3.59204
	27572275	IKEDDTQVPAR	2	3.45781
	27572275	KANTFTDFIAAAEHLITSAK	2	3.39766
Cre12.g541800.t1.2	27582241	EFVTAQNALTNELLAK	2	5.64346	ref|XP_001693915.1|, gb|EDP02851.1| predicted protein [Chlamydomonas reinhardtii], 0.0 ; gnl|CDD|224422 COG1505, COG1505, Serine proteases of the peptidase family S9A, 2e-157	6	7	-0.2	+	ref|XP_001693915.1|, gb|EDP02851.1| predicted protein [Chlamydomonas reinhardtii], 0.0	gnl|CDD|224422 COG1505, COG1505, Serine proteases of the peptidase family S9A, 2e-157	21	Proteases, peptidases and related proteins	>ref|XP_001693915.1| predicted protein [Chlamydomonas reinhardtii] gb|EDP02851.1| predicted protein [Chlamydomonas reinhardtii] Score = 1590 bits (4117), Expect = 0.0, Method: Compositional matrix adjust. >ref|XP_001694070.1| predicted protein [Chlamydomonas reinhardtii] gb|EDP03006.1| predicted protein [Chlamydomonas reinhardtii] Score = 1313 bits (3398), Expect = 0.0, Method: Compositional matr…	>gnl|CDD|224422 COG1505, COG1505, Serine proteases of the peptidase family S9A [Amino acid transport and metabolism]. Score = 479 bits (1234), Expect = 2e-157 >gnl|CDD|217275 pfam02897, Peptidase_S9_N, Prolyl oligopeptidase, N-terminal beta-propeller domain. This unusual 7-stranded beta-propeller domain protects the catalytic triad of prolyl oligopeptidase (see pfam00326), excluding larger peptid…
	27582241	LLATLQHNLAAADPAASPQR	3	4.50819
	27582241	VIDENVDLFGFAAK	2	3.88024
	27582241	LYLVDMQALDK	2	3.78076
	27582241	AADFSWIYPYSPLHNVR	3	3.62323
	27582241	QYPAIMLATGDHDDR	2	3.47209
Cre17.g734900.t2.1 / Cre17.g734900.t1.2	27571638 / 27571639	FPATFGSATPQQLYEAENTIR	2	5.98178	ref|XP_002958632.1|, gb|EFJ40298.1| hypothetical protein VOLCADRAFT_108221 [Volvox carteri f. nagariensis], 0.0; gnl|CDD|188998 cd06460, M32_Taq, Peptidase family M32, 0.0	5	5	-0,218 / -0,227	(+)	ref|XP_002958632.1|, gb|EFJ40298.1| hypothetical protein VOLCADRAFT_108221 [Volvox carteri f. nagariensis], 0.0	gnl|CDD|188998 cd06460, M32_Taq, Peptidase family M32, 0.0	21	Proteases, peptidases and related proteins	>ref|XP_002958632.1| hypothetical protein VOLCADRAFT_108221 [Volvox carteri f. nagariensis] gb|EFJ40298.1| hypothetical protein VOLCADRAFT_108221 [Volvox carteri f. nagariensis] Score = 738 bits (1906), Expect = 0.0, Method: Compositional matrix adjust. >ref|XP_005647543.1| putative carboxypeptidase [Coccomyxa subellipsoidea C-169] gb|EIE22999.1| putative carboxypeptidase [Coccomyxa subellipsoide…	>gnl|CDD|188998 cd06460, M32_Taq, Peptidase family M32 includes thermostable carboxypeptidases TaqCP and PfuCP. Peptidase family M32 is a subclass of metallocarboxypeptidases which are distributed mainly in bacteria and archaea, and contain a HEXXH motif that coordinates a divalent cation such as Zn2+ or Co2+, so far only observed in the active site of neutral metallopeptidases but not in carboxy…
	27571638	ERFPATFGSATPQQLYEAENTIR	3	5.46723
	27571638	MQSYLGATPPSDAK	2	3.92208
	27571638	QASDFSIFAPFLK	2	3.63502
	27571638	EWVEVNK	1	2.20102
cp genome	clpP	AYNYLDQGALNNESGR	2	5.6974	ClpP, ATP-dependent Clp protease proteolytic subunit	4	5	-0.555	(+)			21	Proteases, peptidases and related proteins
	clpP	AGSLTLALGVAASAASLALAGGTIGER	2	4.91224
	clpP	QSVEDLLTSDNDFGIEENHLLEQYTLQK	3	3.50187
	clpP	QAFQNPAEMTK	2	2.64616
Cre12.g500950.t1.2	27581415	TAEMQGDPFGLLLR	2	4.27933	ref|XP_001690778.1|, gb|EDP05224.1| active subunit of chloroplast ClpP peptidase [Chlamydomonas reinhardtii], 0.0 ; gnl|CDD|132928 cd07017, S14_ClpP_2, Caseinolytic protease (ClpP) is an ATP-dependent, highly conserved serine protease, 2e-102	4	5	-0.478	(+)	ref|XP_001690778.1|, gb|EDP05224.1| active subunit of chloroplast ClpP peptidase [Chlamydomonas reinhardtii], 0.0	gnl|CDD|132928 cd07017, S14_ClpP_2, Caseinolytic protease (ClpP) is an ATP-dependent, highly conserved serine protease, 2e-102	21	Proteases, peptidases and related proteins	>ref|XP_001690778.1| active subunit of chloroplast ClpP peptidase [Chlamydomonas reinhardtii] gb|EDP05224.1| active subunit of chloroplast ClpP peptidase [Chlamydomonas reinhardtii] Score = 715 bits (1845), Expect = 0.0, Method: Compositional matrix adjust. >ref|XP_002947866.1| hypothetical protein VOLCADRAFT_103638 [Volvox carteri f. nagariensis] gb|EFJ50854.1| hypothetical protein VOLCADRAFT_10…	>gnl|CDD|132928 cd07017, S14_ClpP_2, Caseinolytic protease (ClpP) is an ATP-dependent, highly conserved serine protease. Clp protease (caseinolytic protease; ClpP; Peptidase S14) is a highly conserved serine protease present throughout in bacteria and eukaryota, but seems to be absent in archaea, mollicutes and some fungi. Clp proteases are involved in a number of cellular processes such as degra…
	27581415	IKEEFVTDKDDMoVK	2	3.78451
	27581415	IVFLGGEVEDFGADAIISQLLLLDSQDPTK	3	3.68075
	27581415	SPQTEPYMoPSQAPGSR	2	3.25091
Cre12.g542100.t1.2	27582925	LLATLQHNLAAADPAASPQR	3	4.50819	ref|XP_001694070.1|, gb|EDP03006.1|, ref|XP_001693915.1|, gb|EDP02851.1| predicted protein [Chlamydomonas reinhardtii], 0.0 ; gnl|CDD|224422 COG1505, COG1505, Serine proteases of the peptidase family S9A, 4e-166	4	5	-0.291	(+)	ref|XP_001694070.1|, gb|EDP03006.1|, ref|XP_001693915.1|, gb|EDP02851.1| predicted protein [Chlamydomonas reinhardtii], 0.0	gnl|CDD|224422 COG1505, COG1505, Serine proteases of the peptidase family S9A, 4e-166	21	Proteases, peptidases and related proteins	>ref|XP_001694070.1| predicted protein [Chlamydomonas reinhardtii] gb|EDP03006.1| predicted protein [Chlamydomonas reinhardtii] Score = 1462 bits (3786), Expect = 0.0, Method: Compositional matrix adjust. >ref|XP_001693915.1| predicted protein [Chlamydomonas reinhardtii] gb|EDP02851.1| predicted protein [Chlamydomonas reinhardtii] Score = 1321 bits (3419), Expect = 0.0, Method: Compositional matr…	>gnl|CDD|224422 COG1505, COG1505, Serine proteases of the peptidase family S9A [Amino acid transport and metabolism]. Score = 499 bits (1286), Expect = 4e-166 >gnl|CDD|217275 pfam02897, Peptidase_S9_N, Prolyl oligopeptidase, N-terminal beta-propeller domain. This unusual 7-stranded beta-propeller domain protects the catalytic triad of prolyl oligopeptidase (see pfam00326), excluding larger peptid…
	27582925	LYLVDMQALDK	2	3.78076
	27582925	AADFSWIYPYSPLHNVR	3	3.62323
	27582925	QYPAIMLATGDHDDR	2	3.47209
Cre01.g049950.t1.1	27578009	YSNALFVAAAGNEWTSLEGWR	2	6.20138	dbj|BAF96750.2| subtilase-like serine protease [Chlamydomonas reinhardtii], 0.0; gnl|CDD|173799 cd07473, Peptidases_S8_Subtilisin_like, 7e-86	4	4	-0.155	+	dbj|BAF96750.2| subtilase-like serine protease [Chlamydomonas reinhardtii], 0.0	gnl|CDD|173799 cd07473, Peptidases_S8_Subtilisin_like, 7e-86	21	Proteases, peptidases and related proteins	>dbj|BAF96750.2| subtilase-like serine protease [Chlamydomonas reinhardtii] Score = 2288 bits (5928), Expect = 0.0, Method: Compositional matrix adjust. >ref|XP_001689758.1| predicted protein [Chlamydomonas reinhardtii] gb|EDP09496.1| predicted protein [Chlamydomonas reinhardtii] Score = 1458 bits (3774), Expect = 0.0, Method: Compositional matrix adjust. >ref|XP_002958176.1| subtilisin-like seri…	>gnl|CDD|173799 cd07473, Peptidases_S8_Subtilisin_like, Peptidase S8 family domain in Subtilisin-like proteins. This family is a member of the Peptidases S8 or Subtilases serine endo- and exo-peptidase clan. They have an Asp/His/Ser catalytic triad similar to that found in trypsin-like proteases, but do not share their three-dimensional structure and are not homologous to trypsin. The stability o…
	27578009	VETTGMYGLQVIQSGITR	2	5.34536
	27578009	TYEMFGDGLNFYNYAPIR	2	4.60963
	27578009	LNAANAVAAALTLAR	2	4.14726
Cre04.g226850.t1.2	27580954	QGYWQFNMEGLDLGPGSQK	2	4.25863	emb|CAE18153.1| aspartic proteinase [Chlamydomonas reinhardtii], 0.0; gnl|CDD|133162 cd06098, phytepsin, Phytepsin, a plant homolog of mammalian lysosomal pepsins, 4e-125	3	7	0.189	+	emb|CAE18153.1| aspartic proteinase [Chlamydomonas reinhardtii], 0.0	gnl|CDD|133162 cd06098, phytepsin, Phytepsin, a plant homolog of mammalian lysosomal pepsins, 4e-125	21	Proteases, peptidases and related proteins	>emb|CAE18153.1| aspartic proteinase [Chlamydomonas reinhardtii] Score = 1173 bits (3034), Expect = 0.0, Method: Compositional matrix adjust. >ref|XP_002951885.1| hypothetical protein VOLCADRAFT_81669 [Volvox carteri f. nagariensis] gb|EFJ46990.1| hypothetical protein VOLCADRAFT_81669 [Volvox carteri f. nagariensis] Score = 716 bits (1847), Expect = 0.0, Method: Compositional matrix adjust. >ref|…	>gnl|CDD|133162 cd06098, phytepsin, Phytepsin, a plant homolog of mammalian lysosomal pepsins. Phytepsin, a plant homolog of mammalian lysosomal pepsins, resides in grains, roots, stems, leaves and flowers. Phytepsin may participate in metabolic turnover and in protein processing events. In addition, it highly expressed in several plant tissues undergoing apoptosis. Phytepsin contains an internal…
	27580954	DQGFAEAINEPGLTFVAAK	2	3.69078
	27580954	LVEEGGLAAPVFSFWLNR	2	3.43345
Cre12.g486100.t1.2	27581384	LGGAVDDDMANLLVAQLLYLDSVDNKR	3	4.86757	ref|XP_001690891.1|, gb|EDP05337.1| active subunit of the chloroplast ClpP complex [Chlamydomonas reinhardtii], 0.0; gnl|CDD|178955 PRK00277, clpP, ATP-dependent Clp protease proteolytic subunit, 3e-112	3	3	-0.071	(+)	ref|XP_001690891.1|, gb|EDP05337.1| active subunit of the chloroplast ClpP complex [Chlamydomonas reinhardtii], 0.0	gnl|CDD|178955 PRK00277, clpP, ATP-dependent Clp protease proteolytic subunit, 3e-112	21	Proteases, peptidases and related proteins	>ref|XP_001690891.1| active subunit of the chloroplast ClpP complex [Chlamydomonas reinhardtii] gb|EDP05337.1| active subunit of the chloroplast ClpP complex [Chlamydomonas reinhardtii] Score = 528 bits (1360), Expect = 0.0, Method: Compositional matrix adjust. >ref|XP_002948335.1| hypothetical protein VOLCADRAFT_80119 [Volvox carteri f. nagariensis] gb|EFJ50742.1| hypothetical protein VOLCADRAFT…	>gnl|CDD|178955 PRK00277, clpP, ATP-dependent Clp protease proteolytic subunit; Reviewed. Score = 324 bits (832), Expect = 3e-112 >gnl|CDD|132928 cd07017, S14_ClpP_2, Caseinolytic protease (ClpP) is an ATP-dependent, highly conserved serine protease. Clp protease (caseinolytic protease; ClpP; Peptidase S14) is a highly conserved serine protease present throughout in bacteria and eukaryota, but se…
	27581384	LGGAVDDDMANLLVAQLLYLDSVDNK	2	4.78657
	27581384	DTDRDFFMoSPQEAIEYGLVDAIISKPQMoLQSR	3	3.98815
Cre10.g444550.t1.2	27579613	EQLGAIQADVVEEFLR	2	4.095	ref|XP_001690496.1|, gb|EDP05755.1| signal peptide peptidase [Chlamydomonas reinhardtii], 0.0; gnl|CDD|132934 cd07023, S49_Sppa_N_C, Signal peptide peptidase A (SppA), a serine protease, 4e-74	3	3	-0.049	(+)	ref|XP_001690496.1|, gb|EDP05755.1| signal peptide peptidase [Chlamydomonas reinhardtii], 0.0	gnl|CDD|132934 cd07023, S49_Sppa_N_C, Signal peptide peptidase A (SppA), a serine protease, 4e-74	21	Proteases, peptidases and related proteins	ref|XP_001690496.1| signal peptide peptidase [Chlamydomonas reinhardtii] gb|EDP05755.1| signal peptide peptidase [Chlamydomonas reinhardtii] Length=745 Score = 1480 bits (3831), Expect = 0.0	>gnl|CDD|132934 cd07023, S49_Sppa_N_C, Signal peptide peptidase A (SppA), a serine protease, has catalytic Ser-Lys dyad. Signal peptide peptidase A (SppA; Peptidase S49; Protease IV): SppA is found in all three domains of life and is involved in the cleavage of signal peptides after their removal from the precursor proteins by signal peptidases. This subfamily contains members with either a singl…
	27579613	AIVAEPLTITGSIGVVTGK	2	3.27852
	27579613	GAGAFPSELLSAEELPYVAPDDSAK	2	3.09561
Cre03.g201100.t1.2	27576462	ESALLAMLVQMDGIANK	2	4.57888	ref|XP_001693222.1|, gb|EDP03248.1| FtsH-like AAA+ protein [Chlamydomonas reinhardtii], 0.0; gnl|CDD|233327 TIGR01241, FtsH_fam, ATP-dependent metalloprotease FtsH, 2e-88	3	3	-0.248	(+)	ref|XP_001693222.1|, gb|EDP03248.1| FtsH-like AAA+ protein [Chlamydomonas reinhardtii], 0.0	gnl|CDD|233327 TIGR01241, FtsH_fam, ATP-dependent metalloprotease FtsH, 2e-88	21	Proteases, peptidases and related proteins	>ref|XP_001693222.1| FtsH-like AAA+ protein [Chlamydomonas reinhardtii] gb|EDP03248.1| FtsH-like AAA+ protein [Chlamydomonas reinhardtii] Score = 2228 bits (5773), Expect = 0.0, Method: Compositional matrix adjust. >ref|XP_002958380.1| hypothetical protein VOLCADRAFT_121711 [Volvox carteri f. nagariensis] gb|EFJ40530.1| hypothetical protein VOLCADRAFT_121711 [Volvox carteri f. nagariensis] Score …	>gnl|CDD|233327 TIGR01241, FtsH_fam, ATP-dependent metalloprotease FtsH. HflB(FtsH) is a pleiotropic protein required for correct cell division in bacteria. It has ATP-dependent zinc metalloprotease activity. It was formerly designated cell division protein FtsH [Cellular processes, Cell division, Protein fate, Degradation of proteins, peptides, and glycopeptides]. Score = 295 bits (758), Expect …
	27576462	STGVDLSAVWDPELWIR	2	4.32973
	27576462	FEDIAGMEFLVTEMR	2	4.12499
Cre06.g279400.t1.2	27567849	SGEWPAVAPVEWEVTGAK	2	3.64419	ref|XP_001695303.1|, gb|EDP01561.1| predicted protein [Chlamydomonas reinhardtii], 0.0; gnl|CDD|215926 pfam00450, Peptidase_S10, Serine carboxypeptidase, 7e-140	3	3	-0.372	(+)	ref|XP_001695303.1|, gb|EDP01561.1| predicted protein [Chlamydomonas reinhardtii], 0.0	gnl|CDD|215926 pfam00450, Peptidase_S10, Serine carboxypeptidase, 7e-140	21	Proteases, peptidases and related proteins	>ref|XP_001695303.1| predicted protein [Chlamydomonas reinhardtii] gb|EDP01561.1| predicted protein [Chlamydomonas reinhardtii] Score = 1195 bits (3092), Expect = 0.0, Method: Compositional matrix adjust. >ref|XP_002945957.1| hypothetical protein VOLCADRAFT_102913 [Volvox carteri f. nagariensis] gb|EFJ52952.1| hypothetical protein VOLCADRAFT_102913 [Volvox carteri f. nagariensis] Score = 723 bits…	>gnl|CDD|215926 pfam00450, Peptidase_S10, Serine carboxypeptidase. Score = 414 bits (1067), Expect = 7e-140 >gnl|CDD|240429 PTZ00472, PTZ00472, serine carboxypeptidase (CBP1); Provisional. Score = 412 bits (1061), Expect = 3e-138 >gnl|CDD|225490 COG2939, COG2939, Carboxypeptidase C (cathepsin A) [Amino acid transport and metabolism]. Score = 235 bits (600), Expect = 9e-70 >gnl|CDD|177859 PLN02209…
	27567849	ILGANPDINVYDITK	2	3.14447
	27567849	DMoLDFLYEFYR	2	3.08532
Cre01.g019850.t1.3	27578058	GTATLGFAQYLPNESVLLTK	2	4.13048	ref|XP_001689949.1|, gb|EDP09687.1| membrane AAA-metalloprotease [Chlamydomonas reinhardtii], 0.0; gnl|CDD|233327 TIGR01241, FtsH_fam, ATP-dependent metalloprotease FtsH, 0.0	2	2	-0.261	+	ref|XP_001689949.1|, gb|EDP09687.1| membrane AAA-metalloprotease [Chlamydomonas reinhardtii], 0.0	gnl|CDD|233327 TIGR01241, FtsH_fam, ATP-dependent metalloprotease FtsH, 0.0	21	Proteases, peptidases and related proteins	>ref|XP_001689949.1| membrane AAA-metalloprotease [Chlamydomonas reinhardtii] gb|EDP09687.1| membrane AAA-metalloprotease [Chlamydomonas reinhardtii] Score = 1433 bits (3710), Expect = 0.0, Method: Compositional matrix adjust. >ref|XP_004246405.1| PREDICTED: ATP-dependent zinc metalloprotease FTSH 8, mitochondrial-like [Solanum lycopersicum] Score = 811 bits (2094), Expect = 0.0, Method: Composit…	>gnl|CDD|233327 TIGR01241, FtsH_fam, ATP-dependent metalloprotease FtsH. HflB(FtsH) is a pleiotropic protein required for correct cell division in bacteria. It has ATP-dependent zinc metalloprotease activity. It was formerly designated cell division protein FtsH [Cellular processes, Cell division, Protein fate, Degradation of proteins, peptides, and glycopeptides]. Score = 692 bits (1788), Expect…
	27578058	NQDTVDLPNFEAAIDR	2	3.42325
Cre09.g407700.t1.2	27570854	VVTIDSYEDVPENDEVALK	2	4.13909	ref|XP_001697622.1|, gb|EDP00016.1| cysteine endopeptidase [Chlamydomonas reinhardtii], 0.0; gnl|CDD|215726 pfam00112, Peptidase_C1, Papain family cysteine protease, 3e-116	2	2	-0.349	(+)	ref|XP_001697622.1|, gb|EDP00016.1| cysteine endopeptidase [Chlamydomonas reinhardtii], 0.0	gnl|CDD|215726 pfam00112, Peptidase_C1, Papain family cysteine protease, 3e-116	21	Proteases, peptidases and related proteins	ref|XP_001697622.1| cysteine endopeptidase [Chlamydomonas reinhardtii] gb|EDP00016.1| cysteine endopeptidase [Chlamydomonas reinhardtii] Length=469 Score = 977 bits (2525), Expect = 0.0	>gnl|CDD|215726 pfam00112, Peptidase_C1, Papain family cysteine protease. Score = 344 bits (884), Expect = 3e-116 >gnl|CDD|239068 cd02248, Peptidase_C1A, Peptidase C1A subfamily (MEROPS database nomenclature); composed of cysteine peptidases (CPs) similar to papain, including the mammalian CPs (cathepsins B, C, F, H, L, K, O, S, V, X and W). Papain is an endopeptidase with specific substrate pref…
	27570854	AAAHQPVAVAIEADAK	2	3.20919
Cre14.g619100.t1.2	27565653	AQNQAAVLLSAGQK	2	3.97871	ref|XP_003081244.1|, emb|CAL55413.1| ATP-dependent Clp protease proteolytic subunit 3 (ISS) [Ostreococcus tauri], 4e-48 ; gnl|CDD|132928 cd07017, S14_ClpP_2, Caseinolytic protease (ClpP) is an ATP-dependent, highly conserved serine protease, 8e-42	2	2	-0.588	(+)	ref|XP_003081244.1|, emb|CAL55413.1| ATP-dependent Clp protease proteolytic subunit 3 (ISS) [Ostreococcus tauri], 4e-48	gnl|CDD|132928 cd07017, S14_ClpP_2, Caseinolytic protease (ClpP) is an ATP-dependent, highly conserved serine protease, 8e-42	21	Proteases, peptidases and related proteins	ref|XP_003081244.1| ATP-dependent Clp protease proteolytic subunit 3 (ISS) [Ostreococcus tauri] emb|CAL55413.1| ATP-dependent Clp protease proteolytic subunit 3 (ISS) [Ostreococcus tauri] Length=335 Score = 177 bits (450), Expect = 4e-48;	>gnl|CDD|132928 cd07017, S14_ClpP_2, Caseinolytic protease (ClpP) is an ATP-dependent, highly conserved serine protease. Clp protease (caseinolytic protease; ClpP; Peptidase S14) is a highly conserved serine protease present throughout in bacteria and eukaryota, but seems to be absent in archaea, mollicutes and some fungi. Clp proteases are involved in a number of cellular processes such as degra…
	27565653	DAGVGEEDLFDMoNKPK	2	3.35572
Amino acid transport and metabolism
Cre12.g514200.t1.2	27581198	AADPFINPAININYFSDPADLATLVNAVK	3	5.7177	ref|XP_001703004.1|, gb|EDO96742.1| predicted protein [Chlamydomonas reinhardtii], 0.0; gnl|CDD|235000 PRK02106, PRK02106, choline dehydrogenase, 7e-150	12	16	-0.155	(+)	ref|XP_001703004.1|, gb|EDO96742.1| predicted protein [Chlamydomonas reinhardtii], 0.0	gnl|CDD|235000 PRK02106, PRK02106, choline dehydrogenase, 7e-150	22	Amino acid transport and metabolism	>ref|XP_001703004.1| predicted protein [Chlamydomonas reinhardtii] gb|EDO96742.1| predicted protein [Chlamydomonas reinhardtii] Score = 1249 bits (3231), Expect = 0.0, Method: Compositional matrix adjust. >ref|XP_002948047.1| hypothetical protein VOLCADRAFT_103673 [Volvox carteri f. nagariensis] gb|EFJ51035.1| hypothetical protein VOLCADRAFT_103673 [Volvox carteri f. nagariensis] Score = 1014 bit…	>gnl|CDD|235000 PRK02106, PRK02106, choline dehydrogenase; Validated. Score = 446 bits (1151), Expect = 7e-150 >gnl|CDD|225186 COG2303, BetA, Choline dehydrogenase and related flavoproteins [Amino acid transport and metabolism]. Score = 368 bits (947), Expect = 1e-119 >gnl|CDD|233581 TIGR01810, betA, choline dehydrogenase. Choline dehydrogenase catalyzes the conversion of exogenously supplied cho…
	27581198	TVHSGNALVGTAAMoGASPAAGAVVSSADLK	3	5.55846
	27581198	TVHSGNALVGTAAMGASPAAGAVVSSADLK	3	4.80726
	27581198	TTGVEYAMoQQFGDR	2	4.1703
	27581198	VLVLEAGPTGDAMoEVAVPAGITR	2	3.77909
	27581198	AAAATGLPANPDFNDWSHPQDGFGEFQVSQK	3	3.75557
	27581198	IPGGQTGAATVMVAER	2	3.71266
	27581198	IPGGQTGAATVMoVAER	2	3.45393
	27581198	TSSSLSQPDLQMoR	2	3.38196
	27581198	VLVLEAGPTGDAMEVAVPAGITR	2	3.35781
	27581198	LGAVAQYLFQR	2	3.10554
	27581198	TTGVEYAMQQFGDR	2	3.02302
Cre10.g423300.t1.1	27579269	GFAVADVDYGGSTGYGTAYR	2	5.55242	ref|XP_001702750.1|, gb|EDP06529.1| predicted protein [Chlamydomonas reinhardtii], 0.0; gnl|CDD|224423 COG1506, DAP2, Dipeptidyl aminopeptidases/acylaminoacyl-peptidases, 1e-53	7	7	-0.115	(+)	ref|XP_001702750.1|, gb|EDP06529.1| predicted protein [Chlamydomonas reinhardtii], 0.0	gnl|CDD|224423 COG1506, DAP2, Dipeptidyl aminopeptidases/acylaminoacyl-peptidases, 1e-53	22	Amino acid transport and metabolism	>ref|XP_002954881.1| hypothetical protein VOLCADRAFT_95694 [Volvox carteri f. nagariensis] gb|EFJ44080.1| hypothetical protein VOLCADRAFT_95694 [Volvox carteri f. nagariensis] Score = 634 bits (1635), Expect = 0.0, Method: Compositional matrix adjust. >ref|XP_001702750.1| predicted protein [Chlamydomonas reinhardtii] gb|EDP06529.1| predicted protein [Chlamydomonas reinhardtii] Score = 620 bits (1…	>gnl|CDD|224423 COG1506, DAP2, Dipeptidyl aminopeptidases/acylaminoacyl-peptidases [Amino acid transport and metabolism]. Score = 195 bits (498), Expect = 1e-53 >gnl|CDD|215859 pfam00326, Peptidase_S9, Prolyl oligopeptidase family. Score = 151 bits (385), Expect = 1e-41 >gnl|CDD|223489 COG0412, COG0412, Dienelactone hydrolase and related enzymes [Secondary metabolites biosynthesis, transport, and…
	27579269	ATPTTAGVGEWESPITSAFITEK	2	4.49115
	27579269	LDSGLTSFASGPAVR	2	4.45977
	27579269	DQALYSQDVSNPK	2	3.99446
	27579269	DQTSGAELGPDQVVNR	2	3.5587
	27579269	VTVGAIASAADR	2	3.2634
	27579269	APGAPVLVTPGSEAR	2	3.24536
Cre16.g669550.t1.2	27566890	QATSGGSLLSFETGSVEASK	2	4.40509	ref|XP_001699229.1|, gb|EDO98869.1| cystathionine beta-lyase [Chlamydomonas reinhardtii], 0.0; gnl|CDD|233359 TIGR01329, cysta_beta_ly_E, cystathionine beta-lyase, 4e-179	7	7	-0.031	(+)	ref|XP_001699229.1|, gb|EDO98869.1| cystathionine beta-lyase [Chlamydomonas reinhardtii], 0.0	gnl|CDD|233359 TIGR01329, cysta_beta_ly_E, cystathionine beta-lyase, 4e-179	22	Amino acid transport and metabolism	>ref|XP_001699229.1| cystathionine beta-lyase [Chlamydomonas reinhardtii] gb|EDO98869.1| cystathionine beta-lyase [Chlamydomonas reinhardtii] Score = 1056 bits (2731), Expect = 0.0, Method: Compositional matrix adjust. >ref|XP_002957401.1| hypothetical protein VOLCADRAFT_68235 [Volvox carteri f. nagariensis] gb|EFJ41456.1| hypothetical protein VOLCADRAFT_68235 [Volvox carteri f. nagariensis] Scor…	>gnl|CDD|233359 TIGR01329, cysta_beta_ly_E, cystathionine beta-lyase, eukaryotic. This model represents cystathionine beta-lyase (alternate name: beta-cystathionase), one of several pyridoxal-dependent enzymes of cysteine, methionine, and homocysteine metabolism. This enzyme is involved in the biosynthesis of Met from Cys. Score = 519 bits (1338), Expect = 4e-179 >gnl|CDD|178125 PLN02509, PLN0250…
	27566890	ISSLESQLASR	2	3.91338
	27566890	QGLIGIVLAQSPEFVAPHGAK	3	3.57349
	27566890	LVLVESPTNPR	2	3.4748
	27566890	IAAGVMPLEVNLLSQLR	2	3.38793
	27566890	LPGVEEILMPGER	2	3.28386
	27566890	DLIADLDQAMK	2	3.21621
g9594.t1	27569733	LLPFFDSAYQGFASGDLDADAASVR	2	4.74396	ref|XP_001695040.1|, gb|EDP02192.1| aspartate aminotransferase [Chlamydomonas reinhardtii], 0.0 ; gnl|CDD|215222 PLN02397, PLN02397, aspartate transaminase, 0.0	5	6	-0.124	(+)	ref|XP_001695040.1|, gb|EDP02192.1| aspartate aminotransferase [Chlamydomonas reinhardtii], 0.0	gnl|CDD|215222 PLN02397, PLN02397, aspartate transaminase, 0.0	22	Amino acid transport and metabolism	>ref|XP_001695040.1| aspartate aminotransferase [Chlamydomonas reinhardtii] gb|EDP02192.1| aspartate aminotransferase [Chlamydomonas reinhardtii] Score = 886 bits (2290), Expect = 0.0, Method: Compositional matrix adjust. >ref|XP_002954714.1| aspartate aminotransferase [Volvox carteri f. nagariensis] gb|EFJ44120.1| aspartate aminotransferase [Volvox carteri f. nagariensis] Score = 697 bits (1798)…	>gnl|CDD|215222 PLN02397, PLN02397, aspartate transaminase. Score = 754 bits (1948), Expect = 0.0 >gnl|CDD|240390 PTZ00376, PTZ00376, aspartate aminotransferase; Provisional. Score = 649 bits (1677), Expect = 0.0 >gnl|CDD|181731 PRK09257, PRK09257, aromatic amino acid aminotransferase; Provisional. Score = 560 bits (1446), Expect = 0.0 >gnl|CDD|224365 COG1448, TyrB, Aspartate/tyrosine/aromatic am…
	27569733	LFASAPGPQEMoVLAQSFAK	2	4.05833
	27569733	EAEAALAADPAANK	2	3.88577
	27569733	KLLPFFDSAYQGFASGDLDADAASVR	2	3.65637
	27569733	VATVQALSGTGALR	2	3.23463
Cre09.g416050.t1.2	27569879	GVYETPGGTILQVAHR	2	3.70851	ref|XP_001696749.1|, gb|EDP00857.1| argininosuccinate synthase [Chlamydomonas reinhardtii], 0.0; gnl|CDD|234785 PRK00509, PRK00509, argininosuccinate synthase, 0.0	5	5	-0.32	-	ref|XP_001696749.1|, gb|EDP00857.1| argininosuccinate synthase [Chlamydomonas reinhardtii], 0.0	gnl|CDD|234785 PRK00509, PRK00509, argininosuccinate synthase, 0.0	22	Amino acid transport and metabolism	>ref|XP_001696749.1| argininosuccinate synthase [Chlamydomonas reinhardtii] gb|EDP00857.1| argininosuccinate synthase [Chlamydomonas reinhardtii] Score = 912 bits (2356), Expect = 0.0, Method: Compositional matrix adjust. >ref|XP_002950332.1| argininosuccinate synthase [Volvox carteri f. nagariensis] gb|EFJ48533.1| argininosuccinate synthase [Volvox carteri f. nagariensis] Score = 816 bits (2109)…	>gnl|CDD|234785 PRK00509, PRK00509, argininosuccinate synthase; Provisional. Score = 800 bits (2068), Expect = 0.0 >gnl|CDD|177791 PLN00200, PLN00200, argininosuccinate synthase; Provisional. Score = 785 bits (2030), Expect = 0.0 >gnl|CDD|238957 cd01999, Argininosuccinate_Synthase, Argininosuccinate synthase. The Argininosuccinate synthase is a urea cycle enzyme that catalyzes the penultimate ste…
	27569879	FEVGYYSLKPDIK	2	3.56883
	27569879	LNELGGQNGIGR	2	3.45947
	27569879	GNPVAIDGVPMSPATILTK	2	3.19515
	27569879	EVGADAVSHGATGK	2	3.13874
Cre03.g204250.t1.2	27577484	LSADQAAYINVPVDGPYKPAHYR	3	4.44888	ref|XP_001693339.1|, gb|EDP03365.1| S-Adenosyl homocysteine hydrolase [Chlamydomonas reinhardtii], 0.0; gnl|CDD|178111 PLN02494, PLN02494, adenosylhomocysteinase, 0.0	4	9	-0.134	(+)	ref|XP_001693339.1|, gb|EDP03365.1| S-Adenosyl homocysteine hydrolase [Chlamydomonas reinhardtii], 0.0	gnl|CDD|178111 PLN02494, PLN02494, adenosylhomocysteinase, 0.0	22	Amino acid transport and metabolism	>ref|XP_001693339.1| S-Adenosyl homocysteine hydrolase [Chlamydomonas reinhardtii] gb|EDP03365.1| S-Adenosyl homocysteine hydrolase [Chlamydomonas reinhardtii] Score = 1007 bits (2604), Expect = 0.0, Method: Compositional matrix adjust. >ref|XP_002950429.1| hypothetical protein VOLCADRAFT_74602 [Volvox carteri f. nagariensis] gb|EFJ48630.1| hypothetical protein VOLCADRAFT_74602 [Volvox carteri f.…	>gnl|CDD|178111 PLN02494, PLN02494, adenosylhomocysteinase. Score = 1005 bits (2599), Expect = 0.0 >gnl|CDD|240258 PTZ00075, PTZ00075, Adenosylhomocysteinase; Provisional. Score = 906 bits (2343), Expect = 0.0 >gnl|CDD|214963 smart00996, AdoHcyase, S-adenosyl-L-homocysteine hydrolase. Score = 857 bits (2216), Expect = 0.0 >gnl|CDD|235488 PRK05476, PRK05476, S-adenosyl-L-homocysteine hydrolase; Pr…
	27577484	DGTLPNPDSTDNAEFK	2	3.87415
	27577484	LYEMQANGSLLFPAINVNDSVTK	2	3.55099
	27577484	FIFPDGHGVIVLAEGR	2	3.05291
g2991.t1	27577165	VLAGGSEAGGSEAGGAGAGAGGR	2	6.5513	ref|XP_001695703.1|, gb|EDP01490.1| glutamic-gamma-semialdehyde dehydrogenase [Chlamydomonas reinhardtii], 0.0; gnl|CDD|215230 PLN02418, PLN02418, delta-1-pyrroline-5-carboxylate synthase, 0.0	4	6	0.169	(+)	ref|XP_001695703.1|, gb|EDP01490.1| glutamic-gamma-semialdehyde dehydrogenase [Chlamydomonas reinhardtii], 0.0	gnl|CDD|215230 PLN02418, PLN02418, delta-1-pyrroline-5-carboxylate synthase, 0.0	22	Amino acid transport and metabolism	ref|XP_001695703.1| glutamic-gamma-semialdehyde dehydrogenase [Chlamydomonas reinhardtii] gb|EDP01490.1| glutamic-gamma-semialdehyde dehydrogenase [Chlamydomonas reinhardtii] Length=392 Score = 789 bits (2037), Expect = 0.0	>gnl|CDD|215230 PLN02418, PLN02418, delta-1-pyrroline-5-carboxylate synthase. Score = 644 bits (1663), Expect = 0.0 >gnl|CDD|130164 TIGR01092, P5CS, delta l-pyrroline-5-carboxylate synthetase. This protein contains a glutamate 5-kinase (ProB, EC 2.7.2.11) region followed by a gamma-glutamyl phosphate reductase (ProA, EC 1.2.1.41) region [Amino acid biosynthesis, Glutamate family]. Score = 574 bit…
	27577165	VVAGQDVGTVVDPAAAEAAGGSK	2	5.89673
	27577165	VIVEALGPMGSDLIALVTSR	2	4.29813
	27577165	VADALLAAQEDILK	2	4.00317
Cre10.g434750.t1.2	27579140	VSVIGWGSQAPAQAQNLR	2	5.48987	ref|XP_001702649.1|, gb|EDP06428.1| acetohydroxy acid isomeroreductase [Chlamydomonas reinhardtii], 0.0; gnl|CDD|223137 COG0059, IlvC, Ketol-acid reductoisomerase, 6e-57	3	6	-0.122	(+)	ref|XP_001702649.1|, gb|EDP06428.1| acetohydroxy acid isomeroreductase [Chlamydomonas reinhardtii], 0.0	gnl|CDD|223137 COG0059, IlvC, Ketol-acid reductoisomerase, 6e-57	22	Amino acid transport and metabolism	ref|XP_001702649.1| acetohydroxy acid isomeroreductase [Chlamydomonas reinhardtii] gb|EDP06428.1| acetohydroxy acid isomeroreductase [Chlamydomonas reinhardtii] Length=555 Score = 1144 bits (2959), Expect = 0.0	>gnl|CDD|223137 COG0059, IlvC, Ketol-acid reductoisomerase [Amino acid transport and metabolism / Coenzyme metabolism]. Score = 195 bits (498), Expect = 6e-57 >gnl|CDD|129557 TIGR00465, ilvC, ketol-acid reductoisomerase. This is the second enzyme in the parallel isoleucine-valine biosynthetic pathway [Amino acid biosynthesis, Pyruvate family]. Score = 186 bits (475), Expect = 6e-54 >gnl|CDD|23549…
	27579140	FDYIIEQQAFVDIDSGK	2	4.09068
	27579140	FGPTEEYIVR	2	3.24245
g9648.t1	27570880	VAIVGITGAVGQEFLTVLTER	2	4.28504	ref|XP_001695059.1|, gb|EDP02211.1| aspartate semialdehyde dehydrogenase [Chlamydomonas reinhardtii], 0.0; gnl|CDD|178009 PLN02383, PLN02383, aspartate semialdehyde dehydrogenase, 0.0	3	5	-0.111	(+)	ref|XP_001695059.1|, gb|EDP02211.1| aspartate semialdehyde dehydrogenase [Chlamydomonas reinhardtii], 0.0	gnl|CDD|178009 PLN02383, PLN02383, aspartate semialdehyde dehydrogenase, 0.0	22	Amino acid transport and metabolism	>ref|XP_001695059.1| aspartate semialdehyde dehydrogenase [Chlamydomonas reinhardtii] gb|EDP02211.1| aspartate semialdehyde dehydrogenase [Chlamydomonas reinhardtii] Score = 759 bits (1959), Expect = 0.0, Method: Compositional matrix adjust. >ref|XP_002956275.1| hypothetical protein VOLCADRAFT_121504 [Volvox carteri f. nagariensis] gb|EFJ42624.1| hypothetical protein VOLCADRAFT_121504 [Volvox car…	>gnl|CDD|178009 PLN02383, PLN02383, aspartate semialdehyde dehydrogenase. Score = 645 bits (1666), Expect = 0.0 >gnl|CDD|237845 PRK14874, PRK14874, aspartate-semialdehyde dehydrogenase; Provisional. Score = 491 bits (1268), Expect = 2e-174 >gnl|CDD|223214 COG0136, Asd, Aspartate-semialdehyde dehydrogenase [Amino acid transport and metabolism]. Score = 392 bits (1010), Expect = 2e-135 >gnl|CDD|233…
	27570880	AHAESINLEFEK	2	3.61295
	27570880	DNVFVGR	1	2.00171
Cre03.g172850.t1.2	27576882	DTAGTVDILVAGVGTGGTVTGTGEFLK	2	4.62599	ref|XP_001703301.1|, gb|EDP05983.1| cysteine synthase [Chlamydomonas reinhardtii], 0.0 ; gnl|CDD|233286 TIGR01136, cysKM, cysteine synthase, 7e-173	3	3	-0.045	(+)	ref|XP_001703301.1|, gb|EDP05983.1| cysteine synthase [Chlamydomonas reinhardtii], 0.0	gnl|CDD|233286 TIGR01136, cysKM, cysteine synthase, 7e-173	22	Amino acid transport and metabolism	>ref|XP_001703301.1| cysteine synthase [Chlamydomonas reinhardtii] gb|EDP05983.1| cysteine synthase [Chlamydomonas reinhardtii] Score = 776 bits (2004), Expect = 0.0, Method: Compositional matrix adjust. >ref|XP_002946965.1| hypothetical protein VOLCADRAFT_79370 [Volvox carteri f. nagariensis] gb|EFJ52191.1| hypothetical protein VOLCADRAFT_79370 [Volvox carteri f. nagariensis] Score = 576 bits (1…	>gnl|CDD|233286 TIGR01136, cysKM, cysteine synthase. This model discriminates cysteine synthases (EC 2.5.1.47) (both CysK and CysM) from cystathionine beta-synthase, a protein found primarily in eukaryotes and carrying a C-terminal CBS domain lacking from this protein. Bacterial proteins lacking the CBS domain but otherwise showing resemblamnce to cystathionine beta-synthases and considerable phy…
	27576882	IQGIGAGFVPAILNTTVYDEVIK	2	3.54363
	27576882	LILTMoPASMoSLER	2	3.50685
Cre13.g592200.t1.2	27573999	HDAVVLAAGATKPR	3	4.97387	ref|XP_001693082.1|, gb|EDP03651.1| glutamate synthase, NADH-dependent [Chlamydomonas reinhardtii], 0.0; gnl|CDD|236968 PRK11750, gltB, glutamate synthase subunit alpha, 0.0	3	3	-0.221	(+)	ref|XP_001693082.1|, gb|EDP03651.1| glutamate synthase, NADH-dependent [Chlamydomonas reinhardtii], 0.0	gnl|CDD|236968 PRK11750, gltB, glutamate synthase subunit alpha, 0.0	22	Amino acid transport and metabolism	>ref|XP_001693082.1| glutamate synthase, NADH-dependent [Chlamydomonas reinhardtii] gb|EDP03651.1| glutamate synthase, NADH-dependent [Chlamydomonas reinhardtii] Score = 4394 bits (11397), Expect = 0.0, Method: Compositional matrix adjust. >ref|XP_002958237.1| hypothetical protein VOLCADRAFT_108038 [Volvox carteri f. nagariensis] gb|EFJ40691.1| hypothetical protein VOLCADRAFT_108038 [Volvox carte…	>gnl|CDD|236968 PRK11750, gltB, glutamate synthase subunit alpha; Provisional. Score = 1585 bits (4107), Expect = 0.0 >gnl|CDD|237213 PRK12810, gltD, glutamate synthase subunit beta; Reviewed. Score = 766 bits (1981), Expect = 0.0 >gnl|CDD|162300 TIGR01317, GOGAT_sm_gam, glutamate synthases, NADH/NADPH, small subunit. This model represents one of three built for the NADPH-dependent or NADH-depend…
	27573999	GISPTWEAGRPTIVAATAPAADK	3	3.84893
	27573999	AEAAEAALLASSDAK	2	3.8033
Cre06.g294650.t1.2	27567973	TPAGTTFSYETLK	2	3.86001	ref|XP_001701557.1|, gb|EDO97315.1| alanine-glyoxylate transaminase [Chlamydomonas reinhardtii], 0.0; gnl|CDD|178031 PLN02409, PLN02409, serine--glyoxylate aminotransaminase, 0.0	3	3	-0.156	(+)	ref|XP_001701557.1|, gb|EDO97315.1| alanine-glyoxylate transaminase [Chlamydomonas reinhardtii], 0.0	gnl|CDD|178031 PLN02409, PLN02409, serine--glyoxylate aminotransaminase, 0.0	22	Amino acid transport and metabolism	>ref|XP_001701557.1| alanine-glyoxylate transaminase [Chlamydomonas reinhardtii] gb|EDO97315.1| alanine-glyoxylate transaminase [Chlamydomonas reinhardtii] Score = 875 bits (2262), Expect = 0.0, Method: Compositional matrix adjust. >ref|XP_002949266.1| hypothetical protein VOLCADRAFT_74092 [Volvox carteri f. nagariensis] gb|EFJ49759.1| hypothetical protein VOLCADRAFT_74092 [Volvox carteri f. naga…	>gnl|CDD|178031 PLN02409, PLN02409, serine--glyoxylate aminotransaminase. Score = 583 bits (1504), Expect = 0.0 >gnl|CDD|99744 cd06451, AGAT_like, Alanine-glyoxylate aminotransferase (AGAT) family. This family belongs to pyridoxal phosphate (PLP)-dependent aspartate aminotransferase superfamily (fold I). The major groups in this CD correspond to alanine-glyoxylate aminotransferase (AGAT), serine-…
	27567973	ASEEVVAVDNAAR	2	3.85715
	27567973	EALAIVSEEGLEK	2	3.28202
Cre16.g675650.t1.2	27566825	DPGAAVMoLADLAQQAGLPK	2	3.64589	ref|XP_001695943.1|, gb|EDP01280.1| methylmalonate semi-aldehyde dehydrogenase [Chlamydomonas reinhardtii], 0.0; gnl|CDD|143404 cd07085, ALDH_F6_MMSDH, Methylmalonate semialdehyde dehydrogenase and ALDH family members 6A1 and 6B2, 0.0	3	3	0.051	(+)	ref|XP_001695943.1|, gb|EDP01280.1| methylmalonate semi-aldehyde dehydrogenase [Chlamydomonas reinhardtii], 0.0	gnl|CDD|143404 cd07085, ALDH_F6_MMSDH, Methylmalonate semialdehyde dehydrogenase and ALDH family members 6A1 and 6B2, 0.0	22	Amino acid transport and metabolism	ref|XP_001695943.1| methylmalonate semi-aldehyde dehydrogenase [Chlamydomonas reinhardtii] gb|EDP01280.1| methylmalonate semi-aldehyde dehydrogenase [Chlamydomonas reinhardtii] Length=553 Score = 1121 bits (2899), Expect = 0.0	>gnl|CDD|143404 cd07085, ALDH_F6_MMSDH, Methylmalonate semialdehyde dehydrogenase and ALDH family members 6A1 and 6B2. Methylmalonate semialdehyde dehydrogenase (MMSDH, EC=1.2.1.27) [acylating] from Bacillus subtilis is involved in valine metabolism and catalyses the NAD+- and CoA-dependent oxidation of methylmalonate semialdehyde into propionyl-CoA. Mitochondrial human MMSDH ALDH6A1 and Arabidop…
	27566825	NHAVVMPDADVDSTVK	2	3.25262
	27566825	DADVGPMoISPEAK	2	3.19414
Cre01.g036850.t1.2	27577764	LTALGDPALLELLASALDAVK	2	5.78883	ref|XP_001689646.1|, gb|EDP09384.1| proline oxidase [Chlamydomonas reinhardtii], 0.0; gnl|CDD|215366 PLN02681, PLN02681, proline dehydrogenase, 0.0	2	3	-0.285	(+)	ref|XP_001689646.1|, gb|EDP09384.1| proline oxidase [Chlamydomonas reinhardtii], 0.0	gnl|CDD|215366 PLN02681, PLN02681, proline dehydrogenase, 0.0	22	Amino acid transport and metabolism	>ref|XP_001689646.1| proline oxidase [Chlamydomonas reinhardtii] gb|EDP09384.1| proline oxidase [Chlamydomonas reinhardtii] Score = 1124 bits (2908), Expect = 0.0, Method: Compositional matrix adjust. >ref|XP_002953915.1| proline dehydrogenase/oxidase [Volvox carteri f. nagariensis] gb|EFJ44944.1| proline dehydrogenase/oxidase [Volvox carteri f. nagariensis] Score = 649 bits (1674), Expect = 0.0,…	>gnl|CDD|215366 PLN02681, PLN02681, proline dehydrogenase. Score = 541 bits (1395), Expect = 0.0 >gnl|CDD|216609 pfam01619, Pro_dh, Proline dehydrogenase. Score = 166 bits (422), Expect = 5e-46 >gnl|CDD|238008 cd00051, EFh, EF-hand, calcium binding motif; A diverse superfamily of calcium sensors and calcium signal modulators; most examples in this alignment model have 2 active canonical EF hands.…
	27577764	ASAGAAAGGAAQVSAR	2	3.992
Cre02.g113200.t1.3	27574372	HAVHIAAYGEGNER	3	4.18461	ref|XP_001699902.1|, gb|AAB01817.1|, gb|EDP07598.1| glutamine synthetase [Chlamydomonas reinhardtii] sp|Q42688.1| GLNA1_CHLRE Glutamine synthetase cytosolic isozyme, GS1, 0.0; gnl|CDD|177922 PLN02284, PLN02284, glutamine synthetase, 0.0	2	3	-0.363	(+)	ref|XP_001699902.1|, gb|AAB01817.1|, gb|EDP07598.1| glutamine synthetase [Chlamydomonas reinhardtii] sp|Q42688.1| GLNA1_CHLRE Glutamine synthetase cytosolic isozyme, GS1, 0.0	gnl|CDD|177922 PLN02284, PLN02284, glutamine synthetase, 0.0	22	Amino acid transport and metabolism	>ref|XP_001699902.1| glutamine synthetase [Chlamydomonas reinhardtii] sp|Q42688.1|GLNA1_CHLRE RecName: Full=Glutamine synthetase cytosolic isozyme; AltName: Full=GS1; AltName: Full=Glutamate--ammonia ligase gb|AAB01817.1| glutamine synthetase [Chlamydomonas reinhardtii] gb|EDP07598.1| glutamine synthetase [Chlamydomonas reinhardtii] Score = 808 bits (2086), Expect = 0.0, Method: Compositional mat…	>gnl|CDD|177922 PLN02284, PLN02284, glutamine synthetase. Score = 666 bits (1720), Expect = 0.0 >gnl|CDD|178603 PLN03036, PLN03036, glutamine synthetase; Provisional. Score = 484 bits (1246), Expect = 1e-167 >gnl|CDD|215731 pfam00120, Gln-synt_C, Glutamine synthetase, catalytic domain. Score = 219 bits (560), Expect = 2e-67 >gnl|CDD|223252 COG0174, GlnA, Glutamine synthetase [Amino acid transport…
	27574372	RPASNLDAYVVTR	2	3.03996
Cre12.g514050.t1.2	27582023	QVLLDSPILLESEMQAISTDK	2	4.7928	ref|XP_001703001.1|, gb|EDO96739.1| ferredoxin-dependent glutamate synthase [Chlamydomonas reinhardtii], 0.0; gnl|CDD|236968 PRK11750, gltB, glutamate synthase subunit alpha, 0.0	2	2	-0.158	(+)	ref|XP_001703001.1|, gb|EDO96739.1| ferredoxin-dependent glutamate synthase [Chlamydomonas reinhardtii], 0.0	gnl|CDD|236968 PRK11750, gltB, glutamate synthase subunit alpha, 0.0	22		ref|XP_001703001.1| ferredoxin-dependent glutamate synthase [Chlamydomonas reinhardtii] gb|EDO96739.1| ferredoxin-dependent glutamate synthase [Chlamydomonas reinhardtii] Length=1552 Score = 3212 bits (8328), Expect = 0.0	>gnl|CDD|236968 PRK11750, gltB, glutamate synthase subunit alpha; Provisional. Score = 1742 bits (4515), Expect = 0.0 >gnl|CDD|223147 COG0069, GltB, Glutamate synthase domain 2 [Amino acid transport and metabolism]. Score = 644 bits (1663), Expect = 0.0 >gnl|CDD|238365 cd00713, GltS, Glutamine amidotransferases class-II (Gn-AT), glutamate synthase (GltS)-type. GltS is a homodimer that synthesizes…
	27582023	DLENPDFESAFAIYHR	2	3.16582
Cre01.g004500.t1.2	27578957	TQEAFEPVYSDGAASYIADYK	2	5.22179	ref|XP_001702135.1|, gb|EDO97224.1| isopropylmalate dehydratase, large subunit [Chlamydomonas reinhardtii], 0.0; gnl|CDD|153133 cd01583, IPMI, 3-isopropylmalate dehydratase, 0.0	2	2	-0.223	(+)	ref|XP_001702135.1|, gb|EDO97224.1| isopropylmalate dehydratase, large subunit [Chlamydomonas reinhardtii], 0.0	gnl|CDD|153133 cd01583, IPMI, 3-isopropylmalate dehydratase, 0.0	22	Amino acid transport and metabolism	>ref|XP_001702135.1| isopropylmalate dehydratase, large subunit [Chlamydomonas reinhardtii] gb|EDO97224.1| isopropylmalate dehydratase, large subunit [Chlamydomonas reinhardtii] Score = 1016 bits (2626), Expect = 0.0, Method: Compositional matrix adjust. >ref|XP_002953860.1| large subunit of isopropylmalate dehydratase [Volvox carteri f. nagariensis] gb|EFJ45184.1| large subunit of isopropylmalat…	>gnl|CDD|153133 cd01583, IPMI, 3-isopropylmalate dehydratase catalyzes the isomerization between 2-isopropylmalate and 3-isopropylmalate. Aconatase-like catalytic domain of 3-isopropylmalate dehydratase and related uncharacterized proteins. 3-isopropylmalate dehydratase catalyzes the isomerization between 2-isopropylmalate and 3-isopropylmalate, via the formation of 2-isopropylmaleate 3-isopropyl…
	27578957	VVIIPDHYIFTSDAR	2	3.48801
Cre03.g206600.t1.2	27577131	AGQDVVLPVEKPIK	2	4.06227	ref|XP_001693179.1|, gb|EDP03205.1| acetohydroxyacid dehydratase [Chlamydomonas reinhardtii], 0.0; gnl|CDD|234861 PRK00911, PRK00911, dihydroxy-acid dehydratase, 0.0	2	2	-0.062	(+)	ref|XP_001693179.1|, gb|EDP03205.1| acetohydroxyacid dehydratase [Chlamydomonas reinhardtii], 0.0	gnl|CDD|234861 PRK00911, PRK00911, dihydroxy-acid dehydratase, 0.0	22	Amino acid transport and metabolism	>ref|XP_001693179.1| acetohydroxyacid dehydratase [Chlamydomonas reinhardtii] gb|EDP03205.1| acetohydroxyacid dehydratase [Chlamydomonas reinhardtii] Score = 1242 bits (3213), Expect = 0.0, Method: Compositional matrix adjust. >ref|XP_002957711.1| hypothetical protein VOLCADRAFT_77661 [Volvox carteri f. nagariensis] gb|EFJ41260.1| hypothetical protein VOLCADRAFT_77661 [Volvox carteri f. nagariens…	>gnl|CDD|234861 PRK00911, PRK00911, dihydroxy-acid dehydratase; Provisional. Score = 918 bits (2375), Expect = 0.0 >gnl|CDD|216192 pfam00920, ILVD_EDD, Dehydratase family. Score = 805 bits (2081), Expect = 0.0 >gnl|CDD|223207 COG0129, IlvD, Dihydroxyacid dehydratase/phosphogluconate dehydratase [Amino acid transport and metabolism / Carbohydrate transport and metabolism]. Score = 765 bits (1977),…
	27577131	YQGASQAMoLFATGLR	2	3.41064
Cre02.g097900.t1.2	27574849	ATVDLLLGGDHPAIK	2	4.09236	ref|XP_001700039.1|, gb|EDP07735.1| aspartate aminotransferase [Chlamydomonas reinhardtii], 0.0; gnl|CDD|215222 PLN02397, PLN02397, aspartate transaminase, 0.0	2	2	-0.261	(+)	ref|XP_001700039.1|, gb|EDP07735.1| aspartate aminotransferase [Chlamydomonas reinhardtii], 0.0	gnl|CDD|215222 PLN02397, PLN02397, aspartate transaminase, 0.0	22	Amino acid transport and metabolism	>ref|XP_001700039.1| aspartate aminotransferase [Chlamydomonas reinhardtii] gb|EDP07735.1| aspartate aminotransferase [Chlamydomonas reinhardtii] Score = 885 bits (2287), Expect = 0.0, Method: Compositional matrix adjust. >ref|XP_002950644.1| aspartate aminotransferase [Volvox carteri f. nagariensis] gb|EFJ48390.1| aspartate aminotransferase [Volvox carteri f. nagariensis] Score = 763 bits (1969)…	>gnl|CDD|215222 PLN02397, PLN02397, aspartate transaminase. Score = 766 bits (1980), Expect = 0.0 >gnl|CDD|240390 PTZ00376, PTZ00376, aspartate aminotransferase; Provisional. Score = 618 bits (1596), Expect = 0.0 >gnl|CDD|181731 PRK09257, PRK09257, aromatic amino acid aminotransferase; Provisional. Score = 563 bits (1454), Expect = 0.0 >gnl|CDD|224365 COG1448, TyrB, Aspartate/tyrosine/aromatic am…
	27574849	VAVVQSLSGTGSLR	2	3.76796
g18105.t1	27573264	QDAAFLVDLAALQEK	2	4.69656	ref|XP_001695256.1|, gb|EDP01964.1| bifunctional aspartate kinase/homoserine dehydrogenase [Chlamydomonas reinhardtii], 0.0; gnl|CDD|181856 PRK09436, thrA, bifunctional aspartokinase I/homoserine dehydrogenase I, 0.0	2	2	-0.007	(+)	ref|XP_001695256.1|, gb|EDP01964.1| bifunctional aspartate kinase/homoserine dehydrogenase [Chlamydomonas reinhardtii], 0.0	gnl|CDD|181856 PRK09436, thrA, bifunctional aspartokinase I/homoserine dehydrogenase I, 0.0	22	Amino acid transport and metabolism	ref|XP_001695256.1| bifunctional aspartate kinase/homoserine dehydrogenase [Chlamydomonas reinhardtii] gb|EDP01964.1| bifunctional aspartate kinase/homoserine dehydrogenase [Chlamydomonas reinhardtii] Length=917 Score = 1814 bits (4698), Expect = 0.0	>gnl|CDD|181856 PRK09436, thrA, bifunctional aspartokinase I/homoserine dehydrogenase I; Provisional. Score = 1021 bits (2642), Expect = 0.0 >gnl|CDD|236530 PRK09466, metL, bifunctional aspartate kinase II/homoserine dehydrogenase II; Provisional. Score = 518 bits (1336), Expect = 6e-170 >gnl|CDD|223601 COG0527, LysC, Aspartokinases [Amino acid transport and metabolism]. Score = 407 bits (1049), …
	27573264	LGSGPLDQYQAVR	2	3.54115
Cre06.g292100.t1.2	27568495	SAFLQPLDEPTNELYR	2	4.14864	ref|XP_002946447.1|, gb|EFJ52374.1| hypothetical protein VOLCADRAFT_103032 [Volvox carteri f. nagariensis], 1e-177; gnl|CDD|223759 COG0687, PotD, Spermidine/putrescine-binding periplasmic protein, 1e-21	2	2	0.038	(+)	ref|XP_002946447.1|, gb|EFJ52374.1| hypothetical protein VOLCADRAFT_103032 [Volvox carteri f. nagariensis], 1e-177	gnl|CDD|223759 COG0687, PotD, Spermidine/putrescine-binding periplasmic protein, 1e-21	22	Amino acid transport and metabolism	>ref|XP_002946447.1| hypothetical protein VOLCADRAFT_103032 [Volvox carteri f. nagariensis] gb|EFJ52374.1| hypothetical protein VOLCADRAFT_103032 [Volvox carteri f. nagariensis] Score = 525 bits (1353), Expect = 1e-177, Method: Compositional matrix adjust. >ref|XP_005648518.1| periplasmic binding protein-like II, partial [Coccomyxa subellipsoidea C-169] gb|EIE23974.1| periplasmic binding protein-…	>gnl|CDD|223759 COG0687, PotD, Spermidine/putrescine-binding periplasmic protein [Amino acid transport and metabolism]. Score = 95.6 bits (238), Expect = 1e-21 >gnl|CDD|222057 pfam13343, SBP_bac_6, Bacterial extracellular solute-binding protein. This family includes bacterial extracellular solute-binding proteins. Score = 70.4 bits (173), Expect = 7e-14 >gnl|CDD|222114 pfam13416, SBP_bac_8, Bacte…
	27568495	VLLAATSSAAPGAAAAPAVGEQK	2	4.13006
Cre16.g685550.t1.2	27566976	VHYETTGPEIWSATDGK	2	4.6944	ref|XP_001691935.1|, gb|EDP04425.1| cysteine synthase [Chlamydomonas reinhardtii], 0.0; gnl|CDD|166206 PLN02565, PLN02565, cysteine synthase, 0.0	2	2	0.092	(+)	ref|XP_001691935.1|, gb|EDP04425.1| cysteine synthase [Chlamydomonas reinhardtii], 0.0	gnl|CDD|166206 PLN02565, PLN02565, cysteine synthase, 0.0	22	Amino acid transport and metabolism	>ref|XP_001691935.1| cysteine synthase [Chlamydomonas reinhardtii] gb|EDP04425.1| cysteine synthase [Chlamydomonas reinhardtii] Score = 723 bits (1867), Expect = 0.0, Method: Compositional matrix adjust. >ref|XP_001691936.1| cysteine synthase [Chlamydomonas reinhardtii] gb|EDP04426.1| cysteine synthase [Chlamydomonas reinhardtii] Score = 687 bits (1774), Expect = 0.0, Method: Compositional matrix…	>gnl|CDD|166206 PLN02565, PLN02565, cysteine synthase. Score = 525 bits (1354), Expect = 0.0 >gnl|CDD|233286 TIGR01136, cysKM, cysteine synthase. This model discriminates cysteine synthases (EC 2.5.1.47) (both CysK and CysM) from cystathionine beta-synthase, a protein found primarily in eukaryotes and carrying a C-terminal CBS domain lacking from this protein. Bacterial proteins lacking the CBS d…
	27566976	LILTMoPASMoSLER	2	3.50685
Golgi/ER/vesicle trafficking
Cre13.g592450.t1.2	27574162	VQEAAYVYQELGEK	2	4.38954	ref|XP_001693085.1|, gb|EDP03654.1| epsilon-cop [Chlamydomonas reinhardtii], 0.0 ; gnl|CDD|218234 pfam04733, Coatomer_E, Coatomer epsilon subunit, regulation of intracellular protein trafficking between the endoplasmic reticulum and the Golgi complex, 3e-103	6	8	-0.177	(+)	ref|XP_001693085.1|, gb|EDP03654.1| epsilon-cop [Chlamydomonas reinhardtii], 0.0	gnl|CDD|218234 pfam04733, Coatomer_E, Coatomer epsilon subunit, regulation of intracellular protein trafficking between the endoplasmic reticulum and the Golgi complex, 3e-103	23	Golgi/ER/vesicle trafficking	>ref|XP_001693085.1| epsilon-cop [Chlamydomonas reinhardtii] gb|EDP03654.1| epsilon-cop [Chlamydomonas reinhardtii] Score = 590 bits (1521), Expect = 0.0, Method: Compositional matrix adjust. >ref|XP_002949917.1| epsilon-COP [Volvox carteri f. nagariensis] gb|EFJ49020.1| epsilon-COP [Volvox carteri f. nagariensis] Score = 530 bits (1366), Expect = 0.0, Method: Compositional matrix adjust. >ref|XP…	>gnl|CDD|218234 pfam04733, Coatomer_E, Coatomer epsilon subunit. This family represents the epsilon subunit of the coatomer complex, which is involved in the regulation of intracellular protein trafficking between the endoplasmic reticulum and the Golgi complex. Score = 305 bits (784), Expect = 3e-103
	27574162	SYIALGSYDLVISEIR	2	4.30594
	27574162	SMSATDDDATLTQLATAWVGQALGGAK	2	4.18443
	27574162	SMoSATDDDATLTQLATAWVGQALGGAK	3	3.73494
	27574162	LEAADEAFAR	2	3.42921
	27574162	DPDTLSNLITVGLHLGK	2	3.36314
[truncated: 1,000 more rows]

## Sheet: SupplTable3
Supplemental Table 3: Selected novel proteins of the F2Ae fraction according to Table 1 of the current manuscript along with their identified peptides.
Transcript name (Phytozome C. reinhardtii database (Vs. 5.3.1))	PS	Peptide	z	Xcorr	m/z	∆m in ppm	MC	Rank	PSM ambiguity	Function and/or homologies of depicted proteins determined by NCBI BLASTp	Unique peptides	Total peptides	GRAVY	TMDs
Proteins important for eyespot development / retina related proteins
Cre02.g105600.t1.3	9.2157	SAAYLVPGAGYNPTGATDINGLPLR	2	4.96875	1245.2	447.535	0	1	Unambiguous	ref|XP_001699977.1|, gb|EDP07673.1| eyespot assembly protein EYE3, ABC1 kinase family [Chlamydomonas reinhardtii], 0.0 ; gnl|CDD|223733 COG0661, AarF, Predicted unusual protein kinase, 1e-93	4	7	0.11	(+)
		GQLTASNPEGPVVNEATR	2	4.24695	920.629	179.555	0	1	Unambiguous
		EAVFIIEDMGPAFIK	2	3.92896	840.671	275.46	0	1	Unambiguous
		VFEWLSAEPLAAASLGQVYR	2	3.49872	1104.21	121.251	0	1	Unambiguous
Cre12.g547300.t1.3	13.8529	VLASEVVEPVELSWTGLNQTLK	2	5.53167	1207.39	606.715	0	1	Unambiguous	ref|XP_001693973.1|, gb|EDP02909.1| predicted protein [Chlamydomonas reinhardtii], 0.0; gnl|CDD|233207 TIGR00955, 3a01204, The Eye Pigment Precursor Transporter (EPP) Family protein, 5e-149	3	4	0.126	+
[truncated: 195 more rows]

## Sheet: Tabelle2
220	Cre12.g519350.t1.2	27582144	3.71283	YAVGLGVGASILQTSLYNVDGGER	2	4.83761	1220.38	207.132	0	1	Unambiguous	ref|XP_001696940.1|, gb|EDP00632.1| prohibitin [Chlamydomonas reinhardtii], 0.0; gnl|CDD|239495 cd03401, Band_7_prohibitin, 3e-116	-0.194	(+)	ref|XP_001696940.1|, gb|EDP00632.1| prohibitin [Chlamydomonas reinhardtii], 0.0	gnl|CDD|239495 cd03401, Band_7_prohibitin, 3e-116	8	Membrane-associated/structural proteins, Proteins with PAP-fibrillin domain	>ref|XP_001696940.1| prohibitin [Chlamydomonas reinhardtii] gb|EDP00632.1| prohibitin [Chlamydomonas reinhardtii] Score = 576 bits (1485), Expect = 0.0, Method: Compositional matrix adjust. >ref|XP_002947879.1| prohibitin [Volvox carteri f. nagariensis] gb|EFJ50867.1| prohibitin [Volvox carteri f. nagariensis] Score = 556 bits (1434), Expect = 0.0, Method: Compositional matrix adjust. >ref|XP_005…	>gnl|CDD|239495 cd03401, Band_7_prohibitin, Band_7_prohibitin. A subgroup of the band 7 domain of flotillin (reggie) like proteins. This subgroup group includes proteins similar to prohibitin (a lipid raft-associated integral membrane protein). Individual proteins of this band 7 domain family may cluster to form membrane microdomains which may in turn recruit multiprotein complexes. These microdo…	4	7
[truncated: 62 more rows]
