# Supplementary material for: Proteomic Analysis of a Fraction with Intact Eyespots of Chlamydomonas reinhardtii and Assignment of Protein Methylation
Source: Front Plant Sci. 2015 Dec 15;6:1085. doi: 10.3389/fpls.2015.01085 (PMC4678213; doi:10.3389/fpls.2015.01085)
Supplement: Supplementary file 6 [file Data_Sheet_6.XLSX]

## Sheet: Table S4
Supplemental Table 4: Novel proteins of the F2Ae fraction in addition to Supplemental Table 3 along with their identified peptides.
Transcript name (Phytozome C. reinhardtii database (Vs. 5.3.1)) or chloroplast (Cp) genome database	PS	Peptide	z	Xcorr	m/z	∆m in ppm	MC	Rank	PSM ambiguity	Function and/or homologies of depicted proteins determined by NCBI BLASTp	Unique peptides	Total peptides	GRAVY	TMDs
Cre01.g004500.t1.2	8.7098	TQEAFEPVYSDGAASYIADYK	2	5.22179	1163.87	724.691	0	1	Unambiguous	ref|XP_001702135.1|, gb|EDO97224.1| isopropylmalate dehydratase, large subunit [Chlamydomonas reinhardtii], 0.0; gnl|CDD|153133 cd01583, IPMI, 3-isopropylmalate dehydratase, 0.0	2	2	-0.223	(+)
		VVIIPDHYIFTSDAR	2	3.48801	874.81	1538.89	0	1	Unambiguous
Cre01.g005050.t1.1	4.01891	AGAIFTIGAVGR	2	4.01891	567.222	696.487	0	1	Unambiguous	ref|XP_001702108.1| hypothetical protein CHLREDRAFT_194611, gb|EDO97197.1| predicted protein [Chlamydomonas reinhardtii], 0.0; gnl|CDD|216144 pfam00839, Cys_rich_FGFR, Cysteine rich repeat, 5e-11	2	2	-0.423	+
		GNATVLKCLVDNFK	2	3.48771	761.914	664.641	1	1	Unambiguous
Cre01.g005950.t1.2	9.83627	EAEAAAAAAEVEAAAQK	2	5.46257	802.187	1612.97	0	1	Ambiguous	ref|XP_001702120.1|, gb|EDO97209.1| predicted protein [Chlamydomonas reinhardtii], 0.0; no conserved domain	2	2	-0.403	(+)
		EAPEVWGLGPDDVVEVGPFAGTGLDLR	2	4.37369	1398.61	292.02	0	1	Unambiguous
Cre01.g011100.t2.1; Cre01.g011100.t1.2	10.9973	FISAGTTGGPLLR	2	3.9734	646.786	2199.48	0	1	Unambiguous	ref|XP_001689874.1|, gb|EDP09612.1| cycloartenol synthase [Chlamydomonas reinhardtii], 0.0; gnl|CDD|239222 cd02892, SQCY_1, Squalene cyclase (SQCY) domain subgroup 1, 0.0	4	6	-0,304 / -0,329	(+)
		VHDYLWVAEDGLK	2	3.90612	774.313	1837.84	0	1	Unambiguous
		QTWEYDPAAGTPEQR	2	3.87175	875.142	279.344	0	1	Unambiguous
		HSPPSGPVPDAPDAER	2	3.60683	815.616	894.955	0	1	Unambiguous
Cre01.g013801.t1.2	50.4601	LALGATFKPANTTASSPSSTTSSGSSWSSGSSGSSR	3	8.70544	1136.55	301.269	0	1	Unambiguous	ref|XP_001689451.1|, gb|EDP09189.1| tocopherol cyclase [Chlamydomonas reinhardtii], 0.0; gnl|CDD|215438 PLN02818, PLN02818, tocopherol cyclase, 0.0	7	10	-0.251	(+)
		RLLPADSFFAQVEQGFQASDSTQQGR	3	6.42617	962.413	632.069	1	1	Unambiguous
		LLPADSFFAQVEQGFQASDSTQQGR	3	6.40584	910.279	557.597	0	1	Unambiguous
		QGQPLVDATSSTAALEVGGGPWWSAWR	2	5.11981	1414.32	86.5893	0	1	Unambiguous
		SLVTLPLDVAGLGQLVPEPLRPPGL	2	4.40433	1276.73	378.372	0	1	Unambiguous
		YEFQDAPAYAEK	2	3.76998	716.735	572.074	0	1	Unambiguous
		AGWGSTSGPTQK	2	3.25801	590.137	2291.44	0	1	Unambiguous
Cre01.g019850.t1.3	7.55373	GTATLGFAQYLPNESVLLTK	2	4.13048	1062.54	441.528	0	1	Unambiguous	ref|XP_001689949.1|, gb|EDP09687.1| membrane AAA-metalloprotease [Chlamydomonas reinhardtii], 0.0; gnl|CDD|233327 TIGR01241, FtsH_fam, ATP-dependent metalloprotease FtsH, 0.0	2	2	-0.261	+
		NQDTVDLPNFEAAIDR	2	3.42325	909.243	-212.922	0	1	Unambiguous
Cre01.g026900.t1.2	14.6697	HVSYDLLVGTDGVASQVR	2	5.27237	958.897	417.55	0	1	Unambiguous	ref|XP_001690012.1|, gb|EDP09750.1| monooxygenase [Chlamydomonas reinhardtii], 0.0; gnl|CDD|223727 COG0654, UbiH, 2-polyprenyl-6-methoxyphenol hydroxylase and related FAD-dependent oxidoreductases, 1e-27	6	8	-0.169	+
		ITYNFNVTAEEIDFK	2	3.90994	902.58	150.833	0	1	Unambiguous
		LEDAHSLYELDR	2	3.86169	731.565	972.344	0	1	Unambiguous
		GVPEDWIPAAAQQLAAATPSPAGK	2	3.64375	1173.7	76.1901	0	1	Unambiguous
		EGQAYNVEVDDSGR	2	3.60896	770.445	786.449	0	1	Unambiguous
		ALASVDEPDGGALYAGK	2	3.50702	818.429	1249.35	0	1	Unambiguous
Cre01.g028100.t1.2	10.7432	TSDGGVIAVDDGPAGGGGGGSGGR	2	5.63377	987.682	739.789	0	1	Unambiguous	ref|XP_001690021.1|, gb|EDP09759.1| predicted protein [Chlamydomonas reinhardtii], 4e-75; no conserved domain	2	2	-0.008	(+)
		AVGGLLNAAVSQLGAQLDAAAK	2	5.10938	1020.66	1073.9	0	1	Unambiguous
Cre01.g031100.t1.2	3.5769	NYGDLSALEEEGLDAAEK	2	6.05322	963.892	1502.38	0	1	Unambiguous	ref|XP_001690058.1|, gb|EDP09796.1| predicted protein [Chlamydomonas reinhardtii], 0.0; no conserved domain	9	20	-0.499	-
		FQAVLDKYDEPVVNWNAVK	2	5.89337	1118.38	272.248	1	1	Unambiguous
		FKENDIQGALVEFENIIAMEPR	2	5.00231	1282.7	432.012	1	1	Unambiguous
		FKENDIQGALVEFENIIAMoEPR	3	4.89987	860.785	409.996	1	1	Unambiguous
		ENDIQGALVEFENIIAMEPR	2	4.58776	1145.68	973.321	0	1	Unambiguous
		SLDAAMLSGFDNYDQIR	2	4.53882	959.141	724.552	0	1	Unambiguous
		KNYGDLSALEEEGLDAAEK	2	4.42799	1027.28	770.733	1	1	Unambiguous
		ENDIQGALVEFENIIAMoEPR	2	3.65366	1152.63	62.5989	0	1	Unambiguous
		GNDGGAYIIEVNPK	2	3.5769	724.094	316.102	0	1	Unambiguous
Cre01.g032650.t2.1; Cre01.g032650.t1.2	8.20067	SMoSVVVADTGELDLVK	2	4.73199	840.66	866.455	0	1	Unambiguous	ref|XP_001690070.1|, gb|EDP09808.1| transaldolase [Chlamydomonas reinhardtii], 0.0; gnl|CDD|235381 PRK05269, PRK05269, transaldolase B, 5e-177 / 0.0	2	3	-0,375 / -0,382	(+)
		GPYSTVPAQTFK	2	3.46868	649.13	1225.97	0	1	Unambiguous
Cre01.g033350.t1.2	3.99824	VELTEAEANDIISAPK	2	3.99824	850.946	593.291	0	1	Unambiguous	ref|XP_001690075.1|, gb|EDP09813.1| predicted protein [Chlamydomonas reinhardtii], 0.0; ALDH_F15-22 cd07098 Aldehyde dehydrogenase family 15A1 and 22A1-like, 0.0	2	2	0.236	+
		FAGVEGLRmGLCVPKAVAEDRm	2	3.26998	1058.59	492.939	2	1	Unambiguous
Cre01.g034000.t1.2	7.68527	LLALGFNTGDADTSPLSPFLK	2	4.22295	1089.59	470.758	0	1	Unambiguous	ref|XP_001690080.1|, gb|EDP09818.1| importin beta [Chlamydomonas reinhardtii], 0.0; gnl|CDD|227540 COG5215, KAP95, Karyopherin (importin) beta, 2e-144	2	2	0.005	(+)
		AQIAAYEAINDLVR	2	3.46232	774.213	385.823	0	1	Unambiguous
Cre01.g036850.t1.2	13.628	LTALGDPALLELLASALDAVK	2	5.78883	1048.61	952.983	0	1	Unambiguous	ref|XP_001689646.1|, gb|EDP09384.1| proline oxidase [Chlamydomonas reinhardtii], 0.0; gnl|CDD|215366 PLN02681, PLN02681, proline dehydrogenase, 0.0	2	3	-0.285	(+)
		ASAGAAAGGAAQVSAR	2	3.992	658.527	285.255	0	1	Unambiguous
Cre01.g038500.t1.2	13.9188	FLTDATATYGPVVGLLLGGER	2	6.21078	1076.71	1056.07	0	1	Unambiguous	ref|XP_001690122.1|, gb|EDP09860.1| cytochrome P450 [Chlamydomonas reinhardtii], 0.0; gnl|CDD|215689 pfam00067, p450, Cytochrome P450, 5e-82	2	5	0.003	(+)
		LSSPPPPAFPAGPSGDQTLPLLTDPLR	2	3.47122	1371.16	-50.5064	0	1	Unambiguous
Cre01.g039300.t1.2	3.29354	SLGYAYVNYNSALDPQAADR	2	4.7987	1094.65	119.806	0	1	Unambiguous	gb|AAC39368.1| poly(A) binding protein RB47 [Chlamydomonas reinhardtii], 0.0; gnl|CDD|130689 TIGR01628, PABP-1234, polyadenylate binding protein, human types 1, 2, 3, 4 family, 0.0; gnl|CDD|240827 cd12381, RRM4_I_PABPs, RNA recognition motif 4 in type I polyadenylate-binding proteins, 2e-50	10	11	-0.46	(+)
		NLSDEVDDDALR	2	4.33934	682.567	1838.74	0	1	Unambiguous
		DVTEAQLFELFSSVGPVASIR	3	4.32279	756.14	542.212	0	1	Unambiguous
		MoATEHGEITSAVVMoK	2	4.15893	819.075	837.65	0	1	Unambiguous
		MoATEHGEITSAVVMK	2	3.57211	810.452	73.7341	0	1	Unambiguous
		MATEHGEITSAVVMoK	2	3.30092	802.402	8.8907	0	1	Unambiguous
		LYPQVAELQPDLAGK	2	3.29354	821.596	182.472	0	1	Unambiguous
		NLPADIGDDELGK	2	3.28197	679.585	1102.64	0	1	Unambiguous
		AQLEANMQAR	2	3.24617	567.553	2241.06	0	1	Unambiguous
		GKPLYVALAQR	2	3.14486	609.355	1627.3	0	1	Unambiguous
Cre01.g042750.t1.2	10.4029	GHLDNISNNLLIGAINIENGKPNAVK	3	7.45027	911.334	1285.69	0	1	Unambiguous	ref|XP_001689702.1|, gb|EDP09440.1| aconitate hydratase [Chlamydomonas reinhardtii], 0.0; gnl|CDD|233362 TIGR01340, aconitase_mito, aconitate hydratase, mitochondrial, 0.0	24	44	-0.245	(+)
		VAMoQDATAQMAMLQFISSGLPK	2	6.43205	1177.98	337.716	0	1	Ambiguous
		VAMQDATAQMoAMLQFISSGLPK	2	5.74608	1177.98	337.716	0	2	Ambiguous
		VAMoQDATAQMoAMLQFISSGLPK	2	5.56484	1185.75	144.847	0	1	Unambiguous
		VAMQDATAQMoAMoLQFISSGLPK	2	5.39518	1185.78	173.371	0	1	Unambiguous
		GFDAGANVYQAPPSSLDER	2	5.19365	998.128	663.561	0	1	Unambiguous
		VAMoQDATAQMoAMoLQFISSGLPK	2	5.08149	1193.63	44.3239	0	1	Unambiguous
		VAMQDATAQMAMLQFISSGLPK	2	5.08099	1169.75	143.524	0	1	Unambiguous
		GEANSIITSFNR	2	4.8182	656.217	2113.92	0	1	Unambiguous
		VAMQDATAQMAMoLQFISSGLPK	2	4.72679	1177.76	148.441	0	1	Ambiguous
		VVYGHLDDPENAEMoK	2	4.56393	867.004	124.653	0	1	Unambiguous
		VVYGHLDDPENAEMK	2	4.45478	858.988	103.944	0	1	Unambiguous
		VPMSQFEPHEYLNDR	3	4.20842	621.7	660.591	0	1	Unambiguous
		AWNGDDIKDAAVLIK	2	4.0659	814.781	-190.561	1	1	Unambiguous
		FGGEADLSFAVK	2	3.98627	621.262	720.905	0	1	Unambiguous
		NVVTGAEGPVPATAR	2	3.93152	720.591	978.302	0	1	Unambiguous
		QGMoLPVTFANPADYDK	2	3.82302	892.079	175.755	0	1	Unambiguous
		APAASLADSFK	2	3.81195	540.126	1562.79	0	1	Unambiguous
		DGSTYEFPVNHTFNDNQISWFK	2	3.80981	1323.76	122.824	0	1	Unambiguous
		IDPTDTISIVGLK	2	3.70412	687.688	1888	0	1	Unambiguous
		EVYDFLATAGSK	2	3.59663	651.985	1781.27	0	1	Unambiguous
		AGSALNAMoAAAFK	2	3.47008	620.532	1158.28	0	1	Unambiguous
		HLGGVAIIVK	2	3.4156	504.116	579.032	0	1	Unambiguous
		GLPWVVVGDENYGEGSSR	2	3.35397	962.036	1121.65	0	1	Unambiguous
Cre01.g044600.t1.2	10.3796	ASGAATAAQAAAGSAAEK	2	5.3938	753.089	949.962	0	1	Unambiguous	ref|XP_001689716.1|, gb|EDP09454.1| predicted protein [Chlamydomonas reinhardtii], 0.0; gnl|CDD|236090 PRK07764, PRK07764, DNA polymerase III subunits gamma and tau, 1e-25	5	9	0.042	+
		AGAAASAAQSSAAAAVEK	2	4.98582	766.655	347.175	0	1	Unambiguous
		ASGAATAAQTAAGTAAEK	2	4.81323	774.548	208.3	0	1	Unambiguous
		AGAAASAAQSTAASAVEK	2	4.01152	781.367	-35.4514	0	1	Unambiguous
		AAEEADPALAEEEAEIPIK	2	3.25193	998.733	241.784	0	1	Unambiguous
Cre01.g045550.t1.2	3.58713	AAIANVGASR	2	3.58713	466.046	1684.42	0	1	Unambiguous	ref|XP_001689726.1|, gb|EDP09464.1| triose phosphate translocator [Chlamydomonas reinhardtii], 0.0; gnl|CDD|129898 TIGR00817, tpt, Tpt phosphate/phosphoenolpyruvate translocator, 3e-86	2	4	0.601	+
		ELDALETTVSK	2	3.33979	604.683	2262.07	0	1	Unambiguous
Cre01.g048950.t1.2	4.29998	QTNLSVAADVDTAEEMLALADK	2	5.75135	1153.89	711.515	0	1	Unambiguous	ref|XP_001689750.1|, gb|EDP09488.1| uridine 5'- monophosphate synthase [Chlamydomonas reinhardtii], 0.0 ; gnl|CDD|184340 PRK13809, PRK13809, orotate phosphoribosyltransferase, 5e-64; gnl|CDD|215795 pfam00215, OMPdecase, Orotidine 5'-phosphate decarboxylase/HUMPS family, 7e-62	10	22	0.046	(+)
		KFADIGNTVVSQYAGGIYK	2	5.69742	1016.16	125.043	1	1	Unambiguous
		FADIGNTVVSQYAGGIYK	2	5.52938	952.586	632.401	0	1	Unambiguous
		KFISENQTTLPSAGAAPAAAPAAAPAKPK	3	5.14414	926.371	216.22	1	1	Unambiguous
		LTELANKHDFLIFEDR	3	4.34377	655.404	1621.06	1	1	Unambiguous
		FISENQTTLPSAGAAPAAAPAAAPAKPK	3	4.29998	884.143	758.744	0	1	Unambiguous
		GTLANGAYTEAVAAAAEQHQDFVMGFISVNPASWK	3	3.91678	1218.73	662.382	0	1	Unambiguous
		VIVSYPDVLEQVSR	2	3.72397	803.215	967.564	0	1	Unambiguous
		THVDIFDKWDVSIANK	2	3.23324	944.733	264.372	1	2	Unconsidered
		HDFLIFEDR	2	3.19683	597.283	1657.7	0	1	Unambiguous
Cre01.g049900.t1.3	4.18443	IASLLEYLPALDTETPQVDMVASSLR	2	4.2908	1416.79	39.284	0	1	Unambiguous	ref|XP_001689757.1|, gb|EDP09495.1| predicted protein [Chlamydomonas reinhardtii], 0.0 ; no conserved domain	2	3	-0.267	+
		FVAGVAADLGMoEDGR	2	4.18443	762.537	230.282	0	1	Unambiguous
Cre01.g049950.t1.1	20.3036	YSNALFVAAAGNEWTSLEGWR	2	6.20138	1172.14	495.743	0	1	Unambiguous	dbj|BAF96750.2| subtilase-like serine protease [Chlamydomonas reinhardtii], 0.0; gnl|CDD|173799 cd07473, Peptidases_S8_Subtilisin_like, 7e-86	4	4	-0.155	+
		VETTGMYGLQVIQSGITR	2	5.34536	977.578	582.675	0	1	Unambiguous
		TYEMFGDGLNFYNYAPIR	2	4.60963	1086.71	654.384	0	1	Unambiguous
		LNAANAVAAALTLAR	2	4.14726	720.743	448.009	0	1	Unambiguous
Cre01.g051900.t1.2	4.62198	TDAEIAQSAEVALSELRDPQK	2	5.49373	1137.25	1028.38	1	1	Unambiguous	ref|XP_001689782.1|, gb|EDP09520.1| rieske iron-sulfur protein of mitochondrial ubiquinol-cytochrome c reductase [Chlamydomonas reinhardtii], 0.0; gnl|CDD|239552 cd03470, Rieske_cytochrome_bc1, Iron-sulfur protein (ISP) component of the bc(1) complex family, Rieske domain, 7e-59	2	3	-0.123	(+)
		TDAEIAQSAEVALSELR	2	4.62198	901.989	31.5463	0	1	Unambiguous
Cre01.g052050.t1.2	5.2957	LYEAVTEQVDSGVLQR	2	5.2957	904.781	901.666	0	1	Unambiguous	ref|XP_001689784.1|, gb|EDP09522.1| ubiquinol-cytochrome c oxidoreductase chaperone [Chlamydomonas reinhardtii], 0.0; gnl|CDD|217828 pfam03981, Ubiq_cyt_C_chap, Ubiquinol-cytochrome C chaperone, 1e-15	2	5	-0.177	(+)
		VLAPGASETLSDVILR	2	4.01897	821.15	225.696	0	1	Unambiguous
Cre01.g054500.t1.2	11.0681	APADAAAVAGTHQEIDVGGVAEALTTASK	3	4.27812	909.191	1537.09	0	1	Unambiguous	ref|XP_001700222.1|, gb|EDO98337.1| NAD(P) transhydrogenase [Chlamydomonas reinhardtii], 0.0; gnl|CDD|236507 PRK09424, pntA, NAD(P) transhydrogenase subunit alpha, 0.0	4	4	0.282	+
		VTVVGYTDMoPSR	2	3.50142	671.235	604.318	0	1	Unambiguous
		LLLSAGPFTGGPK	2	3.49171	630.486	1781.73	0	1	Unambiguous
		VIIVPGYGMAVANAQYPVAELAK	2	3.29822	1187.89	207.956	0	1	Unambiguous
Cre02.g074650.t1.2	20.6596	VSAAPSADLSAAASSVALVSELR	2	5.57558	1087.86	1182.54	0	1	Unambiguous	ref|XP_001701831.1|, gb|EDP06806.1| predicted protein [Chlamydomonas reinhardtii], 0.0 ; gnl|CDD|216174 pfam00887, ACBP, Acyl CoA binding protein, 2e-17	5	5	-0.105	(+)
		QLATAQGSLAEANK	2	4.09098	701.584	304.461	0	1	Unambiguous
		AAAGGSAAAEAAATTR	2	3.97274	674.205	546.276	0	1	Unambiguous
		TVTEPEASGTVPPAR	2	3.66746	756.659	356.918	0	1	Unambiguous
		APAAPAPAQPAAAAGGGK	2	3.35289	737.585	258.75	0	1	Unambiguous
Cre02.g076250.t1.1	6.83703	VLDGAVAVFDAVSGVEPQSETVWR	2	5.26572	1266.76	488.606	0	1	Unambiguous	ref|XP_001701845.1|, gb|EDP06820.1| chloroplast elongation factor G [Chlamydomonas reinhardtii], 0.0; gnl|CDD|234569 PRK00007, PRK00007, elongation factor G, 0.0	7	8	-0.22	(+)
		VEVMoTPEDHMoGDVIGDLNSR	3	3.73577	749.643	403.441	0	1	Unambiguous
		YFEGEMPDEATIR	2	3.68329	780.118	987.036	0	1	Unambiguous
		LAQEDPSFNFSR	2	3.59738	706.866	1458.71	0	1	Unambiguous
		YFEGEMoPDEATIR	2	3.35916	787.627	357.566	0	1	Unambiguous
		LIDMIVEQDDAVLEK	2	3.23964	867.157	1395.03	0	1	Unambiguous
		QSGGSGQFADVAIR	2	3.23057	698.198	1937.1	0	1	Unambiguous
Cre02.g076350.t1.2	9.47583	VFNGSGKPIDGGPPILAEQFLDITGASINPAER	3	5.05798	1128.91	1169.83	0	1	Unambiguous	ref|XP_001701846.1|, gb|EDP06821.1| vacuolar ATP synthase subunit B [Chlamydomonas reinhardtii], 0.0; >gnl|CDD|233244 TIGR01040, V-ATPase_V1_B, V-type (H+)-ATPase V1, B subuni, 0.0	7	7	-0.219	(+)
		TIFNSLDLAWSLLR	2	4.82487	825.549	718.632	0	1	Unambiguous
		AVVQVFEGTSGIDNR	2	4.81929	797.173	961.569	0	1	Unambiguous
		GYPGYMYTDLATIYER	2	4.65653	958.188	1299.92	0	1	Unambiguous
		TYPEEMIQTGISTIDVMNSIAR	2	4.15352	1235.19	69.5612	0	1	Unambiguous
		TSLEFTGEVLTTPVSR	2	4.06777	869.626	769.797	0	1	Unambiguous
		AVVGEEALSSEDLLYLEFLEK	2	3.91694	1177.75	126.608	0	1	Unambiguous
Cre02.g077300.t1.2	12.0467	MLVPMVDVVFADVAQPDQAR	2	4.33159	1101.59	480.909	0	1	Unambiguous	ref|XP_001701853.1|, gb|EDP06828.1| nucleolar protein, component of C/D snoRNPs [Chlamydomonas reinhardtii], 0.0; gnl|CDD|201699 pfam01269, Fibrillarin, 1e-160	4	4	-0.451	(+)
		MLVPMoVDVVFADVAQPDQAR	2	4.07151	1109.71	588.302	0	1	Ambiguous
		MoLVPMVDVVFADVAQPDQAR	2	3.72491	1109.71	588.302	0	2	Ambiguous
		IAVENDGEKVEYR	2	3.64361	762.139	995.148	1	1	Unambiguous
Cre02.g077550.t2.1	7.76002	YATSVSSGSAGDLNRPLAAGSLR	3	3.98609	750.728	9.99644	0	1	Unambiguous	ref|XP_001701651.1|, gb|EDP06626.1| predicted protein [Chlamydomonas reinhardtii], 0.0; gnl|CDD|221606 pfam12499, DUF3707, Pherophorin, 2e-15	2	2	0.057	+
		SVGFSTSSWNEPNTASYR	2	3.77393	995.611	161.717	0	1	Unambiguous
Cre02.g079600.t1.2	11.7345	SPNDTYYVDANTVLR	2	4.33646	864.632	250.31	0	1	Unambiguous	ref|XP_001701674.1|, gb|EDP06649.1| predicted protein [Chlamydomonas reinhardtii], 0.0; gnl|CDD|215422 PLN02788, PLN02788, phenylalanine-tRNA synthetase, 0.0	2	3	-0.301	-
		SLTDEEINAIQDK	2	4.13014	739.21	1144.35	0	1	Unambiguous
Cre02.g080200.t1.2	3.46533	AGVKPDVILMGTGSELELATAAAGILEK	2	7.1896	1378.57	591.001	0	1	Unambiguous	ref|XP_001701881.1|, gb|EDP06856.1| transketolase [Chlamydomonas reinhardtii], 0.0 ; gnl|CDD|215424 PLN02790, PLN02790, transketolase, 0.0	5	6	-0.194	(+)
		ADSHDVHGAPLGPDETAATR	3	4.27391	674.115	1679.42	0	1	Unambiguous
		VSTLIGYGSPNK	2	3.92058	619.62	2074.66	0	1	Unambiguous
		HVGIDTFGASAPAPTLYEK	2	3.72747	987.573	72.3833	0	1	Unambiguous
		FGITVNHVVEAAK	2	3.46533	693.783	1298.71	0	1	Unambiguous
Cre02.g080600.t1.2	3.42428	KTEIDEIVLVGGSTR	2	4.46884	809.233	354.009	1	1	Unambiguous	ref|XP_001701884.1|, gb|EDP06859.1| binding protein 2 [Chlamydomonas reinhardtii], 0.0; ref|XP_001701685.1|, gb|EDP06660.1| binding protein 1 [Chlamydomonas reinhardtii], 0.0; gnl|CDD|240227 PTZ00009, PTZ00009, heat shock 70 kDa protein, 0.0	6	6	-0.486	+
		IINEPTAAAIAYGLDKK	2	4.39895	895.257	847.508	1	1	Unambiguous
		VEIIANDQGNR	2	3.76949	615.675	1393.89	0	1	Unambiguous
		ITPSYVAFTDEER	2	3.70087	764.629	338.574	0	1	Unambiguous
		DAGTISGLNVVR	2	3.62967	602.153	1366.6	0	1	Unambiguous
		TEIDEIVLVGGSTR	2	3.42428	745.908	1353.24	0	1	Unambiguous
Cre02.g080650.t1.2	14.9326	DTLGVDSLEVALEAEEAAEPEEAEEK	2	5.87192	1387.64	355.844	0	1	Unambiguous	ref|XP_001701885.1|, gb|EDP06860.1| heat shock protein 90B [Chlamydomonas reinhardtii], 0.0 ; gnl|CDD|223403 COG0326, HtpG, Molecular chaperone, HSP90 family, 0.0	3	3	-0.644	+
		KPSDVTEEEYQK	2	4.56455	728.235	1907.98	0	1	Unambiguous
		LMDIIIHSLYSNK	2	4.49608	774.675	977.482	0	1	Unambiguous
Cre02.g081250.t1.2	3.75629	NAAPSIGLFGLGTMoSIAR	2	5.18933	897.16	763.823	0	1	Unambiguous	ref|XP_001701889.1|, gb|EDP06864.1| predicted protein [Chlamydomonas reinhardtii], 8e-100; gnl|CDD|223021 PHA03247, PHA03247, large tegument protein UL36, 7e-10; gnl|CDD|215641 PLN03237, PLN03237, DNA topoisomerase 2, 6e-09	5	9	-0.425	(+)
		LISLLQLEEDDAAVK	2	3.9344	829.451	596.127	0	1	Unambiguous
		VTAGVSDLAAANAAFAFFK	2	3.83233	937.401	1507.29	0	1	Unambiguous
		AEVEEVVVEEAPK	2	3.75629	715.19	1152.31	0	1	Unambiguous
		EEAQPEPEEAPAPK	2	3.72737	762.27	1198	0	1	Unambiguous
Cre02.g083950.t1.1	19.9389	LTQLINFWQDEEVKHTVEEAR	3	4.26801	863.322	1024.73	1	1	Unambiguous	ref|XP_001701911.1|, gb|EDP06886.1| plastid-specific ribosomal protein 3 [Chlamydomonas reinhardtii], 0.0; gnl|CDD|214381 CHL00163, ycf65, putative ribosomal protein 3, 2e-40	5	5	-0.304	-
		NLLPQDWDQINVDFFSNK	2	4.17884	1097.28	224.881	0	1	Unambiguous
		GQVSPLTEYYFWPR	2	4.00468	871.898	-36.9391	0	1	Unambiguous
		KDENIPLPEYR	2	3.75906	687.86	731.754	1	1	Unambiguous
		NLAVAIDQVYSR	2	3.7283	675.154	428.539	0	1	Unambiguous
Cre02.g085450.t1.2	6.85239	GLGGIFFDDLNDRNPEDILK	2	3.61455	1124.72	133.339	1	1	Unambiguous	ref|XP_001701729.1|, gb|AAD28474.1| AF133671_1, gb|AAD28475.1| AF133672_1, gb|EDP06704.1| coproporphyrinogen III oxidase [Chlamydomonas reinhardtii], 0.0; gnl|CDD|215471 PLN02873, PLN02873, coproporphyrinogen-III oxidase, 0.0	2	2	-0.655	-
		AGVNVSVVYGTMoPPEAYR	2	3.23784	963.671	203.171	0	1	Unambiguous
Cre02.g086700.t1.2	8.05867	AAAGAAGGASAAEDGEDIANVLQLIK	2	4.09935	1191.99	-101.881	0	1	Unambiguous	ref|XP_001701937.1|, gb|EDP06912.1| component of oligomeric golgi complex 7 [Chlamydomonas reinhardtii], 0.0; gnl|CDD|220625 pfam10191, COG7, Golgi complex component 7 (COG7), 1e-100	2	2	0.21	(+)
		LQTQVEGSLGEALAR	2	3.95932	786.621	252.07	0	1	Unambiguous
Cre02.g088000.t1.2	28.9748	SIANVVLFGGATLWAGANSLFNVEGGHR	3	5.88006	954.433	1331.4	0	1	Unambiguous	ref|XP_001701753.1|, gb|EDP06728.1| prohibitin [Chlamydomonas reinhardtii], 0.0; gnl|CDD|239495 cd03401, Band_7_prohibitin, (a lipid raft-associated mitochondrial integral membrane protein), 6e-114	3	6	-0.101	(+)
		VYLGSDSLLLSVGNAGGADGK	2	5.43163	997.671	657.241	0	1	Unambiguous
		YFNIILEDVSITNLTFSK	2	5.07274	1060.4	1259.03	0	1	Unambiguous
Cre02.g088900.t1.2	3.5281	ADFKEEDLLFNLK	2	3.8539	791.387	-31.6511	1	1	Unambiguous	ref|XP_001701761.1|, gb|EDP06736.1| plastid ribosomal protein L1 [Chlamydomonas reinhardtii], 0.0; gnl|CDD|177051 CHL00129, rpl1, ribosomal protein L1, 2e-126	2	4	-0.339	-
		DAGADVVGGDDLIEK	2	3.5281	738.784	1933.36	0	1	Unambiguous
Cre02.g092350.t1.2	12.5478	AGDDEMSQSEVYDFNIPTFGR	2	5.26233	1190.4	743.042	0	1	Unambiguous	ref|XP_001701788.1|, gb|EDP06763.1| sterol 14 desaturase [Chlamydomonas reinhardtii], 0.0 ; gnl|CDD|215689 pfam00067, p450, Cytochrome P450, 1e-60	3	3	-0.149	+
		AGDDEMoSQSEVYDFNIPTFGR	2	4.03566	1197.68	138.849	0	1	Unambiguous
		AAEEQQDIIR	2	3.24983	587.679	1497.96	0	1	Unambiguous
Cre02.g094250.t1.1	6.44869	IGATVVTYPLIVVK	2	3.29104	737.371	560.596	0	1	Unambiguous	ref|XP_001701998.1|, gb|EDP06973.1| predicted protein [Chlamydomonas reinhardtii], 0.0; gnl|CDD|215754 pfam00153, Mito_carr, Mitochondrial carrier protein, 1e-15	2	2	0.227	(+)
		AVVEAVSGSVGSVLALLATYPLK	2	3.15765	1123.02	337.391	0	1	Unambiguous
Cre02.g097900.t1.2	3.76796	ATVDLLLGGDHPAIK	2	4.09236	761.87	1894.46	0	1	Unambiguous	ref|XP_001700039.1|, gb|EDP07735.1| aspartate aminotransferase [Chlamydomonas reinhardtii], 0.0; gnl|CDD|215222 PLN02397, PLN02397, aspartate transaminase, 0.0	2	2	-0.261	(+)
		VAVVQSLSGTGSLR	2	3.76796	688.737	1955.08	0	1	Unambiguous
Cre02.g098250.t1.2	3.28335	LTLQGVVEPVPEADK	2	4.08153	798.67	917.598	0	1	Unambiguous	ref|XP_001700036.1| hypothetical protein CHLREDRAFT_76641, gb|EDP07732.1| predicted protein [Chlamydomonas reinhardtii], 0.0; gnl|CDD|222433 pfam13883, Pyrid_oxidase_2, Pyridoxamine 5'-phosphate oxidase, 7e-30; gnl|CDD|223819 COG0748, HugZ, Putative heme iron utilization protein, 2e-22	2	2	-0.22	-
		YPSAFYVDFGDFK	2	3.28335	779.372	1300.89	0	1	Unambiguous
Cre02.g098450.t1.2	7.83984	FIQGTIADGAPVVPISAQLK	2	4.32299	1013.52	444.518	0	1	Unambiguous	ref|XP_001700034.1|, gb|EDP07730.1| eukaryotic initiation factor [Chlamydomonas reinhardtii], 0.0; gnl|CDD|240362 PTZ00327, PTZ00327, eukaryotic translation initiation factor 2 gamma subunit, 0.0	2	4	0.02	(+)
		SFDVNKPGSEVDELK	2	3.51686	832.685	327.253	0	1	Unambiguous
Cre02.g099850.t1.3	3.54392	YMIDNGLASEADIK	2	4.48713	770.678	398.064	0	1	Unambiguous	ref|XP_002950542.1|, gb|EFJ48288.1| hypothetical protein VOLCADRAFT_104783 [Volvox carteri f. nagariensis], 0.0; gnl|CDD|215213 PLN02374, PLN02374, pyruvate dehydrogenase (acetyl-transferring), 0.0; gnl|CDD|177069 CHL00149, odpA, pyruvate dehydrogenase E1 component alpha subunit, 2e-179	4	6	-0.312	(+)
		AGVLGGYAFIGEGIPVGLGAAFQSK	2	3.76672	1190.15	11.167	0	1	Unambiguous
		RGEGPTLIEAETYR	2	3.54392	796.62	267.035	1	1	Unambiguous
		GHSLADPDELR	2	3.45596	605.603	505.822	0	1	Unambiguous
Cre02.g100200.t1.2	8.24279	VQNVDPESDDGLAVK	2	4.48967	794.08	870.525	0	1	Unambiguous	ref|XP_001699817.1|, gb|AAS58502.1|, gb|EDP07513.1| NADH:ubiquinone oxidoreductase 22 kDa subunit [Chlamydomonas reinhardtii], 2e-143 ; no conserved domain	2	2	-0.35	-
		LVEVTVVDMNGIR	2	3.75311	723.48	809.336	0	1	Unambiguous
Cre02.g101400.t1.2	6.51739	LNAAESAELAR	2	3.40502	573.124	562.586	0	1	Unambiguous	ref|XP_001699806.1|, gb|EDP07502.1| clathrin heavy chain [Chlamydomonas reinhardtii], 0.0; gnl|CDD|128594 smart00299, CLH, Clathrin heavy chain repeat homology, 9e-29	2	2	-0.165	(+)
		GNLPGAEALVGQQFER	2	3.11236	844.279	1001.7	0	1	Unambiguous
Cre02.g102250.t1.2	10.8106	EEEVYQEKPYIGKEEL	2	3.64377	992.135	152.705	1	1	Unambiguous	ref|XP_001699797.1|, gb|EDP07493.1| ribosomal protein S3, component of cytosolic 80S ribosome and 40S small subunit [Chlamydomonas reinhardtii], 1e-130; gnl|CDD|240260 PTZ00084, PTZ00084, 40S ribosomal protein S3, 2e-108	3	3	-0.324	-
		RFNFPPDSVELYAEK	2	3.60542	906.337	-126.979	1	1	Unambiguous
		EEEVYQEKPYIGK	2	3.56143	806.632	289.805	0	1	Unambiguous
Cre02.g110700.t1.3	3.12792	Rm2SMoQGRESGGLSPTTTAAAEMQRm	3	3.86638	826.972	-523.638	2	1	Unambiguous	ref|XP_001699703.1|, gb|EDP07399.1| predicted protein [Chlamydomonas reinhardtii], 0.0; SMC_prok_B TIGR02168 chromosome segregation protein SMC, common bacterial type, 9.62e-12	2	2	-0.467	(+)
		RQAEELEQR	2	3.12792	579.836	68.0571	1	2	Ambiguous
Cre02.g111450.t1.2	3.24853	LAEQHQTGAPEGAVNVPIYETITMoEGADFR	3	6.26885	1087.73	190.403	0	1	Unambiguous	ref|XP_001699923.1|, gb|EDP07619.1| rhodanese-like protein [Chlamydomonas reinhardtii], 1e-176; gnl|CDD|216005 pfam00581, Rhodanese, Rhodanese-like domain, 5e-06	5	7	-0.402	-
		LAEQHQTGAPEGAVNVPIYETITMEGADFR	3	4.28634	1082.36	160.401	0	1	Unambiguous
		TPMoAAAEPTLQR	2	3.4117	651.51	277.34	0	1	Unambiguous
		GYEMRPEDKPVEAASK	2	3.27517	904.061	135.514	0	1	Unambiguous
		VLTEGLAPSVAHLDR	2	3.24853	789.676	304.651	0	1	Unambiguous
Cre02.g113200.t1.3	10.2412	HAVHIAAYGEGNER	3	4.18461	508.596	24.9332	0	1	Unambiguous	ref|XP_001699902.1|, gb|AAB01817.1|, gb|EDP07598.1| glutamine synthetase [Chlamydomonas reinhardtii] sp|Q42688.1| GLNA1_CHLRE Glutamine synthetase cytosolic isozyme, GS1, 0.0; gnl|CDD|177922 PLN02284, PLN02284, glutamine synthetase, 0.0	2	3	-0.363	(+)
		RPASNLDAYVVTR	2	3.03996	731.654	355.548	0	1	Unambiguous
Cre02.g114600.t1.2	7.76068	DYGVLIEDGPDAGVTLR	2	5.59809	896.675	1365	0	1	Unambiguous	ref|XP_001699660.1|, gb|EDP07356.1| 2-cys peroxiredoxin [Chlamydomonas reinhardtii], 2e-142; gnl|CDD|239313 cd03015, PRX_Typ2cys, typical 2-Cys PRX subfamily, 4e-112	2	4	-0.003	(+)
		YPLVADLTK	1	2.16259	1019.48	-99.0852	0	1	Unambiguous
Cre02.g117500.t1.2	8.76235	EVYEGSGAQLFDFLAATLK	2	5.01535	1030.76	718.511	0	1	Unambiguous	ref|XP_001702432.1|, gb|EDO96927.1| hexokinase [Chlamydomonas reinhardtii], 0.0 ; gnl|CDD|215206 PLN02362, PLN02362, hexokinase, 7e-87	2	2	0.152	(+)
		DFIAQHSAADADK	2	3.747	694.738	-126.293	0	1	Unambiguous
Cre02.g118300.t1.2	7.46395	ATEVDAEPAAIEKPK	2	4.24579	785.156	310.663	0	1	Unambiguous	ref|XP_001702450.1|, gb|EDO96945.1| RNA helicase [Chlamydomonas reinhardtii], 0.0; gnl|CDD|223587 COG0513, SrmB, Superfamily II DNA and RNA helicases, 8e-108	2	2	-0.296	(+)
		GAVFDVPSEHVQAFLEAAEEK	2	3.21815	1137.73	595.252	0	1	Unambiguous
Cre02.g141100.t1.2	4.4678	ILTLSEVEAFAAEK	2	4.4678	762.207	1697.55	0	1	Unambiguous	ref|XP_001694960.1|, gb|EDP02112.1| chloroplast lumenal protein [Chlamydomonas reinhardtii], 0.0; gnl|CDD|221294 pfam11891, DUF3411, 7e-65; gnl|CDD|215598 PLN03138, PLN03138, Protein TOC75, 3e-06	2	5	0.294	(+)
		ILADPLFLFK	2	3.2903	589.241	655.336	0	1	Unambiguous
Cre02.g141350.t1.2	6.52413	GEVSEVQSSTQQSR	2	3.32114	762.502	1497.46	0	1	Ambiguous	ref|XP_001694844.1|, gb|EDP01996.1| flagellar associated protein [Chlamydomonas reinhardtii], 0.0; no conserved domain	2	2	-0.866	-
		LTTTVEEDSSNR	2	3.20299	676.614	434.73	0	1	Unambiguous
Cre02.g141400.t1.2	4.63452	NLTTPQLYEMALAHEPGTHITSSGALATLSGEK	3	5.37345	1147.69	682.371	0	1	Unambiguous	ref|XP_001694964.1|, gb|EDP02116.1| phosphoenolpyruvate carboxykinase, splice variant [Chlamydomonas reinhardtii], 0.0 ; gnl|CDD|178207 PLN02597, PLN02597, phosphoenolpyruvate carboxykinase, 0.0	6	8	-0.256	(+)
		AHGTTAWLINTGWTGGK	2	4.91195	886.222	307.678	0	1	Unambiguous
		TFGEPDFVIYNAGAFPANK	2	4.63452	1030.42	892.637	0	1	Unambiguous
		FGTVLENVDYNPVTR	2	4.15873	863.2	885.213	0	1	Unambiguous
		NLTTPQLYEMoALAHEPGTHITSSGALATLSGEK	3	4.14945	1152.45	182.616	0	1	Unambiguous
		AIIDAIHSGELDK	2	3.25455	691.402	46.3679	0	1	Unambiguous
Cre02.g143250.t1.2	12.7688	TADLGGNATTSDFTK	2	4.87609	751.119	1684.74	0	1	Unambiguous	ref|XP_001694857.1|, gb|EDP02009.1| isocitrate dehydrogenase, NAD-dependent [Chlamydomonas reinhardtii], 0.0 ; gnl|CDD|215062 PLN00118, PLN00118, isocitrate dehydrogenase (NAD+), 0.0	4	7	-0.105	(+)
		SFEATLFPGDGIGPEIAASVR	2	4.2773	1067.96	385.477	0	1	Unambiguous
		RQEGDNIQNAVLGVIAEGK	2	3.61544	1006.9	860.651	1	1	Unambiguous
		IPVVWDEQHIGK	2	3.58517	711.758	1230.11	0	1	Unambiguous
Cre02.g143650.t2.1; Cre02.g143650.t1.2	3.42758	AADASGEVGVLSGGR	2	3.42758	674.242	1340.92	0	1	Unambiguous	ref|XP_002950505.1|, gb|EFJ48251.1| hypothetical protein VOLCADRAFT_90951 [Volvox carteri f. nagariensis], 7e-95; gnl|CDD|236766 PRK10811, rne, ribonuclease E, 2e-11; gnl|CDD|235906 PRK07003, PRK07003, DNA polymerase III subunits gamma and tau, 3e-07	2	2	0.177	(+)
		AVGHAVTEVVEVEQAAEK	2	3.42135	934.463	1048.53	0	1	Unambiguous
Cre03.g149100.t1.2	8.14891	YTLEISDGGTINAQALK	2	6.23751	898.761	1440.23	0	1	Unambiguous	ref|XP_001695571.1|, gb|EDP01358.1| citrate synthase [Chlamydomonas reinhardtii], 0.0; gnl|CDD|99868 cd06115, AthCS_per_like, Arabidopsis thaliana (Ath) peroxisomal (Per) CS_like, 0.0; gnl|CDD|215250 PLN02456, PLN02456, citrate synthase, 0.0	9	12	-0.181	(+)
		KYTLEISDGGTINAQALK	2	5.56739	961.75	244.705	1	1	Unambiguous
		IIKDVAENEVFPLVGVDPLIEIAK	2	5.25087	1311.39	114.666	1	1	Unambiguous
		DVAENEVFPLVGVDPLIEIAK	2	4.51235	1134.61	440.345	0	1	Unambiguous
		KLYPNVDFYSGLVYR	2	3.98288	918.258	847.525	1	1	Unambiguous
		TYDPGYTNTTAVISR	2	3.63656	830.097	231.293	0	1	Unambiguous
		YRGYPIEELAAR	2	3.26791	720.796	1968.55	1	1	Unambiguous
		AGGDGVGLR	2	3.20264	401.633	1044.53	0	1	Unambiguous
		ISFIDGDK	1	2.11479	894.355	-113.678	0	1	Unambiguous
Cre03.g149250.t1.2	9.2314	VAPAEQQAGGSGAGAGADPNYR	2	5.36655	1022.71	228.479	0	1	Unambiguous	ref|XP_001695570.1|, gb|EDP01357.1| predicted protein [Chlamydomonas reinhardtii], 0.0; gnl|CDD|119340 cd00377, ICL_PEPM, Member of the ICL/PEPM enzyme family, 4e-92	2	2	-0.088	(+)
		LGAPDTGLISYAEMLDTGR	2	3.86485	991.502	1020.19	0	1	Unambiguous
Cre03.g154950.t1.2	9.828	YLTGDTLTEVDIK	2	4.21702	735.621	1685.19	0	1	Unambiguous	ref|XP_001697540.1|, gb|EDP00202.1| predicted protein [Chlamydomonas reinhardtii], 0; gnl|CDD|223512 COG0435, ECM4, Predicted glutathione S-transferase, 4e-113	3	6	-0.186	+
		TIVNNESPEIMoR	2	3.53719	709.959	151.865	0	1	Unambiguous
		TIVNNESPEIMR	2	3.26576	702.588	1046.74	0	1	Unambiguous
Cre03.g156250.t1.2	8.26735	NAAVNTQTAQTDAASGAK	2	4.33754	860.054	156.875	0	1	Unambiguous	ref|XP_002950235.1|, gb|EFJ48903.1| hypothetical protein VOLCADRAFT_104626 [Volvox carteri f. nagariensis], 3e-126 ; gnl|CDD|211400 cd11524, SYLF, The SYLF domain (also called DUF500), a novel lipid-binding module, 3e-40	2	2	-0.039	(+)
		NPLLISILDAVDTLK	2	3.92981	813.836	1052.48	0	1	Unambiguous
Cre03.g158750.t1.1	6.20377	YETPTPIQAQGLPIALSGR	2	3.15913	1007.12	574.153	0	1	Unambiguous	ref|XP_001697438.1|, gb|EDP00100.1| predicted protein [Chlamydomonas reinhardtii], 0.0 ; gnl|CDD|223587 COG0513, SrmB, Superfamily II DNA and RNA helicases, 9e-143	2	2	-0.434	(+)
		TSIVVGGVPMHEQR	2	3.04464	756.339	1247.73	0	1	Unambiguous
Cre03.g158900.t1.2	25.9238	AVVGAPIAFVAENANEVEEAK	2	5.67798	1064.68	122.456	0	1	Unambiguous	ref|XP_001697507.1|, gb|EDP00169.1| dihydrolipoamide acetyltransferase [Chlamydomonas reinhardtii], 0.0; gnl|CDD|237001 PRK11856, PRK11856, branched-chain alpha-keto acid dehydrogenase subunit E2, 2e-143	8	12	0.142	(+)
		AVAPAAAPAAAPAAVAAAPAAAPAK	2	4.67736	1020.13	547.618	0	1	Unambiguous
		GTTKPFSTLQAAVAR	3	4.00364	517.73	2140.44	0	1	Unambiguous
		IVYGADAAEFLQTLK	2	3.83333	820.783	1026.98	0	1	Unambiguous
		VMNVNLTADHR	2	3.6097	636.089	1206.23	0	1	Unambiguous
		DVFMoPALSSTMoTEGK	2	3.47127	823.687	377.127	0	1	Unambiguous
		AAAPAAAPAK	1	2.06247	838.455	-27.1296	0	1	Unambiguous
		AVIENPDQLLF	1	2.05929	1259.47	636.685	0	1	Unambiguous
Cre03.g164000.t1.2	4.13765	DWVGVGGWAGGEAGLWQLR	2	4.56453	1008.48	968.293	0	1	Unambiguous	ref|XP_001703377.1|, gb|EDP06059.1| predicted protein [Chlamydomonas reinhardtii], 5e-160; no conserved domain	3	6	-0.351	+
		KPAAPAPSSPLPVK	2	4.49848	680.601	291.001	0	1	Unambiguous
		YGGKEDLGPLPGVTGGFAAGEVGLK	3	4.13765	798.284	1503.52	1	1	Unambiguous
Cre03.g164150.t1.3	9.17663	LLLLDELTTFLDR	2	4.68244	781.842	507.086	0	1	Unambiguous	ref|XP_001703542.1|, gb|EDP06224.1| predicted protein [Chlamydomonas reinhardtii], 2e-141; gnl|CDD|213192 cd03225, ABC_cobalt_CbiO_domain1, First domain of the ATP-binding cassette component of cobalt transport system, 1e-70	2	7	-0.135	(+)
		YVLAEEEVTAAVR	2	4.49419	726.312	1279.48	0	1	Unambiguous
Cre03.g164700.t1.2	23.704	VYEVLQNYTPAEAAYSFAQLK	2	5.10277	1203.55	373.509	0	1	Unambiguous	ref|XP_001703537.1|, gb|EDP06219.1| predicted protein [Chlamydomonas reinhardtii], 1e-142; no conserved domain	5	10	-0.56	(+)
		LDEYWAAPGR	2	3.72909	590.1	1382.26	0	1	Unambiguous
		DGRPGDVDAAELQAVK	2	3.72116	821.149	284.16	0	1	Unambiguous
		LPGDEEAEDATSK	2	3.71962	681.36	77.6968	0	1	Unambiguous
		FFEAIEWVER	2	3.57727	663.633	457.155	0	1	Unambiguous
Cre03.g168450.t1.2	8.99797	VAAYTQGVDTSSTDTK	2	4.58397	822.556	199.716	0	1	Unambiguous	ref|XP_001703339.1|, gb|EDP06021.1| T-complex protein, theta subunit [Chlamydomonas reinhardtii], 0.0; gnl|CDD|233826 TIGR02346, chap_CCT_theta, T-complex protein 1, theta subunit, 0.0	2	2	-0.07	(+)
		DGLQTSEVVDGYQR	2	4.41401	784.422	700.451	0	1	Unambiguous
Cre03.g169900.t1.2	3.08572	SGGQQGLGEDVLAK	2	3.44144	681.021	1722.47	0	1	Unambiguous	ref|XP_001703492.1|, gb|AAO32615.1|, gb|EDP06174.1| CR008 protein [Chlamydomonas reinhardtii], 0.0 ; no conserved domain	3	4	-0.283	(+)
		EEDASTLEPEYK	2	3.37143	706.036	309.424	0	1	Unambiguous
		SLDYQQYFDSPLR	2	3.08572	816.856	572.565	0	1	Unambiguous
Cre03.g171050.t1.3	3.18073	QVQGQLGEDLGVEAALEEEGVTR	2	5.25635	1214.53	351.856	0	1	Unambiguous	ref|XP_001703483.1|, gb|EDP06165.1| glycosyl hydrolase [Chlamydomonas reinhardtii], 0.0 ; gnl|CDD|215809 pfam00232, Glyco_hydro_1, Glycosyl hydrolase family 1, 5e-63	5	9	-0.198	(+)
		GAAISVWQNSGDDDSNWTR	2	4.38968	1040.14	169.538	0	1	Unambiguous
		AAPGGQAAQVGLVSHHITFEPQGTGILYGVSK	3	4.30304	1064.49	247.59	0	1	Unambiguous
		ESEVMoTDMoYYPIYPEGLYK	2	3.32724	1180.63	88.8574	0	1	Unambiguous
		FGLYAWEPDGSVDR	2	3.18073	806.644	333.484	0	1	Unambiguous
Cre03.g171100.t1.3	11.8347	VESAHSTIMoLSQLSAR	2	4.73722	874.095	742.78	0	1	Unambiguous	ref|XP_001703483.1|, gb|EDP06165.1| glycosyl hydrolase [Chlamydomonas reinhardtii], 2e-142 ; no conserved domain	3	3	0.001	+
		VLGIEPGVDSMoEIGK	2	3.83224	780.64	304.024	0	1	Unambiguous
		DVAYADQEPLFPWRPK	2	3.26521	966.724	245.614	0	1	Unambiguous
Cre03.g172300.t1.2	6.61091	IIMoIGTLTGLQWGIYDAFK	2	3.95961	1078.62	38.9113	0	1	Unambiguous	ref|XP_001703471.1|, gb|AAO32620.1|, gb|EDP06153.1| mitochondrial phosphate carrier 1 (CR057 protein) [Chlamydomonas reinhardtii], 0.0; gnl|CDD|215754 pfam00153, Mito_carr, Mitochondrial carrier protein, 1e-19	6	20	0.13	(+)
		FVAQEGWGGLFK	2	3.83613	670.72	1305.15	0	1	Unambiguous
		TYADMoAGEEVAK	2	3.52776	651.006	331.628	0	1	Unambiguous
		VLVAEQGAAGLFK	2	3.43917	652.38	775.112	0	1	Unambiguous
		VSMoGLPTTGSVEEK	2	3.17174	726.173	434.122	0	1	Unambiguous
		FGAFENTVQAIYK	2	3.1597	745.072	928.611	0	1	Unambiguous
Cre03.g172850.t1.2	8.16962	DTAGTVDILVAGVGTGGTVTGTGEFLK	2	4.62599	1269.1	345.361	0	1	Unambiguous	ref|XP_001703301.1|, gb|EDP05983.1| cysteine synthase [Chlamydomonas reinhardtii], 0.0 ; gnl|CDD|233286 TIGR01136, cysKM, cysteine synthase, 7e-173	3	3	-0.045	(+)
		IQGIGAGFVPAILNTTVYDEVIK	2	3.54363	1209.65	-14.8706	0	1	Unambiguous
		LILTMoPASMoSLER	2	3.50685	747.636	330.862	0	1	Unambiguous
Cre03.g177350.t1.3	4.9579	TGNTFLGSLLWVDFVR	2	4.9579	913.961	1067.89	0	1	Unambiguous	ref|XP_001703430.1|, gb|EDP06112.1| hypothetical protein CHLREDRAFT_188153 [Chlamydomonas reinhardtii], 0.0; gnl|CDD|221294 pfam11891, DUF3411, Domain of unknown function (DUF3411), 6e-60	2	4	0.171	(+)
		IVALLAAAGR	2	3.31929	478.19	799.348	0	1	Unambiguous
Cre03.g177500.t1.3	3.15432	HGPAVLDQALAQAQK	2	4.18289	774.509	759.921	0	1	Unambiguous	ref|XP_001703427.1| hypothetical protein CHLREDRAFT_143837, gb|EDP06109.1| predicted protein [Chlamydomonas reinhardtii], 1e-125; gnl|CDD|217381 pfam03134, TB2_DP1_HVA22, TB2/DP1, HVA22 (abscisic acid-induced protein), 7e-37	2	2	0.146	+
		AEQALESQYVNHLAK	2	3.15432	851.268	392.926	0	1	Unambiguous
Cre03.g181250.t1.1	5.38123	LTDGPYTSYDLNTLLQATAGTR	2	5.38123	1186.8	594.297	0	1	Unambiguous	ref|XP_001702908.1|, gb|EDO96761.1| nucleoside diphosphate sugar epimerase [Chlamydomonas reinhardtii], 0.0; gnl|CDD|187554 cd05243, SDR_a5, atypical (a) SDRs, subgroup 5, 1e-41	2	3	-0.164	(+)
		NTDWVGTSNLIDSTPSTVK	2	4.64447	1018.45	444.26	0	1	Unambiguous
Cre03.g181500.t1.2	12.3005	HLFELNEAGLPEQVSGVPPDAFSATGQLWGSPLYK	3	4.59762	1252.84	430.607	0	1	Unambiguous	ref|XP_001702911.1|, gb|EDO96764.1| 4-alpha-glucanotransferase [Chlamydomonas reinhardtii], 0.0; gnl|CDD|215341 PLN02635, PLN02635, disproportionating enzyme, 0.0; gnl|CDD|237738 PRK14508, PRK14508, 4-alpha-glucanotransferase, 0.0	3	4	-0.458	(+)
		ALGAVPILAEDLGVITTDVVALR	3	4.27111	770.186	956.871	0	1	Unambiguous
		VPIADVDYPAVAAAK	2	3.43181	750.862	603.452	0	1	Unambiguous
Cre03.g182050.t1.2	3.89125	ATADAGVVYWGAAADADLQALK	2	5.64307	1090.07	941.101	0	1	Unambiguous	ref|XP_001702947.1|, gb|EDO96800.1| predicted protein [Chlamydomonas reinhardtii], 0.0; gnl|CDD|213293 cd05927, LC-FACS_euk, Eukaryotic long-chain fatty acid CoA synthetase (LC-FACS), 0.0	10	17	-0.001	(+)
		VLVSGSAPLSQQMESFMR	2	4.7911	985.43	1462.03	0	1	Unambiguous
		VLVSGSAPLSQQMoESFMoR	2	4.66124	1000.51	523.322	0	1	Unambiguous
		GPGLFSGYFGNEALTK	2	4.45917	830.618	1449.76	0	1	Unambiguous
		EATDADGFFHTGDVGELVTDGTLK	2	4.44402	1248.27	146.704	0	1	Unambiguous
		VLSWEELVTTGK	2	4.384	682.629	1847.06	0	1	Unambiguous
		LSQGEYIAVEK	2	3.99881	620.093	2042.82	0	1	Unambiguous
		KQVDAMYAELAEAEAAK	2	3.99752	919.629	190.746	1	1	Unambiguous
		QDQASIISDLLVFK	2	3.89125	789.304	470.782	0	1	Unambiguous
		LEAVPELGYFPSSDPPR	2	3.37879	938.579	1182.48	0	1	Unambiguous
Cre03.g182500.t1.	3.53939	AQAALEAGNTAAAAALLAGVR	2	3.53939	956.162	664.824	0	1	Unambiguous	ref|XP_001702951.1|, gb|EDO96804.1| subunit of the signal recognition particle [Chlamydomonas reinhardtii], 0.0; gnl|CDD|149515 pfam08492, SRP72, SRP72 RNA-binding domain, 2e-10	2	2	-0.167	(+)
		GPDLAAGELAAAAR	2	3.2047	642.258	650.066	0	1	Unambiguous
Cre03.g184500.t1.2	7.08364	IPLEAPELLGLPK	2	3.8796	696.859	2064.31	0	1	Unambiguous	ref|XP_001691986.1|, gb|EDP04476.1| predicted protein [Chlamydomonas reinhardtii], 0.0 ; gnl|CDD|222068 pfam13355, DUF4101, Protein of unknown function (DUF4101), 4e-26	2	2	-0.155	(+)
		VETLLTVYDSK	2	3.20404	635.386	1642.95	0	1	Unambiguous
Cre03.g189250.t1.2	7.71765	EGLSFIETSALESTNVEK	2	4.19205	977.68	198.076	0	1	Unambiguous	ref|XP_001691863.1|, gb|EDP04353.1| small rab-related GTPase [Chlamydomonas reinhardtii], gb|AAA82729.1|, sp|Q39572.1| YPTC6_CHLRE Ras-related protein YPTC6 [Chlamydomonas reinhardtii], 1e-156; gnl|CDD|206660 cd01868, Rab11_like, Rab GTPase family 11 (Rab11)-like, 1e-131	2	2	-0.396	-
		GAVGALLVYDITK	2	3.5256	660.386	6.48542	0	1	Unambiguous
Cre03.g190100.t1.1	3.81368	LDGVQDFEWSPVEPVLAAYSAEQGNQPAR	2	4.22658	1587.86	375.141	0	1	Unambiguous	ref|XP_001691870.1|, gb|EDP04360.1| eukaryotic initiation factor [Chlamydomonas reinhardtii], 0.0; gnl|CDD|227657 COG5354, COG5354, Uncharacterized protein, contains Trp-Asp (WD) repeat, 5e-73; gnl|CDD|149648 pfam08662, eIF2A, Eukaryotic translation initiation factor eIF2A, 6e-64	5	7	-0.642	-
		FEGPVDEYAVGSSAGPNGALK	2	3.99119	1033.12	114.891	0	1	Unambiguous
		YILSYTSHEPATAR	2	3.87263	805.3	491.97	0	1	Unambiguous
		VPDEYVQPEPVAYK	2	3.81368	817.638	280.232	0	1	Unambiguous
		RYDEEDEQLLQQADADVLQER	3	3.66553	855.336	313.547	1	1	Unambiguous
Cre03.g190400.t1.1	7.71204	ASAAGLGVGSAPGADGR	2	4.22638	707.722	515.227	0	1	Unambiguous	ref|XP_001692040.1| hypothetical protein CHLREDRAFT_170664, gb|EDP04530.1| predicted protein [Chlamydomonas reinhardtii], 2e-130; no conserved domain	2	3	0.247	(+)
		NDVALATAYHGVR	2	3.48566	694.064	293.811	0	1	Unambiguous
Cre03.g190500.t1.2	14.8076	DSSYYIFSEAESAGHYVK	2	5.25957	1027.55	571.426	0	1	Unambiguous	ref|XP_001692042.1|, gb|EDP04532.1| glycoside-hydrolase-like protein [Chlamydomonas reinhardtii], 0.0; gnl|CDD|133134 cd06603, GH31_GANC_GANAB_alpha, 0.0	2	2	-0.287	+
		STAAQLADPYTLVVAADDK	2	5.02245	975.724	746.063	0	1	Unambiguous
Cre03.g193750.t1.3	21.0567	TGYTGEDGFEISVPNSHAVALAEK	3	4.92255	831.849	536.293	0	1	Unambiguous	ref|XP_001693107.1|, gb|EDP03133.1| glycine cleavage system, T protein [Chlamydomonas reinhardtii], 0.0; gnl|CDD|177953 PLN02319, PLN02319, aminomethyltransferase, 0.0	4	6	-0.065	(+)
		GKDAIQFLEGLVVGDIAGLK	3	4.49558	682.439	1052.67	1	1	Unambiguous
		DAIQFLEGLVVGDIAGLK	3	4.35993	620.258	390.978	0	1	Unambiguous
		DGTGSLSAFTNEK	2	3.49279	664.127	474.375	0	1	Unambiguous
Cre03.g193850.t1.2	5.99242	FVKDPQTEGIIMIGEIGGTAEEEAAEFIR	3	5.99242	1051.24	362.746	1	1	Unambiguous	ref|XP_001693108.1|, ref|XP_001693109.1|, gb|EDP03134.1|, gb|EDP03135.1| succinyl-CoA ligase [Chlamydomonas reinhardtii], 0.0	2	2	0.032	(+)
		DPQTEGIIMIGEIGGTAEEEAAEFIR	2	5.42317	1389.28	439.5	0	1	Unambiguous
Cre03.g194200.t1.2	8.13894	SDNPIIFFEHVLLYNVK	2	4.69623	1024.93	371.68	0	1	Unambiguous	ref|XP_001693114.1|, gb|EDP03140.1| pyruvate dehydrogenase E1 beta subunit [Chlamydomonas reinhardtii], 0.0; gnl|CDD|177066 CHL00144, odpB, pyruvate dehydrogenase E1 component beta subunit, 0.0	3	4	-0.007	(+)
		QGYNPEVVDLISLKPFDMETIAK	3	3.88894	870.177	451.507	0	1	Unambiguous
		YVVMoQAVSELVK	2	3.44271	691.851	690.505	0	1	Unambiguous
Cre03.g194350.t1.2	8.35956	LLIEQLMAEASAEVSR	2	4.7373	880.74	310.011	0	1	Unambiguous	ref|XP_001693115.1|, gb|EDP03141.1| predicted protein [Chlamydomonas reinhardtii], 0.0; gnl|CDD|173412 PTZ00121, PTZ00121, MAEBL, 3e-10; gnl|CDD|236545 PRK09510, tolA, cell envelope integrity inner membrane protein TolA, 5e-10; gnl|CDD|235334 PRK05035, PRK05035, electron transport complex protein RnfC, 3e-08	8	13	-0.713	+
		VVMAELDGEFGILK	2	4.39705	761.749	1108.48	0	1	Unambiguous
		LSAQFQEQVAK	2	3.84518	625.079	393.563	0	1	Unambiguous
		DMoVTAGQVEEAR	2	3.81904	661.794	737.866	0	1	Unambiguous
		NALTELEAETQK	2	3.62226	674.708	1281.8	0	1	Unambiguous
		IVDEEFVPPVMK	2	3.61834	702.588	1024.99	0	1	Unambiguous
		TDMNESMoVDYR	2	3.22067	689.269	714.82	0	1	Unambiguous
		NEALAALDK	1	2.15777	944.42	-90.1226	0	1	Unambiguous
Cre03.g196900.t1.2	4.21273	SAAPTAAATSVSEVPSVAGDSTTDVR	2	4.69758	1224.26	133.068	0	1	Unambiguous	ref|XP_001693138.1|, gb|EDP03164.1| predicted protein [Chlamydomonas reinhardtii], 0.0; gnl|CDD|201362 pfam00635, Motile_Sperm, MSP (Major sperm protein) domain, 1e-25;gnl|CDD|227398 COG5066, SCS2 , VAMP-associated protein involved in inositol metabolism, 6e-20	6	12	-0.332	+
		TTLDSLTAATSENQQLK	2	4.21273	911.194	250.496	0	1	Unambiguous
		SNQSVQVIMoQAQK	2	3.85304	739.066	254.89	0	1	Unambiguous
		SNQSVQVIMQAQK	2	3.61861	730.975	130.654	0	1	Unambiguous
		FMVQTTVLGETEQIEK	2	3.6151	927.201	247.065	0	1	Unambiguous
		VTIEGPAAPPSPVPEANEADDEAVAR	2	3.3895	1301.68	37.0416	0	1	Unambiguous
Cre03.g197400.t1.2	6.87127	AAEYLVTAAGFSSTSHGR	2	3.44762	914.376	1562.92	0	1	Unambiguous	ref|XP_001693144.1|, gb|EDP03170.1| sel-1 like protein [Chlamydomonas reinhardtii], 0.0; gnl|CDD|223861 COG0790, COG0790, FOG: TPR repeat, SEL1 subfamily, 2e-23	2	2	-0.155	(+)
		AFLDGSGVSQDMR	2	3.42365	692.52	1008.5	0	1	Unambiguous
Cre03.g199150.t1.2	7.59499	AAVDPSVPGGVIDVWELEAAAQR	2	4.02059	1175.68	59.5259	0	1	Unambiguous	ref|XP_001693240.1| hypothetical protein CHLREDRAFT_117171, gb|EDP03266.1| predicted protein [Chlamydomonas reinhardtii], 5e-154; gnl|CDD|187579 cd05271, NDUFA9_like_SDR_a, NADH dehydrogenase (ubiquinone) 1 alpha subcomplex, subunit 9, 39 kDa, (NDUFA9) -like, 2e-19; gnl|CDD|223528 COG0451, WcaG, Nucleoside-diphosphate-sugar epimerases, 3e-18	3	5	0.279	(+)
		GNALEPATYTEHLR	2	3.73411	786.638	309.624	0	1	Unambiguous
		MoAAVPLVGAAFVPPVSVETVAR	2	3.5744	1099.09	-18.4228	0	1	Unambiguous
Cre03.g201100.t1.2	13.0336	ESALLAMLVQMDGIANK	2	4.57888	903.668	1326.01	0	1	Unambiguous	ref|XP_001693222.1|, gb|EDP03248.1| FtsH-like AAA+ protein [Chlamydomonas reinhardtii], 0.0; gnl|CDD|233327 TIGR01241, FtsH_fam, ATP-dependent metalloprotease FtsH, 2e-88	3	3	-0.248	(+)
		STGVDLSAVWDPELWIR	2	4.32973	972.781	291.97	0	1	Unambiguous
		FEDIAGMEFLVTEMR	2	4.12499	895.763	1499.54	0	1	Unambiguous
Cre03.g204250.t1.2	3.05291	LSADQAAYINVPVDGPYKPAHYR	3	4.44888	849.471	437.366	0	1	Unambiguous	ref|XP_001693339.1|, gb|EDP03365.1| S-Adenosyl homocysteine hydrolase [Chlamydomonas reinhardtii], 0.0; gnl|CDD|178111 PLN02494, PLN02494, adenosylhomocysteinase, 0.0	4	9	-0.134	(+)
		DGTLPNPDSTDNAEFK	2	3.87415	861.631	864.164	0	1	Unambiguous
		LYEMQANGSLLFPAINVNDSVTK	2	3.55099	1263.27	500.697	0	1	Unambiguous
		FIFPDGHGVIVLAEGR	2	3.05291	864.761	918.461	0	1	Unambiguous
Cre03.g204550.t1.3	7.05385	AGNYAANTVIQR	2	3.75106	639.489	243.76	0	1	Unambiguous	ref|XP_002950288.1|, gb|EFJ48489.1| hypothetical protein VOLCADRAFT_81030 [Volvox carteri f. nagariensis], 1e-169; gnl|CDD|178163 PLN02548, PLN02548, adenosine kinase, 5e-166	2	2	0.126	(+)
		MTEVATAEGVNVR	2	3.3028	689.681	1212.22	0	1	Unambiguous
Cre03.g204650.t1.2	7.8508	DHFENEFVWNYR	2	4.1015	828.465	120.541	0	1	Unambiguous	ref|XP_001693191.1|, gb|AAS48193.1|, gb|EDP03217.1| mitochondrial NADH:ubiquinone oxidoreductase 13 kDa subunit precursor [Chlamydomonas reinhardtii], 1e-99; no conserved domain	2	3	-0.498	+
		QILGDEPAMoVLPDER	2	3.7493	850.49	667.893	0	1	Unambiguous
Cre03.g206600.t1.2	3.41064	AGQDVVLPVEKPIK	2	4.06227	747.168	305.162	0	1	Unambiguous	ref|XP_001693179.1|, gb|EDP03205.1| acetohydroxyacid dehydratase [Chlamydomonas reinhardtii], 0.0; gnl|CDD|234861 PRK00911, PRK00911, dihydroxy-acid dehydratase, 0.0	2	2	-0.062	(+)
		YQGASQAMoLFATGLR	2	3.41064	815.952	668.723	0	1	Unambiguous
Cre03.g206750.t1.2	4.03911	NPYNSLDPLGLSNTVNAHNNK	3	4.32735	762.394	1335.19	0	1	Unambiguous	ref|XP_001693321.1|, gb|EDP03347.1| predicted protein [Chlamydomonas reinhardtii], 4e-143; no conserved domain	2	2	-0.046	(+)
		TMoQIVNPEGQLVAVAVK	2	4.03911	907.167	186.832	0	1	Unambiguous
Cre04.g214150.t1.3	8.4842	VAQPMoSPSSAATAAADASMoLAR	2	5.31674	1068.7	182.062	0	1	Unambiguous	ref|XP_001698672.1|, sp|A8J9T5.1|THI4_CHLRE, gb|EDO99354.1| full-length thiazole biosynthetic enzyme [Chlamydomonas reinhardtii], 0.0; gnl|CDD|145231 pfam01946, Thi4, Thi4 family. This family includes a putative thiamine biosynthetic enzyme, 1e-102	3	5	0.153	(+)
		LFNATAVEDLIVKPDPALGPGGR	3	5.184	784.674	735.657	0	1	Unambiguous
		AGLPPTTTPYDDYK	2	3.3002	770.56	893.103	0	1	Unambiguous
Cre04.g214500.t1.3	24.7901	FLQIFAETYETQYK	2	5.63978	891.965	1146.09	0	1	Unambiguous	ref|XP_001698704.1|, gb|EDO99386.1| isocitrate dehydrogenase, NADP-dependent [Chlamydomonas reinhardtii], 0.0; gnl|CDD|178617 PLN03065, PLN03065, isocitrate dehydrogenase (NADP+), 0.0	5	5	-0.33	(+)
		VTPDQYLNTEPFMDAVADTFAK	2	5.4154	1238.16	867.236	0	1	Unambiguous
		VTPDQYLNTEPFMoDAVADTFAK	2	4.75804	1245.71	502.574	0	1	Unambiguous
		KFEVYSFEGPGVAMGMYNTEESIR	3	4.55294	915.211	860.421	1	1	Unambiguous
		IHVANPVVDLDGDEMoTR	2	4.42389	949.107	155.22	0	1	Unambiguous
Cre04.g215850.t1.2	21.7762	EAAWAISNATSGGSNDQIK	2	4.98657	960.443	-15.5036	0	1	Unambiguous	ref|XP_001698656.1|, gb|EDO99338.1| importin alpha [Chlamydomonas reinhardtii], 0.0; gnl|CDD|227396 COG5064, SRP1, Karyopherin (importin) alpha, 0.0	5	5	-0.315	(+)
		IITVALEGLENILK	2	4.4224	764.043	758.231	0	1	Unambiguous
		LVELLLHTSPGVLVPALR	2	4.25707	964.97	911.987	0	1	Unambiguous
		STFAPASANANFGIEDSTK	2	4.19437	964.548	96.1415	0	1	Unambiguous
		EQAVWALGNIAGDSPK	2	3.91575	828.741	383.389	0	1	Unambiguous
Cre04.g218250.t1.2	3.50878	NYFDQTDALIYVIDSADSK	2	5.13582	1089.77	235.423	0	1	Unambiguous	ref|XP_001692252.1|, gb|EDP04202.1| ARF-like GTPase [Chlamydomonas reinhardtii], 3e-121; gnl|CDD|206721 cd04155, Arl3, Arf-like 3 (Arl3) GTPase, 2e-97	2	2	-0.256	-
		ALSEEDITTITPTQGFNIK	2	3.50878	1039.94	384.473	0	1	Unambiguous
Cre04.g218500.t1.2	12.8466	GSVTQEDTSAFAQR	2	4.55829	750.332	1973.13	0	1	Unambiguous	ref|XP_001692253.1| hypothetical protein CHLREDRAFT_170899, gb|EDP04203.1| predicted protein [Chlamydomonas reinhardtii], 0.0; gnl|CDD|119408 cd06660, Aldo_ket_red, Aldo-keto reductases (AKRs), 2e-34	2	3	-0.023	(+)
		TDEAVAAAVVYSVASGWNVIDTASNYR	2	4.14652	1415.35	114.353	0	1	Unambiguous
Cre04.g220350.t2.1; Cre04.g220350.t1.1	10.6354	LLDLGNIDLWR	2	3.64501	664.663	437.937	0	1	Unambiguous	ref|XP_001692167.1|, gb|EDP04117.1| vacuolar proton ATPase subunit A [Chlamydomonas reinhardtii], 0.0; gnl|CDD|216531 pfam01496, V_ATPase_I, V-type ATPase 116kDa subunit family, 0.0	3	3	0.073	+
		VAADLDVWTSLVR	2	3.54578	723.216	445.951	0	1	Unambiguous
		ASVTLDELESLLEAAER	2	3.44459	923.532	61.3791	0	1	Unambiguous
Cre04.g221550.t1.2	6.73265	DDVQLFWEAFPAEGGQAR	2	3.39024	1019.21	717.431	0	1	Unambiguous	ref|XP_001692181.1| hypothetical protein CHLREDRAFT_170954, gb|EDP04131.1| predicted protein [Chlamydomonas reinhardtii], 0.0; gnl|CDD|223727 COG0654, UbiH, 2-polyprenyl-6-methoxyphenol hydroxylase and related FAD-dependent oxidoreductases, 3e-06	2	2	-0.099	(+)
		AEGFDGLVSTAGER	2	3.34241	705.281	627.572	0	1	Unambiguous
Cre04.g226850.t1.2	3.69078	QGYWQFNMEGLDLGPGSQK	2	4.25863	1078.25	235.518	0	1	Unambiguous	emb|CAE18153.1| aspartic proteinase [Chlamydomonas reinhardtii], 0.0; gnl|CDD|133162 cd06098, phytepsin, Phytepsin, a plant homolog of mammalian lysosomal pepsins, 4e-125	3	7	0.189	+
		DQGFAEAINEPGLTFVAAK	2	3.69078	989.472	-28.1397	0	1	Unambiguous
		LVEEGGLAAPVFSFWLNR	2	3.43345	1003.75	713.368	0	1	Unambiguous
Cre04.g229300.t1.3	3.18862	EMVDDLFQGGFGAGGTHNAVLSSQEYLSQSR	3	5.62227	1101.5	593.425	0	1	Unambiguous	ref|XP_001692244.1|, gb|AAR23425.1|, gb|EDP04194.1| rubisco activase [Chlamydomonas reinhardtii], 0.0; gnl|CDD|215031 PLN00020, PLN00020, ribulose bisphosphate carboxylase/oxygenaseactivase -RuBisCO activase (RCA), 0.0	7	17	-0.342	-
		SIDAGVDASDDQQDITR	2	5.37223	903.589	196.597	0	1	Unambiguous
		EVENLVDTFPGQSIDFFGALR	2	5.02986	1177.85	220.9	0	1	Unambiguous
		LGIAPIVMoSAGELESGNAGEPAK	2	4.02025	1114.62	494.2	0	1	Unambiguous
		VQLADAYLSGAELAGHGGSSLPEAYSR	2	3.82271	1360.52	258.772	0	1	Unambiguous
		IGQQLVNAR	2	3.41539	499.853	124.861	0	1	Unambiguous
		ASFNNIEDGFYISPAFLDK	2	3.18862	1075.58	988.013	0	1	Unambiguous
Cre05.g230850.t1.3	3.82618	AAGEGAAQAAADASAALVGAVK	2	6.84366	936.643	1235.12	0	1	Unambiguous	ref|XP_002953122.1|, gb|EFJ45721.1| hypothetical protein VOLCADRAFT_105815 [Volvox carteri f. nagariensis], 2e-88; gnl|CDD|173412 PTZ00121, PTZ00121, MAEBL, 1e-13; gnl|CDD|235334 PRK05035, PRK05035, electron transport complex protein RnfC, 5e-13	6	8	0.19	+
		DVGSAVYLGATALAAVVVLAVK	3	4.8211	696.764	510.387	0	1	Unambiguous
		VAAGAVEAAGAAHAAADK	2	4.54602	775.856	-56.4207	0	1	Unambiguous
		SSEQTDVAALAAAVAK	2	3.82618	767.726	1726.39	0	1	Unambiguous
		DEIAEQLAAAPDGAGLAAPLAALWR	2	3.82479	1245.78	101.459	0	1	Unambiguous
		VAEAAAAGAAHAAAAGGNAVK	2	3.40325	874.79	-189.377	0	1	Unambiguous
Cre05.g232200.t1.2	4.2233	VTLLQSAQQILTQFDAGLGQR	3	4.2233	763.748	868.619	0	1	Unambiguous	ref|XP_001702271.1|, gb|EDO97072.1| mitochondrial NADH dehydrogenase [Chlamydomonas reinhardtii], 0.0 ; gnl|CDD|185553 PTZ00318, PTZ00318, NADH dehydrogenase-like protein, 2e-114	2	5	-0.09	(+)
		ATEALESSGVEVR	2	3.21518	674.594	375.379	0	1	Unambiguous
Cre05.g233150.t2.1; Cre05.g233150.t1.3	3.39237	AWEAAALEAQSVGVR	2	4.71444	780.189	1006.22	0	1	Unambiguous	ref|XP_001702195.1| hypothetical protein CHLREDRAFT_122924, gb|EDO97126.1| predicted protein [Chlamydomonas reinhardtii], 0.0; gnl|CDD|187553 cd05242, SDR_a8, atypical (a) Short-chain dehydrogenases/reductases (SDRs), subgroup 8, 2e-128 / 5e-129	6	18	0,068 / 0,061	(+)
		LTIAVTGATGLVGSR	2	4.10518	709.195	1100.64	0	1	Unambiguous
		LSYPGLEFFGPADWAK	2	3.43686	900.942	1660.89	0	1	Unambiguous
		GVEGAYGVVNLAGEPIATR	2	3.39237	937.619	666.415	0	1	Unambiguous
		MLPVFQIFAGGPLGSGK	2	3.36668	860.318	405.928	0	1	Unambiguous
		MoLPVFQIFAGGPLGSGK	2	3.23764	868.344	436.049	0	1	Unambiguous
Cre05.g233800.t1.2	8.48395	ELTAAGLSNLIDTTGNTIGK	2	4.34689	995.168	140.092	0	1	Unambiguous	ref|XP_001702190.1| hypothetical protein CHLREDRAFT_82920, gb|EDO97121.1| predicted protein [Chlamydomonas reinhardtii], 0.0; gnl|CDD|178335 PLN02734, PLN02734, glycyl-tRNA synthetase. 0.0	2	2	-0.301	(+)
		ADHLLEGHLEALLEDK	3	4.13706	602.361	1185.42	0	1	Unambiguous
Cre05.g233900.t1.2	15.4148	IDAAGAEDGAGPISWADLIVLAAK	2	4.85037	1163.03	357.867	0	1	Unambiguous	ref|XP_001702189.1|, gb|EDO97120.1| L-ascorbate peroxidase [Chlamydomonas reinhardtii], 0.0; gnl|CDD|173823 cd00314, plant_peroxidase_like, Heme-dependent peroxidases similar to plant peroxidases, 8e-14	4	14	0.061	(+)
		AQIASGGEVIAGPAFSAAWPVR	2	3.91625	1078.08	11.3723	0	1	Unambiguous
		LVLNDAADWDPVTK	2	3.36769	779.206	390.57	0	1	Unambiguous
		VPTYDSPVAEIK	2	3.28048	660.304	691.147	0	1	Unambiguous
Cre05.g237450.t1.2	6.93177	MoDTQLFDKEEQLQR	2	3.64948	899.131	225.773	1	1	Unambiguous	ref|XP_001697734.1|, gb|EDO99886.1| plastid-specific ribosomal protein 1 [Chlamydomonas reinhardtii], 0.0; gnl|CDD|238308 cd00552, RaiA, RaiA ("ribosome-associated inhibitor A"), 5e-23	2	2	-0.301	-
		EMTTDTVQIVYK	2	3.28229	714.618	363.557	0	1	Unambiguous
Cre05.g240800.t1.2	13.7879	GGGGEYPGGSFWSEGTQTGK	2	5.18213	980.515	597.893	0	1	Unambiguous	ref|XP_001697702.1|, gb|EDO99854.1| NADH:ubiquinone oxidoreductase 17 kDa subunit [Chlamydomonas reinhardtii], 2e-121; gnl|CDD|220620 pfam10183, ESSS, ESSS subunit of NADH:ubiquinone oxidoreductase (complex I), 4e-17	3	3	-0.498	(+)
		DLNMoIEDEAYDLVLMoR	2	4.64236	986.904	454.642	0	1	Unambiguous
		DLNMoIEDEAYDLVLMR	2	3.96337	978.615	160.613	0	1	Unambiguous
Cre05.g242000.t1.2	11.6957	IAIGLSADVPSTSDER	2	4.27696	816.206	352.773	0	1	Unambiguous	ref|XP_001700902.1|, gb|EDP07156.1| magnesium chelatase subunit D [Chlamydomonas reinhardtii], 0.0; gnl|CDD|233692 TIGR02031, BchD-ChlD, magnesium chelatase ATPase subunit D, 0.0	5	5	-0.312	(+)
		AASAGINVLVIDTENK	2	4.19549	809.295	1677.72	0	1	Unambiguous
		DVTIAPEQVTYIVEEAR	2	4.01589	967.328	339.573	0	1	Unambiguous
		VGMQASQAGEVGR	2	3.40282	645.605	447.154	0	1	Unambiguous
		SYPLAAVVGQDNIK	2	3.39112	738.632	994.009	0	1	Unambiguous
Cre05.g242350.t1.2	4.87757	EASDMVLADDNFSSIVAAVAEGR	2	5.32315	1184.51	380.5	0	1	Unambiguous	ref|XP_001700727.1|, gb|EDP06981.1| calcium-transporting ATPase, endoplasmic reticulum-type [Chlamydomonas reinhardtii], 0.0 ; gnl|CDD|233277 TIGR01116, ATPase-IIA1_Ca, sarco/endoplasmic reticulum calcium-translocating P-type ATPase, 0.0	3	3	0.157	+
		VEQASLTGESVAVNK	2	4.87757	766.71	401.727	0	1	Unambiguous
		AVGAPTEAALLVLAEK	2	3.24493	777.788	1077.18	0	1	Unambiguous
Cre05.g245950.t1.1	32.4472	VPIDGQPASIVQELDDMAR	2	5.57733	1028.36	823.547	0	1	Unambiguous	ref|XP_001700931.1|, gb|EDP07185.1| dynamin-related GTPase [Chlamydomonas reinhardtii], 0.0; gnl|CDD|206738 cd08771, DLP_1, Dynamin_like protein family, 1e-88	8	8	-0.219	(+)
		FTNFDDITTEIEDETTR	2	4.38386	1024.2	235.362	0	1	Unambiguous
		TDDPNAVDYGEFAHAPGR	2	4.20725	966.593	169.402	0	1	Unambiguous
		LINESEEIAAQR	2	4.04613	688.208	1964.68	0	1	Unambiguous
		LIEDGLSLLRDPALNAIEQVHQILK	3	3.95965	934.679	1229.37	1	1	Unambiguous
		SEIINHAASTLEK	2	3.85766	707.563	976.252	0	1	Unambiguous
		SDNAIILAVTPANADLATSDALR	2	3.22985	1157.51	780.6	0	1	Unambiguous
		RLINESEEIAAQR	2	3.18544	765.122	280.048	1	1	Unambiguous
Cre05.g246950.t1.1	18.8834	RGEEPAAAASSPSGAMASPSLR	2	6.67959	1050.68	156.57	1	1	Unambiguous	ref|XP_001700761.1|, gb|EDP07015.1| predicted protein [Chlamydomonas reinhardtii], 3e-72; gnl|CDD|220309 pfam09606, Med15, ARC105 or Med15 subunit of Mediator complex, 2e-06	5	10	-0.278	(+)
		RGEEPAAAASSPSGAMoASPSLR	3	4.81029	706.364	504.753	1	1	Unambiguous
		GEEPAAAASSPSGAMoASPSLR	2	3.87894	980.566	110.726	0	1	Unambiguous
		DGGDVNTLVDMoLK	2	3.85857	697.261	607.792	0	1	Unambiguous
		GEEPAAAASSPSGAMASPSLR	2	3.23539	972.501	41.7145	0	1	Unambiguous
Cre05.g247450.t1.2	11.0159	ISLPESAGSGSGSEGAGAGVTLPK	2	6.23668	1065.66	583.158	0	1	Unambiguous	ref|XP_001700939.1|, gb|EDP07193.1| predicted protein [Chlamydomonas reinhardtii], 0.0; gnl|CDD|237057 PRK12323, PRK12323, DNA polymerase III subunits gamma and tau, 7e-17	2	2	0.316	(+)
		TEYDASALAVFADEVAEVAAEVTPK	2	4.77925	1299.57	721.125	0	1	Unambiguous
Cre05.g248400.t1.2	3.90052	VAGNIVTNEITASLEFGTAVLGSK	2	5.36826	1196.73	490.111	0	1	Unambiguous	ref|XP_001696003.1|, gb|AAC49887.1|, gb|AAC49888.1|, gb|AAB19183.1|, gb|EDO96058.1|, mitochondrial carbonic anhydrase, beta type [Chlamydomonas reinhardtii], 0.0; gnl|CDD|239473 cd03378, beta_CA_cladeC, Carbonic anhydrase, 4e-76	4	12	0.098	(+)
		AQAGDVDGAIAENVK	2	4.93428	730.642	1749.15	0	1	Unambiguous
		VPVEIIFDQGFGDVFVTR	2	3.90052	1021.01	1443.06	0	1	Unambiguous
		IVGGVYDLATGK	1	2.12827	1192.45	-174.27	0	1	Unambiguous
Cre05.g248450.t1.2	3.90052	VAGNIVTNEITASLEFGTAVLGSK	2	5.36826	1196.73	490.111	0	1	Unambiguous	gb|AAC49888.1| beta-carbonic anhydrase [Chlamydomonas reinhardtii], 0.0; gnl|CDD|239473 cd03378, beta_CA_cladeC, Carbonic anhydrase, 7e-76	4	12	0.108	(+)
		AQAGDVDGAIAENVK	2	4.93428	730.642	1749.15	0	1	Unambiguous
		VPVEIIFDQGFGDVFVTR	2	3.90052	1021.01	1443.06	0	1	Unambiguous
		IVGGVYDLATGK	1	2.12827	1192.45	-174.27	0	1	Unambiguous
Cre06.g249250.t1.2	8.79458	AYPLADAQLTNTILDIVQQAANYK	2	4.78746	1317.82	94.9044	0	1	Unambiguous	gb|ADI46835.1| L7Aef, gb|ADI46901.1| L7Aem [Volvox carteri f. nagariensis], 3e-84; gnl|CDD|224277 COG1358, RPL8A, Ribosomal protein HS6-type (S12/L30/L7a), 2e-29	2	2	0.024	-
		GISEFVVMoAADTEPIEILLHLPLLAEDK	3	4.00712	1027.32	106.085	0	1	Unambiguous
Cre06.g249750.t1.3	8.39532	YASSALNSMTLLIGTK	2	4.56638	836.269	986.245	0	1	Unambiguous	ref|XP_001696435.1| hypothetical protein CHLREDRAFT_187330, gb|EDP08412.1| predicted protein [Chlamydomonas reinhardtii], 0.0 ; gnl|CDD|235334 PRK05035, PRK05035, electron transport complex protein RnfC, 1e-22	2	3	-0.212	(+)
		YLADMAEEAGDWAAVDK	2	3.82895	928.144	247.93	0	1	Unambiguous
Cre06.g252200.t1.2	3.24023	RTVVALTHANLVQTPPGTDYDSFVNGR	3	5.13091	977.834	1020.56	1	1	Unambiguous	ref|XP_001696644.1|, gb|EDP08621.1|, gb|ADF43133.1| chloroplast outer envelope protein (TOC34p) [Chlamydomonas reinhardtii], 0.0; gnl|CDD|206652 cd01853, Toc34_like, Translocon at the Outer-envelope membrane of Chloroplasts 34-like (Toc34-like), 1e-54	5	8	-0.54	-
		SSLINSLLGEAVVR	3	4.85263	487.106	1008.66	0	1	Unambiguous
		LPERDDMLDILNELR	3	4.07114	615.101	730.21	1	1	Unambiguous
		DDMLDILNELR	2	3.97283	674.748	1354.08	0	1	Unambiguous
		QVAVGNSEVDGFR	2	3.24023	690.157	1182.4	0	1	Unambiguous
Cre06.g253350.t1.2	3.75172	LSNKGELSSLLDSDAYAK	2	5.21744	956.334	361.352	1	1	Unambiguous	ref|XP_001696637.1|, gb|EDP08614.1|, gb|ADF43148.1|, gb|ADF43186.1| glycine cleavage system, H-protein (GCSHp), 1e-109; gnl|CDD|234918 PRK01202, PRK01202, glycine cleavage system protein H, 9e-69	2	2	-0.043	(+)
		GELSSLLDSDAYAK	2	3.75172	735.636	1052.91	0	1	Unambiguous
Cre06.g254400.t1.2	17.3959	MoDSYVDEFMoAAGGSLVTLAK	2	4.73262	1069.19	185.755	0	1	Unambiguous	ref|XP_001696634.1|, gb|EDP08611.1| fumarate hydratase [Chlamydomonas reinhardtii], 0.0; gnl|CDD|215068 PLN00133, PLN00133, class I-fumerate hydratase, 0.0	4	4	-0.082	(+)
		TPEGYASGSFGPTTAGR	2	4.66825	828.608	266.724	0	1	Unambiguous
		VLQVAPEALTLLADSAMR	3	4.01628	633.859	801.184	0	1	Unambiguous
		MDSYVDEFMoAAGGSLVTLAK	2	3.97872	1061.3	281.059	0	1	Unambiguous
Cre06.g255100.t1.1	22.6942	GTELSQQVTDLQSELEATLAK	2	5.46506	1131.37	258.037	0	1	Unambiguous	ref|XP_002948355.1|, gb|EFJ50762.1| hypothetical protein VOLCADRAFT_103827 [Volvox carteri f. nagariensis], 1e-157; gnl|CDD|224117 COG1196, Smc, Chromosome segregation ATPases, 1e-28	9	16	-0.449	(+)
		LNAQVATLTAQLGAEQEAAR	2	5.11935	1028.36	302.628	0	1	Unambiguous
		VAELSGMLAGWEAR	2	4.46037	746.172	1066.71	0	1	Unambiguous
		TAALSALEASAAAAAAQAEALR	3	4.2229	677.066	547.725	0	1	Unambiguous
		ALQAQVEALQDK	2	4.19484	658.54	1798.09	0	1	Unambiguous
		ANAAAAQLAAAEGK	2	3.69207	629.362	839.972	0	1	Unambiguous
		VAGLEAEAAAAR	2	3.60005	564.869	114.886	0	1	Unambiguous
		AAALEEELSR	2	3.44575	545.63	1553.84	0	1	Unambiguous
		AADSKm2VAELSGMLAGWEARmGKm2	2	3.07277	1109.72	565.102	2	1	Unambiguous
Cre06.g256250.t1.2	8.7482	AYVSLVSDLQSWADASGLATSLK	2	4.90654	1191.78	142.419	0	1	Unambiguous	ref|XP_001696624.1|, gb|EDP08601.1| thylakoid lumenal protein [Chlamydomonas reinhardtii], 6e-134; no conserved domain	2	2	-0.089	(+)
		DFMASENLTDR	2	3.84166	650.589	1232.52	0	1	Unambiguous
Cre06.g257000.t1.2	5.26339	FFDAGAILDDIQSAVGK	2	5.26339	884.546	672.46	0	1	Unambiguous	ref|XP_001696618.1|, gb|AAS20264.1|, gb|EDP08595.1| sulfate binding protein, component of chloroplast transporter SulP [Chlamydomonas reinhardtii], 0.0; gnl|CDD|224529 COG1613, Sbp, ABC-type sulfate transport system, periplasmic component, 7e-107	3	5	-0.041	(+)
		AVIDGLPADIVALALPLDLDK	2	5.01865	1067.13	481.039	0	1	Unambiguous
		VGDVLLTYENEVILTNEVYGDK	2	4.00775	1242.21	61.9938	0	1	Unambiguous
Cre06.g260350.t1.2	5.17941	RPQSGDDYYAILGVEHNATPDQIK	3	5.17941	896.88	490.727	0	1	Unambiguous	ref|XP_001696332.1|, gb|EDP08309.1| DnaJ-like protein [Chlamydomonas reinhardtii], 0.0; gnl|CDD|222667 pfam14308, DnaJ-X, X-domain of DnaJ-containing, 6e-34	2	2	-0.367	(+)
		LGEAYQVLGNEELR	2	3.74237	797.221	1646.02	0	1	Unambiguous
Cre06.g260950.t1.2	10.4696	VYVGSFNSEAPINEK	2	3.87127	827.503	112.695	0	1	Unambiguous	ref|XP_005643284.1|, gb|EIE18740.1| hypothetical protein COCSUDRAFT_38543 [Coccomyxa subellipsoidea C-169], 0.0; gnl|CDD|206740 cd09913, EHD, Eps15 homology domain (EHD), C-terminal domain, 2e-131	3	3	-0.343	(+)
		DILGGFDLLNFPK	2	3.50309	725.135	334.571	0	1	Unambiguous
		ADQVDQQQLMR	2	3.09526	666.513	287.09	0	1	Unambiguous
Cre06.g261000.t1.2	3.82871	YEDKYGANVDGYSPIYTPDLWTESGDSYTLGTK	3	7.42993	1236.43	431.484	1	1	Unambiguous	ref|XP_001696588.1|, gb|EDP08565.1| 10 kDa photosystem II polypeptide [Chlamydomonas reinhardtii], 1e-79; gnl|CDD|215041 PLN00053, PLN00053, photosystem II subunit R, 3e-54; gnl|CDD|147071 pfam04725, PsbR, Photosystem II 10 kDa polypeptide PsbR, 2e-39	4	20	-0.203	+
		YEDKmYGANVDGYSPIYTPDLWTESGDSYTLGTK	3	7.15641	1240.85	225.206	1	1	Unambiguous
		YGANVDGYSPIYTPDLWTESGDSYTLGTK	2	4.47085	1586.67	595.366	0	1	Unambiguous
		VGLNSIEDPVVK	2	3.82871	635.757	630.799	0	1	Unambiguous
Cre06.g262050.t1.2	10.9236	LVGADHYTPVGATLIPTGEIAPVAGTPFDFTAPQTIGSR	3	7.04418	1314.25	684.126	0	1	Unambiguous	ref|XP_001696312.1|, gb|EDP08289.1| aldose-1-epimerase [Chlamydomonas reinhardtii], 0.0; gnl|CDD|185696 cd09019, galactose_mutarotase_like, galactose mutarotase_like, 1e-167	3	4	-0.08	(+)
		ILAGVLIGSSVALAALAALK	2	4.82194	926.303	232.542	0	1	Unambiguous
		FPSIVLQPQDTYHHEIVYR	3	3.87943	781.612	267.838	0	1	Unambiguous
Cre06.g262100.t1.3	9.57647	VDGIGLEAVGVALDGQGAIK	2	5.77939	942.742	1299.15	0	1	Unambiguous	ref|XP_001696579.1|, gb|EDP08556.1| glutathione reductase [Chlamydomonas reinhardtii], 0.0; gnl|CDD|215281 PLN02507, PLN02507, glutathione reductase, 0.0	2	2	0.026	(+)
		TNVPDVWAIGDVTNR	2	3.79709	829.973	1268.69	0	1	Unambiguous
Cre06.g262850.t1.2	8.79433	GAGAAVIAFSTTDLDSFK	2	4.76295	886.545	672.713	0	1	Unambiguous	ref|XP_001696573.1|, gb|EDP08550.1| small rab-related GTPase [Chlamydomonas reinhardtii], 0.0; gnl|CDD|133306 cd04106, Rab23_like, Rab GTPase family 23 (Rab23)-like. Rab23-like subfamily, 2e-90	2	2	-0.316	(+)
		FMoLWDTAGQEEFDAITR	2	4.03138	1023.87	394.762	0	1	Unambiguous
Cre06.g262900.t1.2	8.78489	ATATPSGQYVSSPYGAGR	2	4.77572	885.603	199.51	0	1	Unambiguous	ref|XP_001696305.1|, gb|EDP08282.1| phosphofructokinase family protein [Chlamydomonas reinhardtii], 0.0; gnl|CDD|178472 PLN02884, PLN02884, 6-phosphofructokinase, 0.0	2	2	-0.079	(+)
		DSPFIVDNNQGGGFVGDR	2	4.00916	947.679	252.304	0	1	Unambiguous
Cre06.g263450.t1.2	7.62136	IQVHTLLDALNSFVVVPER	2	4.63406	1076.53	862.146	0	1	Unambiguous	ref|XP_001696568.1|, gb|EDP08545.1| eukaryotic translation elongation factor 1 alpha 1 [Chlamydomonas reinhardtii]; ref|XP_001702347.1|, gb|EDO96967.1| eukaryotic translation elongation factor 1 alpha 2 [Chlamydomonas reinhardtii], 0.0; gnl|CDD|237055 PRK12317, PRK12317, elongation factor 1-alpha, 4e-122	10	39	-0.287	-
		STNMTWYSGQEVVNLK	2	4.17059	929.686	796.532	0	1	Unambiguous
		DFTAQIQTLDIPGEVK	2	4.08768	888.713	842.841	0	1	Unambiguous
		DFTAQIQTLDIPGEVKK	2	4.08186	952.337	340.843	1	1	Unambiguous
		IAFLDGNTAVMLGK	2	3.99039	726.255	1188.61	0	1	Unambiguous
		WHYTIIDAPGHR	3	3.92751	489.757	1037.59	0	1	Unambiguous
		SVPILPISGWLGDNLITK	2	3.9045	962.131	83.3729	0	1	Unambiguous
		AGPGDNVGMNIK	2	3.69385	587.667	1493.24	0	1	Unambiguous
		STNMoTWYSGQEVVNLK	2	3.58546	937.314	395.202	0	1	Unambiguous
		ERYDEIANEMR	2	3.54113	713.414	124.552	1	1	Unambiguous
Cre06.g263450.t2.1	7.62136	IQVHTLLDALNSFVVVPER	2	4.63406	1076.53	862.146	0	1	Unambiguous	ref|XP_001696568.1|, gb|EDP08545.1| eukaryotic translation elongation factor 1 alpha 1 [Chlamydomonas reinhardtii]; ref|XP_001702347.1|, gb|EDO96967.1| eukaryotic translation elongation factor 1 alpha 2 [Chlamydomonas reinhardtii], 0.0; gnl|CDD|237055 PRK12317, PRK12317, elongation factor 1-alpha, 2e-153	12	41	-0.263	-
		STNMTWYSGQEVVNLK	2	4.17059	929.686	796.532	0	1	Unambiguous
		DFTAQIQTLDIPGEVK	2	4.08768	888.713	842.841	0	1	Unambiguous
		DFTAQIQTLDIPGEVKK	2	4.08186	952.337	340.843	1	1	Unambiguous
		IAFLDGNTAVMLGK	2	3.99039	726.255	1188.61	0	1	Unambiguous
		WHYTIIDAPGHR	3	3.92751	489.757	1037.59	0	1	Unambiguous
		SVPILPISGWLGDNLITK	2	3.9045	962.131	83.3729	0	1	Unambiguous
		AGPGDNVGMNIK	2	3.69385	587.667	1493.24	0	1	Unambiguous
		STNMoTWYSGQEVVNLK	2	3.58546	937.314	395.202	0	1	Unambiguous
		ERYDEIANEMR	2	3.54113	713.414	124.552	1	1	Unambiguous
		LLFELGGIPERELEK	2	3.42584	872.43	507.215	1	1	Unambiguous
		LLFELGGIPER	2	3.03345	623.435	1732.45	0	1	Unambiguous
Cre06.g264200.t1.2	3.31764	DLVVDMANFYAQYK	2	4.1199	840.188	1530.78	0	1	Unambiguous	ref|XP_001696290.1|, gb|EDP08267.1| iron-sulfur subunit of mitochondrial succinate dehydrogenase [Chlamydomonas reinhardtii], 0.0; gnl|CDD|215067 PLN00129, PLN00129, succinate dehydrogenase [ubiquinone] iron-sulfur subunit, 5e-172	4	9	-0.336	(+)
		DLVVDMoANFYAQYK	2	3.88221	847.167	314.251	0	1	Unambiguous
		IKDEQDQTLSLR	2	3.43558	723.608	310.827	1	1	Unambiguous
		YLGPAVLLAAYR	2	3.31764	654.155	420.787	0	1	Unambiguous
Cre06.g264800.t1.2	4.00751	AMSIMNSFINDIFEK	2	4.00751	880.747	367.192	0	1	Ambiguous	ref|XP_001696556.1|, gb|EDP08533.1| histone H2B [Chlamydomonas reinhardtii], 8e-100; gnl|CDD|197718 smart00427, H2B, Histone H2B, 6e-49	2	2	-0.835	-
		KDEKPATAEAGAEAPAK	2	3.71433	842.633	239.969	1	1	Unambiguous
Cre06.g264900.t1.1	4.00751	AMSIMNSFINDIFEK	2	4.00751	880.747	367.192	0	1	Ambiguous	ref|XP_001691675.1|, ref|XP_001696283.1|, gb|EDP04783.1|, gb|EDP08260.1| histone H2B [Chlamydomonas reinhardtii], 2e-100; gnl|CDD|197718 smart00427, H2B, Histone H2B, 2e-49	2	2	-0.835	-
		KDEKPATAEAGAEAPAK	2	3.71433	842.633	239.969	1	1	Unambiguous
Cre06.g265100.t1.3	7.00881	VLAGLDDFDAGSISR	2	3.66421	768.742	460.062	0	1	Unambiguous	ref|XP_001696280.1| hypothetical protein CHLREDRAFT_112723, gb|EDP08257.1| predicted protein [Chlamydomonas reinhardtii], 0.0; gnl|CDD|223562 COG0488, Uup, ATPase components of ABC transporters with duplicated ATPase domains, 3e-158	2	2	-0.333	(+)
		ASVEMoAAVQETIDTK	2	3.3446	805.282	484.014	0	1	Unambiguous
Cre06.g266750.t1.2	4.00751	AMSIMNSFINDIFEK	2	4.00751	880.747	367.192	0	1	Ambiguous	ref|XP_001691162.1|, ref|XP_001696173.1|, ref|XP_001696186.1|, ref|XP_001696192.1|, ref|XP_001696523.1|, ref|XP_001696538.1|, ref|XP_001696549.1|, ref|XP_001701414.1|, sp|P54347.3|H2B4_CHLRE, gb|AAA98454.1|, gb|EDO95750.1|, gb|EDO97530.1|, gb|EDP08150.1|, gb|EDP08163.1|, gb|EDP08169.1|, gb|EDP08500.1|, gb|EDP08515.1|, gb|EDP08526.1|, 5e-100; gnl|CDD|197718 smart00427, H2B, Histone H2B, 4e-49	2	2	-0.835	-
		KDEKPATAEAGAEAPAK	2	3.71433	842.633	239.969	1	1	Unambiguous
Cre06.g267100.t1.2	8.29324	AVAQAELAAADLK	2	4.70006	637.125	1996.87	0	1	Unambiguous	ref|XP_001696258.1|, gb|EDP08235.1| subunit of the signal recognition particle [Chlamydomonas reinhardtii], 0.0 ; no conserved domain	2	2	-0.313	(+)
		EALLAELAELGR	2	3.59317	643.178	492.61	0	1	Unambiguous
Cre06.g268250.t1.2	4.00751	AMSIMNSFINDIFEK	2	4.00751	880.747	367.192	0	1	Ambiguous	ref|XP_001696245.1|, gb|EDP08222.1| histone H2B [Chlamydomonas reinhardtii], 3e-100; gnl|CDD|197718 smart00427, H2B, Histone H2B, 4e-49	2	2	-0.851	-
		KDEKPATAEAGAEAPAK	2	3.71433	842.633	239.969	1	1	Unambiguous
Cre06.g268750.t1.2	12.2174	WPSAVLQFEDFSINHAVPLLER	3	4.41947	857.644	1008.56	0	1	Unambiguous	ref|XP_001696240.1|, gb|EDP08217.1| NAD malic enzyme [Chlamydomonas reinhardtii], 0.0; gnl|CDD|215594 PLN03129, PLN03129, NADP-dependent malic enzyme; gnl|CDD|237414 PRK13529, PRK13529, malate dehydrogenase, 0.0	3	3	-0.108	(+)
		AIFASGSPQPPVTLASGR	2	4.03852	878.707	266.248	0	1	Unambiguous
		VLPVVIDVGTNNEALR	2	3.75939	856.327	1570.4	0	1	Unambiguous
Cre06.g269450.t1.2	7.67872	ATDIQQVLATADK	2	4.18947	688.548	1716.46	0	1	Unambiguous	ref|XP_001696510.1|, gb|EDP08487.1| eukaryotic translation initiation factor [Chlamydomonas reinhardtii], 0.0; RRM_eIF3G_like cd12408 RNA recognition motif in eukaryotic translation initiation factor 3 subunit G (eIF-3G), 5.68e-45	2	2	-0.834	-
		TVIEYYKNEKm2GDALK	2	3.48925	900.713	811.275	2	1	Ambiguous
Cre06.g269950.t1.2	4.57543	NAPSIIFIDEVDSIAPK	2	4.57543	915.663	737.409	0	1	Unambiguous	ref|XP_001696503.1|, gb|EDP08480.1| flagellar associated protein [Chlamydomonas reinhardtii], 0.0; gnl|CDD|233328 TIGR01243, CDC48, AAA family ATPase, CDC48 subfamily, 0.0	4	4	-0.346	(+)
		IVSQLLTLMDGLK	2	4.03531	716.223	426.299	0	1	Unambiguous
		ELQELIQYPVEHPEK	2	3.90413	926.969	530.202	0	1	Unambiguous
		LDEVGYDDIGGVR	2	3.70892	705.113	1095.93	0	1	Unambiguous
Cre06.g272050.t1.2	29.4625	INYANPDMVGHTGDMAATVR	2	4.93457	1067.26	243.676	0	1	Unambiguous	ref|XP_001696211.1|, gb|EDP08188.1| phosphoglycerate mutase [Chlamydomonas reinhardtii], 0.0; gnl|CDD|215295 PLN02538, PLN02538, 2,3-bisphosphoglycerate-independent phosphoglycerate mutase, 0.0	7	7	-0.2	(+)
		WIVTSDHGNADDMoVQR	2	4.49801	930.561	150.991	0	1	Unambiguous
		INYANPDMoVGHTGDMoAATVR	3	4.29301	722.604	379.355	0	1	Unambiguous
		WIVTSDHGNADDMVQR	2	4.2803	922.267	-169.965	0	1	Unambiguous
		ELLEVVDSLNGR	2	4.13731	672.651	429.883	0	1	Unambiguous
		AFEYEDGFTAFER	2	3.89081	791.414	85.6046	0	1	Unambiguous
		FVGMMQYDGDLK	2	3.42847	703.728	2001.2	0	1	Unambiguous
Cre06.g273750.t1.3	3.42862	SVGVTTIIVTHDQEEAFDLADK	2	5.39452	1194.71	89.9097	0	1	Unambiguous	ref|XP_001696193.1|, gb|EDP08170.1| CysA-like protein, gb|AAS20263.1| chloroplast ATP-binding protein [Chlamydomonas reinhardtii], 0.0; gnl|CDD|224043 COG1118, CysA, ABC-type sulfate/molybdate transport systems, ATPase component, 2e-118	5	7	-0.135	(+)
		AVDGVDVDIEPSSIVALLGPSGSGK	2	4.08689	1191.81	152.795	0	1	Unambiguous
		GLVEQQGSPTEIIK	2	3.66465	750.472	750.346	0	1	Unambiguous
		VAELLALVQLTGLGDR	2	3.42862	835.318	994.267	0	1	Unambiguous
		TVPPESGEGALTTVGANVADK	2	3.06808	1007.56	548.555	0	1	Unambiguous
Cre06.g275100.t1.2	17.3715	GYAHVDFESADQAQK	2	4.85616	833.539	191.897	0	1	Unambiguous	ref|XP_002990577.1|, gb|EFJ08454.1| hypothetical protein SELMODRAFT_448081 [Selaginella moellendorffii], 7e-35; gnl|CDD|240896 cd12450, RRM1_NUCLs, RNA recognition motif 1 found in nucleolin-like proteins mainly from plants, 3e-29	4	4	-1.177	(+)
		GFAYIEFDSVEAK	2	4.80507	739.298	1274.59	0	1	Unambiguous
		ADDDEEEEAEEEEPVIK	2	3.99028	988.414	3.36212	0	1	Unambiguous
		ESYGAAGNGGGDEEGTTVFIK	2	3.71996	1030.15	177.442	0	1	Unambiguous
Cre06.g277100.t1.2	9.67151	VNNPAVAAVPILTADANDAPAVGR	2	5.01369	1159.65	887.133	0	1	Unambiguous	ref|XP_001690673.1|, gb|EDO96248.1| predicted protein [Chlamydomonas reinhardtii], 0.0; gnl|CDD|225807 COG3268, COG3268, Uncharacterized conserved protein with unknown function, 5e-58	2	2	-0.049	(+)
		NGFWTHDLVAVTDEEKPR	3	4.65782	705.614	376.979	0	1	Unambiguous
Cre06.g278750.t1.2	4.63179	NAIINAAELASYDQIK	2	4.63179	868.233	894.498	0	1	Unambiguous	ref|XP_001695417.1|, gb|EDP01675.1| uncoupling protein [Chlamydomonas reinhardtii], 0.0; gnl|CDD|215754 pfam00153, Mito_carr, Mitochondrial carrier protein, 3e-23; gnl|CDD|240302 PTZ00169, PTZ00169, ADP/ATP transporter on adenylate translocase, 1e-17	2	7	0.153	(+)
		IAAGLTTGALGISVASPTDLVK	2	4.4424	1028.84	730.409	0	1	Unambiguous
Cre06.g279150.t1.2	3.20294	AVSRAAVLPFELVDAARm	2	3.41271	900.713	778.561	1	3	Ambiguous	ref|XP_001695300.1|, gb|EDP01558.1| aspartyl-tRNA synthetase [Chlamydomonas reinhardtii], 0.0; AsxRS_core cd00776 Asx tRNA synthetase (AspRS/AsnRS) class II core domain, 4.69e-151	2	2	-0.244	-
		LIAGASEGGAAVFR	2	3.20294	660.653	1201.67	0	1	Unambiguous
Cre06.g279400.t1.2	9.87399	SGEWPAVAPVEWEVTGAK	2	3.64419	957.697	753.102	0	1	Unambiguous	ref|XP_001695303.1|, gb|EDP01561.1| predicted protein [Chlamydomonas reinhardtii], 0.0; gnl|CDD|215926 pfam00450, Peptidase_S10, Serine carboxypeptidase, 7e-140	3	3	-0.372	(+)
		ILGANPDINVYDITK	2	3.14447	823.856	500.708	0	1	Unambiguous
		DMoLDFLYEFYR	2	3.08532	764.51	216.288	0	1	Unambiguous
Cre06.g279850.t1.2	3.7096	VVLVSSMoGGTDPSNNLNK	2	4.41605	924.754	315.764	0	1	Unambiguous	ref|XP_001695427.1|, gb|EDP01685.1| isomerase [Chlamydomonas reinhardtii], 0.0; gnl|CDD|187554 cd05243, SDR_a5, atypical (a) SDRs, subgroup 5, 2e-57	2	4	-0.173	(+)
		LAGLPDTAIFEVDLAR	2	3.7096	852.421	1709.19	0	1	Unambiguous
Cre06.g280650.t1.2	11.5142	DLATIIGGDVVSEEMAQR	2	4.09533	952.701	237.21	0	1	Unambiguous	ref|XP_001695315.1|, gb|EDP01573.1| predicted protein [Chlamydomonas reinhardtii], 0.0; no conserved domain	4	5	-0.144	+
		QAEIESGAAFVRPK	2	4.06496	752.139	315.515	0	1	Unambiguous
		DLATIIGGDVVSEEMoAQR	2	3.67071	960.78	319.6	0	1	Unambiguous
		DEMoAQALIEVGEGR	2	3.35394	767.612	322.263	0	1	Unambiguous
Cre06.g283800.t1.2	3.10293	AYATVVQAATELEVDEVAAALR	2	5.49672	1146.21	533.707	0	1	Unambiguous	ref|XP_001695342.1|, gb|EDP01600.1| predicted protein [Chlamydomonas reinhardtii], 5e-167; gnl|CDD|236766 PRK10811, rne, ribonuclease E, 2e-18	2	2	-0.076	(+)
		ATSEAETVPVEPASTK	2	3.10293	809.751	1046.78	0	1	Unambiguous
Cre06.g283850.t1.2	15.3209	SPAGEVEQADAALR	2	4.88755	707.643	411.464	0	1	Unambiguous	ref|XP_001695342.1|, gb|EDP01600.1| predicted protein [Chlamydomonas reinhardtii], 0.0; gnl|CDD|235334 PRK05035, PRK05035, electron transport complex protein RnfC, 1e-05	4	4	0.026	(+)
		SAAAAWVQTQEK	2	3.82102	646.454	1742.65	0	1	Unambiguous
		LGVPMGSLALEDLWR	2	3.47311	829.656	860.864	0	1	Unambiguous
		AVDTAVEESAATIAASK	2	3.13918	818.11	846.791	0	1	Unambiguous
Cre06.g284200.t1.2	4.05474	AKWLGPYSENSTPAYLTGEFPGDYGWDTAGLSADPETFK	3	5.6771	1413.89	166.576	1	1	Unambiguous	ref|XP_001695466.1|, gb|EDP01724.1| chlorophyll a-b binding protein of LHCII, gb|AAL88457.1|AF479778_1 major light-harvesting complex II protein m9 [Chlamydomonas reinhardtii], 0.0; gnl|CDD|215033 PLN00025, PLN00025, photosystem II light harvesting chlorophyll a/b binding protein, 3e-174; gnl|CDD|215088 PLN00171, PLN00171, photosystem light-harvesting complex -chlorophyll a/b binding protein Lhcb…	7	19	-0.08	(+)
		VNGGPAGEGLDPLYPGESFDPLGLADDPDTFAELKVK	3	4.28751	1268.27	511.417	1	1	Unambiguous
		WLGPYSENSTPAYLTGEFPGDYGWDTAGLSADPETFKR	3	4.13515	1400.07	540.106	1	1	Unambiguous
		WLGPYSENSTPAYLTGEFPGDYGWDTAGLSADPETFK	3	4.05474	1348.34	790.736	0	1	Unambiguous
		VNGGPAGEGLDPLYPGESFDPLGLADDPDTFAELK	3	3.9697	1193.08	986.379	0	1	Unambiguous
		YRELELIHAR	2	3.34343	650.827	715.541	1	1	Ambiguous
		ELELIHAR	1	2.6045	981.541	1006.96	0	1	Unambiguous
Cre06.g286250.t1.2	17.7957	ELNPGETSLIGAFAGGFTGVITTPLDVLK	2	5.46306	1459.92	434.64	0	1	Unambiguous	ref|XP_001695360.1|, gb|EDP01618.1| mitochondrial substrate carrier protein [Chlamydomonas reinhardtii], 0.0; gnl|CDD|185494 PTZ00168, PTZ00168, mitochondrial carrier protein, 5e-39	5	15	0.275	(+)
		DLPFDAIEFVAYEQIKK	2	4.90378	1014.19	653.413	1	1	Unambiguous
		DLPFDAIEFVAYEQIK	2	4.19527	950.127	678.085	0	1	Unambiguous
		QYLGPVVAGMVAGTASSLIR	2	4.03656	995.774	232.319	0	1	Unambiguous
		QYLGPVVAGMoVAGTASSLIR	2	3.23355	1003.96	416.041	0	1	Unambiguous
Cre06.g286350.t1.2	18.6238	VLSDPQSAAYWAYHTAR	2	4.452	968.658	193.426	0	1	Unambiguous	ref|XP_001695489.1|, gb|EDP01747.1| predicted protein [Chlamydomonas reinhardtii], 0.0; gnl|CDD|219759 pfam08241, Methyltransf_11, Methyltransferase domain, 6e-18; gnl|CDD|225136 COG2226, UbiE, Methylase involved in ubiquinone/menaquinone biosynthesis, 1e-17	6	6	-0.258	(+)
		TAEAIATFQQDYDNIR	2	4.11261	929.152	762.131	0	1	Unambiguous
		SAQFIQESVATLR	2	3.87707	726.757	1884.72	0	1	Unambiguous
		KAVPGEAPATAPAADN	2	3.60658	740.631	344.907	1	1	Unambiguous
		LLEVAAGTGR	2	3.34016	494.635	1719.83	0	1	Unambiguous
		AVPGEAPATAPAADN	2	3.11247	677.052	1069.72	0	1	Unambiguous
Cre06.g288700.t1.2	13.7786	TASGMADWLAANFGVINSNVPR	2	5.60759	1146.94	761.309	0	1	Unambiguous	ref|XP_001695381.1|, gb|EDP01639.1| glycolate dehydrogenase [Chlamydomonas reinhardtii], 0.0; gnl|CDD|223354 COG0277, GlcD, FAD/FMN-containing dehydrogenases, 6e-71; gnl|CDD|129482 TIGR00387, glcD, glycolate oxidase, subunit GlcD, 1e-47	3	3	-0.149	(+)
		ALFDPSHTLNPGVILNR	2	4.22703	933.182	722.714	0	1	Unambiguous
		HLIIGSEGTLGFVSR	2	3.94397	794.177	929.86	0	1	Unambiguous
Cre06.g291050.t2.1	3.27026	SAFAYNDPPSFDQEADQPLAVR	2	5.00627	1220.21	529.641	0	1	Unambiguous	ref|XP_001695526.1|, gb|EDP01784.1| predicted protein [Chlamydomonas reinhardtii], 7e-128; gnl|CDD|236090 PRK07764, PRK07764, DNA polymerase III subunits gamma and tau, 2e-17	7	16	-0.123	(+)
		YAPGGGDESGGSAAPLLLASAK	2	4.7177	995.169	169.733	0	1	Unambiguous
		GGAGGSSGGAVPGAALAEALGR	2	4.65495	892.116	176.636	0	1	Unambiguous
		GVSGGGGGAAAEAQDQPAQPPPPPHR	3	4.11147	803.029	381.433	0	1	Unambiguous
		ALQADDYLGGPTPSQPLR	2	3.52374	950.321	354.581	0	1	Unambiguous
		SGDDAIAAALSAITGEER	2	3.27026	875.121	1362.95	0	1	Unambiguous
		GEASAPAAASASEEDAVLR	2	3.22958	901.448	18.3588	0	1	Unambiguous
Cre06.g291550.t1.2	3.93118	ASIVVEQLAQEEEKEVIYAR	2	3.93118	1153.76	1001.86	1	1	Unambiguous	ref|XP_001695530.1|, gb|EDP01788.1| predicted protein [Chlamydomonas reinhardtii], 2e-171; gnl|CDD|185622 PTZ00443, PTZ00443, Thioredoxin domain-containing protein, 2e-12	2	2	-0.147	+
		TFVESGYANAEPQDVPAVNER	2	3.83352	1147.25	185.673	0	1	Unambiguous
Cre06.g292100.t1.2	8.2787	SAFLQPLDEPTNELYR	2	4.14864	947.357	405.498	0	1	Unambiguous	ref|XP_002946447.1|, gb|EFJ52374.1| hypothetical protein VOLCADRAFT_103032 [Volvox carteri f. nagariensis], 1e-177; gnl|CDD|223759 COG0687, PotD, Spermidine/putrescine-binding periplasmic protein, 1e-21	2	2	0.038	(+)
		VLLAATSSAAPGAAAAPAVGEQK	2	4.13006	1026.6	525.738	0	1	Unambiguous
Cre06.g293950.t1.2	3.77143	LAVADPEVFALIEDEK	2	3.77143	880.47	577.887	0	1	Unambiguous	ref|XP_001701593.1|, gb|EDO97351.1| serine hydroxymethyltransferase 2 [Chlamydomonas reinhardtii], 0.0; gnl|CDD|215639 PLN03226, PLN03226, serine hydroxymethyltransferase, 0.0	2	2	-0.21	(+)
		NAVVGDLSAMoNPGGVR	2	3.58441	786.785	-138.102	0	1	Unambiguous
Cre06.g294650.t1.2	3.85715	TPAGTTFSYETLK	2	3.86001	708.644	406.417	0	1	Unambiguous	ref|XP_001701557.1|, gb|EDO97315.1| alanine-glyoxylate transaminase [Chlamydomonas reinhardtii], 0.0; gnl|CDD|178031 PLN02409, PLN02409, serine--glyoxylate aminotransaminase, 0.0	3	3	-0.156	(+)
		ASEEVVAVDNAAR	2	3.85715	666.572	1109.35	0	1	Unambiguous
		EALAIVSEEGLEK	2	3.28202	694.593	321.693	0	1	Unambiguous
Cre06.g294950.t1.3	14.6956	AFIAGVADDQGFGWAIAK	2	5.70058	919.738	838.341	0	1	Unambiguous	ref|XP_002956223.1|, gb|EFJ42762.1| hypothetical protein VOLCADRAFT_83516 [Volvox carteri f. nagariensis], 0.0; gnl|CDD|178331 PLN02730, PLN02730, enoyl-[acyl-carrier-protein] reductase, 0.0	3	3	0.057	(+)
		DSGNIDILVHSLANGPEVVKPLLEVSR	3	5.0887	958.333	497.036	0	1	Unambiguous
		AWTVSEVAESVK	2	3.90635	654.429	1668.06	0	1	Unambiguous
Cre06.g296500.t1.2	10.1126	AATDAEASASASAATATATTAK	2	5.45177	970.142	181.373	0	1	Unambiguous	ref|XP_001691467.1|, gb|EDP05200.1| TPR protein [Chlamydomonas reinhardtii], 0.0; gnl|CDD|201954 pfam01753, zf-MYND, MYND finger, 3e-14	2	2	0.015	(+)
		ESSAAVAAAAEAAAK	2	4.66087	660.055	1089.59	0	1	Unambiguous
Cre06.g296700.t1.2	8.43798	AGLDDVGIGALFGLYDYR	2	5.39017	958.938	995.645	0	1	Unambiguous	ref|XP_001691319.1|, gb|AAS92602.1|, gb|EDP05052.1| hydrogenase assembly factor [Chlamydomonas reinhardtii], 0.0; gnl|CDD|236590 PRK09613, thiH, thiamine biosynthesis protein ThiH, 0.0; gnl|CDD|234415 TIGR03955, rSAM_HydG, [FeFe] hydrogenase H-cluster radical SAM maturase HydG, 6e-167	2	3	-0.406	(+)
		EMoGPDASEPLSAQSR	2	3.04781	795.644	-267.463	0	1	Unambiguous
Cre06.g298350.t1.2	4.59658	DTTLDDLVSILAK	2	4.59658	703.744	1933.01	0	1	Unambiguous	ref|XP_001691456.1|, gb|EDP05189.1| flagellar associated protein [Chlamydomonas reinhardtii], 0.0; gnl|CDD|211398 cd11560, W2_eIF5C_like, 5e-83	3	4	-0.067	(+)
		NQQQITQALMoQK	2	3.34798	724.051	247.323	0	1	Unambiguous
		ALDGAELEYSR	2	3.05687	613.729	2331.48	0	1	Unambiguous
Cre06.g298650.t1.2	4.28424	MoFTLDEADEMoLSR	2	4.43678	795.614	338.46	0	1	Unambiguous	ref|XP_001691452.1|, gb|EDP05185.1| eukaryotic initiation factor 4A-like protein [Chlamydomonas reinhardtii], 0.0; gnl|CDD|185609 PTZ00424, PTZ00424, helicase 45, 0.0; gnl|CDD|223587 COG0513, SrmB, Superfamily II DNA and RNA helicases, 4e-137	9	12	-0.322	-
		GLDVIQQAQSGTGK	2	4.28424	702.087	1021.79	0	1	Unambiguous
		GIYAYGFEKPSAIQSK	2	4.08367	879.731	-256.918	0	1	Unambiguous
		MFTLDEADEMLSR	2	3.9513	780.354	1288.23	0	1	Unambiguous
		DHTVSATHGDMDQNTR	2	3.8945	893.304	469.547	0	1	Unambiguous
		QFYVNVDKEEWK	2	3.71666	793.654	965.446	1	1	Unambiguous
		ALGDFLQVK	2	3.56329	496.784	2013.17	0	1	Unambiguous
		ILGAGVQVVVGTPGR	2	3.29305	711.843	-115.484	0	1	Unambiguous
		RDELTLEGIK	2	3.0298	588.269	1602.76	1	1	Unambiguous
Cre06.g302700.t1.3	4.6637	AIAGHPHLTTLDLGQNGIGDAGATALAEALK	3	5.01831	1000.95	1416.78	0	1	Unambiguous	ref|XP_001691415.1| hypothetical protein CHLREDRAFT_170113, gb|EDP05148.1| predicted protein [Chlamydomonas reinhardtii], 0.0; gnl|CDD|238064 cd00116, LRR_RI, Leucine-rich repeats (LRRs), ribonuclease inhibitor (RI)-like subfamily, 1e-43; gnl|CDD|227563 COG5238, RNA1, Ran GTPase-activating protein (RanGAP), 4e-11	5	9	0	(+)
		FGQVALSEAVDQVFDMoGGGK	2	4.6637	1029.13	1104.54	0	1	Unambiguous
		ALSDLLLLNASLTHLDLR	3	4.60574	661.114	1612.45	0	1	Unambiguous
		SAVETLPQAVSQGMoQQK	2	4.42348	909.715	284.373	0	1	Unambiguous
		GLSVLDLGGNNIGPK	2	3.16984	728.769	1874.44	0	1	Unambiguous
Cre06.g304500.t1.2	11.4729	SKDPATGASPLHVAFQQNLPQIAR	3	5.08291	850.284	977.102	1	1	Unambiguous	dbj|BAF46282.1| zygote-specific Zys3 like protein [Chlamydomonas reinhardtii], 0.0; gnl|CDD|238125 cd00204, ANK, ankyrin repeats, 2e-17	4	4	-0.555	+
		TGEFAWIDPAYHTPWR	3	4.23334	650.371	1117.84	0	1	Unambiguous
		LTQDSTWEAPEHLAWVR	2	3.78129	1020.4	384.869	0	1	Unambiguous
		GRLPLIEAVR	2	3.45822	562.694	609.889	1	1	Unambiguous
Cre06.g306300.t1.2	11.4642	GILYVDEVNLLDDHLVDVLLDSAASGWNTVER	3	4.60897	1181.81	745.261	0	1	Unambiguous	ref|XP_001691232.1|, gb|EDP04965.1| magnesium chelatase subunit I [Chlamydomonas reinhardtii], 0.0; gnl|CDD|177020 CHL00081, chlI, Mg-protoporyphyrin IX chelatase, 0.0	3	4	-0.17	-
		DYEAGQMoALTQR	2	3.57146	700.007	268.409	0	1	Unambiguous
		KDPLAEIDDGDR	2	3.28381	672.747	627.574	1	1	Unambiguous
Cre06.g308950.t1.2	8.94122	VDEAVTAFNNNVLSK	2	4.65682	811.51	733.138	0	1	Unambiguous	ref|XP_002947022.1|, gb|EFJ52248.1| hypothetical protein VOLCADRAFT_103251 [Volvox carteri f. nagariensis], 3e-67; gnl|CDD|217046 pfam02453, Reticulon, Reticulon is a protein of unknown function which associates with the endoplasmic reticulum, 2e-31	2	2	0.374	+
		AKVDEAVTAFNNNVLSK	2	4.28439	911.16	744.998	1	1	Unambiguous
Cre06.g309100.t1.2	37.0145	QVASATNDVAGDGTTTATVLTR	2	5.88339	1075.22	165.973	0	1	Unambiguous	emb|CBL93634.1| mitochondrial chaperonin 60 precursor [Chlamydomonas reinhardtii], 0.0; gnl|CDD|239460 cd03344, GroEL, GroEL_like type I chaperonin, 0.0	8	10	0.013	(+)
		TIASNAGVEGAVIVGK	2	4.81716	744.766	1812.19	0	1	Unambiguous
		ANLQDIAVLTGGEVISEELGLK	2	4.58125	1135.04	-67.1956	0	1	Unambiguous
		NVMoIEQTYGGPK	2	3.81975	677.333	744.42	0	1	Unambiguous
		DDTIVLHGAGAK	2	3.65958	599.12	505.282	0	1	Unambiguous
		KPAAGYPPAPDMoY	2	3.54059	697.57	349.067	0	1	Unambiguous
		DKFENIGASLVK	2	3.52989	661.701	1269.18	1	1	Unambiguous
		VVDALNATK	2	3.0341	466.068	648.721	0	1	Unambiguous
Cre06.g311700.t1.2	10.3631	LREQLEQQLAQEQQR	2	5.79434	949.135	143.931	1	1	Unambiguous	ref|XP_001691184.1|, gb|EDP04917.1| predicted protein [Chlamydomonas reinhardtii], 8e-91; no conserved domain	2	4	-1.055	-
		EQLEQQLAQEQQR	2	3.49288	814.164	-296.293	0	1	Unambiguous
Cre07.g313550.t1.3	7.30661	LPFFGPWYGSDEVLER	2	4.14001	956.744	289.205	0	1	Unambiguous	ref|XP_002957685.1|, gb|EFJ41234.1| hypothetical protein VOLCADRAFT_107781 [Volvox carteri f. nagariensis], 3e-134; gnl|CDD|224001 COG1075, LipA, Predicted acetyltransferases and hydrolases with the alpha/beta hydrolase fold, 4e-06	5	14	-0.013	(+)
		NAAALTDVNWWK	2	3.69445	695.253	577.317	0	1	Unambiguous
		GVPLSGPGSEAGGLLAK	2	3.40057	755.534	154.539	0	1	Unambiguous
		VYLLDWGTAGVDR	2	3.26173	733.558	928.611	0	1	Unambiguous
		APPAGAAGVVDQTR	2	3.1666	656.498	1754.86	0	1	Unambiguous
Cre07.g313700.t1.3	8.27646	AVIDDGFAEVAGAVLAAYESGELAAAMoAQGHDGYK	3	4.18049	1162.32	377.48	0	1	Unambiguous	ref|XP_001700965.1|, gb|EDP07219.1| non-discriminatory gln-glu-trna synthetase [Chlamydomonas reinhardtii], 0.0; gnl|CDD|178234 PLN02627, PLN02627, glutamyl-tRNA synthetase, 0.0; gnl|CDD|234953 PRK01406, gltX, glutamyl-tRNA synthetase, 0.0	2	2	-0.115	(+)
		WLGLDWDEGPDVGGAHGPYR	3	4.09597	734.146	1551.75	0	1	Unambiguous
Cre07.g314150.t1.2	17.2136	IAQSLYEEAPGMDVYRPDQVTPIPNFFLAGSYTK	3	5.30751	1273.5	160.909	0	1	Unambiguous	ref|XP_001700786.1|, gb|EDP07040.1| zeta-carotene desaturase [Chlamydomonas reinhardtii], 0.0 ; gnl|CDD|215268 PLN02487, PLN02487, zeta-carotene desaturase, 0.0	5	7	-0.095	(+)
		QDYIDSMoEGATLSGR	2	4.57855	830.516	778.001	0	1	Unambiguous
		YDGWVTEMQTDSPR	2	4.1581	844.066	1421.24	0	1	Unambiguous
		YDGWVTEMoQTDSPR	2	3.82472	851.144	328.091	0	1	Unambiguous
		LANSLALGTSPIVR	2	3.50285	706.736	451.058	0	1	Unambiguous
Cre07.g318450.t1.2	7.74503	AQQAAMoNFYTDDTPGWK	2	4.59243	980.581	152.855	0	1	Unambiguous	ref|XP_001701012.1|, gb|EDP07266.1| SEC61-beta subunit of ER-translocon, partial [Chlamydomonas reinhardtii], 4e-56; gnl|CDD|202805 pfam03911, Sec61_beta, Sec61beta family, 4e-13	2	2	-0.002	+
		SSSNAPTGAAGALR	2	3.1526	630.544	355.076	0	1	Unambiguous
Cre07.g321400.t1.3	12.2529	TDSSGVDTNSFLLLSYVLNGQAGTAVSSLTR	3	4.48137	1059.61	1010.46	0	1	Unambiguous	ref|XP_001701042.1| hypothetical protein CHLREDRAFT_93758, gb|EDP07296.1| predicted protein, partial [Chlamydomonas reinhardtii]; ref|XP_001701041.1|, gb|EDP07295.1| flagellar associated protein [Chlamydomonas reinhardtii], 0.0; gnl|CDD|223021 PHA03247, PHA03247, large tegument protein UL36, 5e-69; gnl|CDD|223039 PHA03307, PHA03307, transcriptional regulator ICP4, 2e-46	3	3	-0.382	+
		VPILLETIDDLGNNR	2	4.16245	841.703	289.445	0	1	Unambiguous
		IPAVWGIDGMAAAVVLR	2	3.60912	870.74	864.607	0	1	Unambiguous
Cre07.g323600.t1.1	8.06586	FVFDDTGLEVLR	2	4.26222	707.072	1706.01	0	1	Unambiguous	ref|XP_001700872.1| hypothetical protein CHLREDRAFT_182514, gb|EDP07126.1| predicted protein [Chlamydomonas reinhardtii], 3e-135; gnl|CDD|151758 pfam11317, DUF3119, Protein of unknown function (DUF3119), 6e-33	2	3	-0.074	(+)
		AGQESENVIVGGR	2	3.80365	658.586	383.278	0	1	Unambiguous
Cre07.g324750.t1.2	8.20675	QSAQAQSAAGAAAGGVAGAAGVGAVAAEVPLHLTR	3	4.71909	1029.62	400.852	0	1	Unambiguous	ref|XP_001700887.1| hypothetical protein CHLREDRAFT_187566, gb|EDP07141.1| predicted protein [Chlamydomonas reinhardtii], 5e-103 ; no conserved domain	2	2	0.137	(+)
		AVDAVLVPLLLR	2	3.48766	641.018	1728.61	0	1	Unambiguous
Cre07.g325500.t1.1	8.43912	SYANTISYLTPPAENAGLYK	2	4.75698	1087.89	774.539	0	1	Unambiguous	ref|XP_001700895.1|, gb|EDP07149.1| magnesium chelatase subunit H [Chlamydomonas reinhardtii], 0.0; gnl|CDD|215557 PLN03069, PLN03069, magnesiumprotoporphyrin-IX chelatase subunit H, 0.0	10	14	-0.263	(+)
		TPNAYIADTTTANAQVR	2	4.60702	904.208	282.913	0	1	Unambiguous
		LAAEQDEPDEMoNFVR	2	4.27138	890.572	197.459	0	1	Unambiguous
		DIESIYSGNNK	2	4.10615	621.136	1353.73	0	1	Unambiguous
		YPETIALVLWGTDNIK	2	4.04812	917.274	306.354	0	1	Unambiguous
		DLFVNQMLLLDR	2	3.84907	739.995	1484.27	0	1	Unambiguous
		GVLADVDQLQR	2	3.8321	608.15	1348.19	0	1	Unambiguous
		LAAEQDEPDEMNFVR	2	3.81626	883.139	838.102	0	1	Unambiguous
		LVATFLEANGR	2	3.31543	596.782	1597.24	0	1	Unambiguous
		WYEGMoLASGYEGVR	2	3.24437	817.259	-134.868	0	1	Unambiguous
Cre07.g327400.t1.1	11.4714	VVSEPLELTQEFR	2	4.05261	774.018	140.048	0	1	Unambiguous	ref|XP_001690652.1|, gb|EDP05911.1| NADH:ubiquinone oxidoreductase ND9 subunit [Chlamydomonas reinhardtii], 0.0; gnl|CDD|235691 PRK06074, PRK06074, NADH dehydrogenase subunit C, 4e-80	3	5	-0.328	-
		ILTDYGFTGHPLR	2	3.82921	745.574	241.982	0	1	Unambiguous
		FEVVYHLLSPR	2	3.58955	680.701	479.346	0	1	Unambiguous
Cre07.g328150.t2.1	3.46207	MoGGTGAVPLHGSLATPSR	2	3.87693	863.136	226.485	0	1	Unambiguous	ref|XP_001690462.1|, gb|EDP05721.1| protein disulfide isomerase [Chlamydomonas reinhardtii], 0.0; gnl|CDD|239299 cd03001, PDI_a_P5, PDIa family, P5 subfamily, 2e-52	2	3	-0.191	+
		GPVVELTSSNLK	2	3.46207	623.156	1296.83	0	1	Unambiguous
Cre07.g337650.t1.2	4.26905	IEAPSNVVETNVEELTNFYK	2	4.6216	1149.15	504.968	0	1	Unambiguous	ref|XP_002957475.1|, gb|EFJ41530.1| hypothetical protein VOLCADRAFT_68179 [Volvox carteri f. nagariensis], 0.0 ; gnl|CDD|215152 PLN02269, PLN02269, Pyruvate dehydrogenase E1 component subunit alpha, 0.0	2	2	-0.278	(+)
		GGSIVSLMAELMGK	2	4.26905	697.163	427.945	0	1	Unambiguous
Cre07.g338450.t1.3	16.2613	AAAEVMoDGEGAANAGPDYSIVQR	2	6.78742	1155.1	495.081	0	1	Unambiguous	ref|XP_001700120.1|, gb|EDO98414.1| predicted protein [Chlamydomonas reinhardtii], 0.0; gnl|CDD|236536 PRK09479, glpX, fructose 1,6-bisphosphatase II, 0.0	3	3	-0.246	(+)
		LAVGPQVDPESVSLDYSVR	2	4.98452	1016.71	678.793	0	1	Unambiguous
		VDIAVDPLDGTSLTAAGR	2	4.48931	886.656	779.72	0	1	Unambiguous
Cre07.g339150.t1.1	37.5113	GNYPLLIMoAEDVEQEALATLVVNK	2	4.73985	1324.05	272.65	0	1	Unambiguous	ref|XP_001692504.1|, gb|EDP03982.1| chaperonin 60B2 [Chlamydomonas reinhardtii], 0.0; gnl|CDD|215611 PLN03167, PLN03167, Chaperonin-60 beta subunit, 0.0	11	14	-0.14	(+)
		SSYLEDIAILTGGTVVKDELGITLEK	3	4.50771	923.248	1172.05	1	1	Unambiguous
		TNDTAGDGTTTATVLSAAFIAEGMK	2	3.98686	1222.72	515.553	0	1	Unambiguous
		EVELEDPVENIGAK	2	3.80241	772.1	922.746	0	1	Unambiguous
		NLAAETEQEYEK	2	3.68746	713.075	343.353	0	1	Unambiguous
		LSGGVAIIQVGAQTETELK	2	3.65197	957.732	210.372	0	1	Unambiguous
		NLAAETEQEYEKEK	2	3.61337	841.351	-57.3739	1	1	Unambiguous
		DIIGILEAAIR	2	3.38446	592.318	-64.9175	0	1	Unambiguous
		IVNDGVTIAR	2	3.13854	530.076	1458.13	0	1	Unambiguous
		GNYPLLIMAEDVEQEALATLVVNK	2	3.07202	1315.71	12.565	0	1	Unambiguous
		TFLLADVVVTEIPEKEK	2	3.06522	966.343	312.992	1	1	Unambiguous
Cre07.g339750.t2.1; Cre07.g339750.t1.2	14.4166	LVILPLYPQFSISTSGSSLR	2	4.83121	1090.71	1010.81	0	1	Unambiguous	ref|XP_001692390.1|, gb|AAK16728.1|AF332962_1, gb|EDP03868.1| ferrochelatase [Chlamydomonas reinhardtii], 0.0; gnl|CDD|178068 PLN02449, PLN02449, ferrochelatase, 0.0	4	4	-0.087	(+)
		LDDVKPFLYNLFADPEIIR	2	3.32746	1139.91	267.756	0	1	Unambiguous
		KPAAAAAGPAVDK	2	3.24294	583.973	245.616	0	1	Unambiguous
		GQPANVYVGMR	2	3.01497	597.276	1634.94	0	1	Unambiguous
Cre07.g342150.t1.2	8.61397	MFQLSEVDVAALAGK	2	4.85622	791.157	1572.36	0	1	Unambiguous	ref|XP_001692407.1|, gb|AAG41962.1|AF305613_1, gb|EDP03885.1| glutamyl-trna reductase [Chlamydomonas reinhardtii], 0.0; gnl|CDD|215101 PLN00203, PLN00203, glutamyl-tRNA reductase, 0.0	2	2	-0.204	(+)
		AQALAEEFPEVK	2	3.75776	666.665	479.84	0	1	Unambiguous
Cre07.g344950.t1.2	3.70748	QTGTSGFINSFPFDPAGMoNSPSMoATK	2	3.97456	1362.2	434.143	0	1	Unambiguous	ref|XP_001692548.1|, gb|EDP04026.1| light-harvesting protein of photosystem I [Chlamydomonas reinhardtii], 2e-153 ; gnl|CDD|215054 PLN00100, PLN00100, light-harvesting complex chlorophyll-a/b protein of photosystem I (Lhca), 2e-74	5	33	-0.036	(+)
		EYDIPAQALTPIEFIVMoGFLEIK	2	3.75771	1327.44	183.384	0	1	Unambiguous
		GALAGDNGFDPLGLGQDEGR	2	3.70748	980.162	202.148	0	1	Unambiguous
		EYDIPAQALTPIEFIVMGFLEIK	2	3.39918	1319.53	251.781	0	1	Unambiguous
		TQPIEGLTAHLADPFGK	2	3.37183	898.784	902.855	0	1	Unambiguous
Cre07.g347050.t1.2	8.13105	AVAEAGGIAALGALDLDQLR	2	4.1183	963.453	959.834	0	1	Unambiguous	gb|ABC02026.1| radial spoke protein 7 [Chlamydomonas reinhardtii], 0.0 ; gnl|CDD|238008 cd00051, EFh, EF-hand, calcium binding motif, 3e-12; gnl|CDD|213043 cd12084, DD_R_PKA, Dimerization/Docking domain of the Regulatory subunit of cAMP-dependent protein kinase, 8e-12	2	2	-0.123	(+)
		EFLPIMVDILQSIK	2	4.01275	824.491	1244.4	0	1	Unambiguous
Cre07.g349350.t1.2	20.5147	YSHEEVVYGDGHHGLR	2	5.80348	928.763	897.531	0	1	Unambiguous	ref|XP_001692585.1|, gb|EDP04063.1| predicted protein [Chlamydomonas reinhardtii], 1e-67 ; no conserved domain	3	5	-0.562	+
		GYTYDFEHGPHYLQPEK	3	4.14179	694.855	773.818	0	1	Unambiguous
		KGYTYDFEHGPHYLQPEK	3	3.85069	737.385	499.713	1	1	Unambiguous
Cre07.g349850.t1.2	14.2557	LWSWPLPGSAGGGVVPR	2	3.847	869.311	971.061	0	1	Unambiguous	ref|XP_001692590.1|, gb|EDP04068.1| predicted protein [Chlamydomonas reinhardtii], 3e-108; gnl|CDD|238121 cd00200, WD40, WD40 domain, 8e-27	4	4	-0.099	(+)
		SASAAAAAAAAASTAAK	2	3.78244	682.02	976.398	0	1	Unambiguous
		AVAAAAATPLPGAGK	2	3.3804	634.063	1102.43	0	1	Unambiguous
		ELGSTYVYESVR	2	3.24583	702.774	1321.01	0	1	Unambiguous
Cre07.g357200.t1.2	7.45659	ILTANLWSAELAK	2	4.26301	716.304	1253.68	0	1	Unambiguous	ref|XP_001703656.1|, dbj|BAF46285.1|, gb|EDO96405.1| UDP-glucose 6-dehydrogenase [Chlamydomonas reinhardtii], 0.0; gnl|CDD|177986 PLN02353, PLN02353, probable UDP-glucose 6-dehydrogenase, 0.0	2	2	-0.056	(+)
		VLIGGADTESGQK	2	3.19358	638.59	1186.67	0	1	Unambiguous
Cre08.g362900.t1.3	7.71031	SVEENLFVDITSPSSSR	2	4.20987	934.732	828.394	0	1	Unambiguous	ref|XP_001696102.1|, gb|EDP01051.1| lumenal PsbP-like protein [Chlamydomonas reinhardtii], 0.0; gnl|CDD|177690 PLN00059, PLN00059, PsbP domain-containing protein 1, 1e-53	2	2	-0.429	(+)
		SVEDLGSPQDAANR	2	3.50044	729.757	-120.736	0	1	Unambiguous
Cre08.g364300.t1.2	6.47518	TSATVISEVVIENLVR	2	3.3246	865.708	253.682	0	1	Unambiguous	ref|XP_001696033.1|, gb|EDP00982.1| flagellar associated protein [Chlamydomonas reinhardtii], 0.0; gnl|CDD|234353 TIGR03788, marine_srt_targ, marine proteobacterial sortase target protein, 9e-46; gnl|CDD|238738 cd01461, vWA_interalpha trypsin inhibitor (ITI), 3e-43	2	2	0.069	+
		VSLTTFEPLAFEEGSYVLR	2	3.15058	1079.64	80.1942	0	1	Unambiguous
Cre08.g365900.t1.2	3.43157	TLPGVTAPFDNVFDPAGFLATASVK	2	4.78128	1268.53	290.704	0	1	Unambiguous	ref|XP_001696125.1|, gb|EDP01074.1| stress-related chlorophyll a/b binding protein 1, emb|CAA64632.1| LI818r-1 [Chlamydomonas reinhardtii], 0.0; gnl|CDD|215956 pfam00504, Chloroa_b-bind, Chlorophyll A-B binding protein, 2e-42	2	8	0.031	(+)
		DLGLPLTPLPDNLK	2	3.43157	754.568	1506.17	0	1	Unambiguous
Cre08.g368450.t2.1	4.43986	GADGSAISTLTGTYPK	2	4.43986	770.585	904.15	0	1	Unambiguous	ref|XP_001696147.1| hypothetical protein CHLREDRAFT_175668, gb|EDP01096.1| predicted protein [Chlamydomonas reinhardtii], 8e-159; gnl|CDD|218763 pfam05817, Ribophorin_II, Oligosaccharyltransferase subunit Ribophorin II, 1e-32	2	4	0.542	+
		AAGEYEATLLVGDPSTPK	2	3.65547	910.532	628.757	0	1	Unambiguous
Cre08.g371450.t1.2	6.8747	GADGEQAPVPITEQTFSK	2	3.44394	938.204	259.966	0	1	Unambiguous	ref|XP_001701294.1|, gb|EDO97589.1| zeta-cop, subunit of COP-I complex [Chlamydomonas reinhardtii], 1e-129; gnl|CDD|227828 COG5541, RET3, Vesicle coat complex COPI, zeta subunit, 4e-33; gnl|CDD|110234 pfam01217, Clat_adaptor_s, Clathrin adaptor complex small chain, 3e-24	2	2	0.121	-
		YYTPEWSTVASQASFEK	2	3.43076	997.753	291.044	0	1	Unambiguous
Cre08.g378050.t1.2	22.6937	TMoYDDYAANAEEPIIYK	2	5.54525	1012.18	224.806	0	1	Unambiguous	ref|XP_001694369.1|, gb|AAS58503.1|, gb|EDP02802.1| mitochondrial NADH:ubiquinone oxidoreductase 16 kDa subunit precursor [Chlamydomonas reinhardtii], 6e-91; no conserved domain	4	5	-0.882	-
		DPSELQAAATSVEAR	2	5.23548	773.73	1097.92	0	1	Unambiguous
		RDPSELQAAATSVEAR	3	4.30217	568.114	864.441	1	1	Unambiguous
		TMYDDYAANAEEPIIYK	2	3.64604	1004.14	187.341	0	1	Unambiguous
Cre08.g378750.t1.1	13.2846	AEAEALADAATSPSSTSSR	2	5.46543	911.922	543.939	0	1	Unambiguous	ref|XP_001694360.1|, gb|EDP02793.1| predicted protein [Chlamydomonas reinhardtii], 3e-163; no conserved domain	3	3	-0.18	(+)
		ADEAAVQAALADDGGWVGTPDPSK	2	4.40226	1171.15	83.3716	0	1	Unambiguous
		GVGLTSSDIFSLAR	2	3.41688	712.737	1198.48	0	1	Unambiguous
Cre08.g379200.t1.3	13.6016	QLTDEEIDSLALVAVAGMoAAEGR	2	5.07692	1188.24	126.947	0	1	Unambiguous	ref|XP_001694244.1|, gb|EDP02677.1| predicted protein [Chlamydomonas reinhardtii], 0.0 ; no conserved domain	4	6	-0.011	+
		EYEEVMoGQTADLYDLQR	2	4.6655	1039.05	567.572	0	1	Unambiguous
		EYEEVMGQTADLYDLQR	2	4.64442	1031.46	961.208	0	1	Unambiguous
		QLTDEEIDSLALVAVAGMAAEGR	3	3.88023	787.286	280.528	0	1	Unambiguous
Cre08.g382300.t1.2	4.63418	SGEAVEPDQSFGLVAQQAEFFR	2	4.63418	1206.81	189.546	0	1	Unambiguous	ref|XP_001694326.1|, gb|EDP02759.1| CGLD23 protein required for cyt b6 assembly, gb|ABP57444.1| CCB4, 0.0; gnl|CDD|221004 pfam11152, Protein of unknown function (DUF2930), 7e-79	2	6	0.133	(+)
		EVAAVDLEGSTVDFVEPGLKPYAALLR	3	3.9946	954.632	827.701	0	1	Unambiguous
Cre08.g385200.t1.1	19.5373	IIGFDEYMNLVLDEAEEVSMK	2	6.77659	1223.78	568.711	0	1	Unambiguous	ref|XP_001694206.1|, gb|EDP02639.1| small nuclear ribonucleoprotein E [Chlamydomonas reinhardtii], 5e-55; gnl|CDD|212465 cd01718, Sm_E, Sm protein E, 5e-49	4	4	-0.275	-
		IIGFDEYMNLVLDEAEEVSMoK	2	5.93016	1231.22	114.651	0	1	Unambiguous
		IIGFDEYMoNLVLDEAEEVSMoK	2	3.56571	1239.5	337.813	0	1	Unambiguous
		GDNITLIQTTGR	2	3.26479	645.434	910.787	0	1	Unambiguous
Cre09.g386750.t1.2	38.7221	MoGYEVLFMoVDPIDEYAVQQLK	2	5.11975	1260.67	49.7387	0	1	Unambiguous	ref|XP_001695264.1|, gb|EDP01972.1| heat shock protein 90A [Chlamydomonas reinhardtii], 0.0 ; gnl|CDD|240341 PTZ00272, PTZ00272, heat shock protein 83 kDa (Hsp83); gnl|CDD|215774 pfam00183, HSP90, Hsp90 protein; 0.0	10	11	-0.585	(+)
		HSEFISYPISLWTEK	2	5.05579	919.777	886.143	0	1	Unambiguous
		ADGTLAITDSGIGMoTK	2	4.71612	784.631	948.574	0	1	Unambiguous
		NPDEVTKEEYAAFYK	2	4.46535	902.644	241.759	1	1	Unambiguous
		VQEVQHEWDLLNK	2	4.26181	819.695	338.206	0	1	Unambiguous
		SVLDNNPELYIHLQPNK	2	4.04309	997.748	227.921	0	1	Unambiguous
		ADGTLAITDSGIGMTK	2	3.80298	776.765	1126.48	0	1	Unambiguous
		SISNDWEDHLAVK	2	3.73718	757.661	387.487	0	1	Unambiguous
		GIVDSEDLPLNISR	2	3.54074	764.75	451.658	0	1	Unambiguous
		ADLINNLGTIAR	2	3.52006	636.649	1240.98	0	1	Unambiguous
Cre09.g387000.t1.2	6.94105	YVDPNFEPSVPVPEVAR	2	3.81237	958.756	806.025	0	1	Unambiguous	ref|XP_001694418.1|, gb|EDP02413.1| predicted protein [Chlamydomonas reinhardtii], 0.0; gnl|CDD|221294 pfam11891, DUF3411, Domain of unknown function (DUF3411), 1e-47	2	2	-0.018	(+)
		LEFVMoPTPPAQAPK	2	3.12868	771.66	330.411	0	1	Unambiguous
Cre09.g388200.t1.3	14.4824	GPLAEREPDHIFDYPAFK	3	4.64479	702.278	1323.09	1	1	Unambiguous	ref|XP_001694428.1|, gb|EDP02423.1 ribosomal protein L10, component of cytosolic 80S ribosome and 60S large subunit [Chlamydomonas reinhardtii], 4e-170; gnl|CDD|185498 PTZ00173, PTZ00173, 60S ribosomal protein L10, 6e-142	3	5	-0.643	-
		DNHGAVAEEALR	2	3.64063	642.107	1237.77	0	1	Unambiguous
		ENVTSEALEAAR	2	3.07012	645.537	335.704	0	1	Unambiguous
Cre09.g391650.t1.2; Cre09.g391450.t1.2	3.35411	GINVYTHGEMoLPAHGYPGLK	3	3.52989	724.469	606.185	0	1	Unambiguous	ref|XP_001694454.1|, gb|EDP02449.1| hybrid-cluster protein [Chlamydomonas reinhardtii], 0.0; gnl|CDD|235391 PRK05290, PRK05290, hybrid cluster protein, 0.0	2	2	0.053	(+)
		IFDQDFGTLPGTDLPR	2	3.35411	896.74	324.097	0	1	Unambiguous
Cre09.g392350.t2.1 ; Cre09.g392350.t1.2	3.85642	FGAVEDAFVATDR	2	3.85642	700.545	1722.89	0	1	Unambiguous	ref|XP_001694459.1|, gb|EDP02454.1| glycine-rich RNA-binding protein [Chlamydomonas reinhardtii], 1e-52 / 6e-97; gnl|CDD|240845 cd12399, RRM_HP0827_like, RNA recognition motif in Helicobacter pylori HP0827 protein, 6e-29; gnl|CDD|223796 COG0724, COG0724, RNA-binding proteins (RRM domain), 7e-27 / 3e-27	2	3	-0,651 / -0,633	(+)
		ADDLTNLFSK	2	3.40718	562.655	658.398	0	1	Unambiguous
Cre09.g392500.t1.2	3.13972	FKDVEAEVYNALLTLINDTK	2	6.43422	1149.49	764.784	1	1	Unambiguous	ref|XP_001694460.1|, gb|EDP02455.1| predicted protein [Chlamydomonas reinhardtii], 0.0; no conserved domain	4	9	-0.544	(+)
		LQAEVLHPLDQWQAAYR	2	4.81153	1020.31	769.318	0	1	Unambiguous
		DVEAEVYNALLTLINDTK	2	4.30158	1011.65	620.613	0	1	Unambiguous
		EAGIVGSGVAFDVLTAAGSDLR	2	3.13972	1054.13	1028.23	0	1	Unambiguous
Cre09.g393200.t1.2	42.4762	DILLLDVTPLSLGIETLGGVFTR	2	5.58619	1222.14	361.93	0	1	Unambiguous	ref|XP_001694468.1|, gb|EDP02463.1| heat shock protein 70C [Chlamydomonas reinhardtii], 0.0; gnl|CDD|234715 PRK00290, dnaK, molecular chaperone DnaK, 0.0	9	11	-0.289	(+)
		IQSSGGLSDDQINQMVR	2	5.34193	925.215	828.334	0	1	Unambiguous
		IQSSGGLSDDQINQMoVR	2	4.62042	932.653	221.139	0	1	Unambiguous
		IINEPTAAALAYGTDK	2	4.20693	824.663	278.92	0	1	Unambiguous
		NEADTAIYTTEK	2	4.12394	678.553	343.901	0	1	Unambiguous
		GVNPDEVVAMGAAIQGGVLR	2	3.778	977.274	264.899	0	1	Unambiguous
		IINEPTAAALAYGTDKK	2	3.72922	888.488	8.817	1	1	Unambiguous
		SQVFSTAADNQTQVGIK	2	3.7121	898.551	1220.63	0	1	Unambiguous
		AASQSEDLPDLK	2	3.65832	638.04	1134.2	0	1	Unambiguous
Cre09.g396650.t1.2	7.53117	KLDNLDAAILPSSTR	2	4.31821	808.196	927.513	1	1	Unambiguous	ref|XP_001694504.1|, gb|EDP02499.1| phosphate acetyltransferase [Chlamydomonas reinhardtii], 0.0; gnl|CDD|235537 PRK05632, PRK05632, phosphate acetyltransferase, 0.0	2	2	0.093	(+)
		LDEVQTAMGAQR	2	3.21296	660.689	1309.27	0	1	Ambiguous
Cre09.g397200.t1.2	19.94	AAVAQDDITGDGTTSIVLLIGELMK	2	5.35523	1266.63	364.535	0	1	Unambiguous	ref|XP_001694510.1|, gb|EDP02505.1| T-complex protein, zeta subunit [Chlamydomonas reinhardtii], 0.0; gnl|CDD|233827 TIGR02347, chap_CCT_zeta, T-complex protein 1, zeta subunit, 0.0	5	5	-0.167	-
		LAEPLADQLTDIVTDSVLMVR	2	3.91479	1150.17	44.6936	0	1	Unambiguous
		SEVNSGFFYSSADQR	2	3.71595	847.664	339.974	0	1	Unambiguous
		LAEPLADQLTDIVTDSVLMoVR	2	3.50648	1158.42	267.114	0	1	Unambiguous
		LGLDAFAEALLGLAK	2	3.44755	751.413	-28.9875	0	1	Unambiguous
Cre09.g400650.t1.2	5.68764	VAAEVDGEVLGEEFK	2	5.68764	797.674	1603.34	0	1	Unambiguous	ref|XP_001695102.1|, gb|EDP01810.1| ribosomal protein S6 [Chlamydomonas reinhardtii], 1e-176; gnl|CDD|185404 PTZ00028, PTZ00028, 40S ribosomal protein S6e, 1e-83	5	14	-0.945	-
		KGEQELPGLTDEEKPR	3	5.05357	609.451	224.4	1	1	Unambiguous
		RVAAEVDGEVLGEEFK	2	4.0675	874.755	352.181	1	1	Unambiguous
		GEQELPGLTDEEKPR	2	3.7367	849.594	203.64	0	1	Unambiguous
		KLEVDDEAK	2	3.21382	524.216	848.837	1	1	Unambiguous
Cre09.g402950.t1.3	5.13046	LVGQGAESEGGAGNVADIGK	2	5.13046	915.132	192.829	0	1	Unambiguous	ref|XP_001695119.1|, gb|EDP01827.1| predicted protein [Chlamydomonas reinhardtii], 2e-136 ; gnl|CDD|235906 PRK07003, PRK07003, DNA polymerase III subunits gamma and tau, 7e-06	3	5	-0.35	+
		KFDQGAVEDLVALK	2	3.22372	767.918	1300.36	1	1	Unambiguous
		NTQSFLTTTLPGK	2	3.19181	705.244	1229.02	0	1	Unambiguous
Cre09.g405350.t2.1	7.84103	AQELSQQVQDAQR	2	4.22974	751.435	748.005	0	1	Unambiguous	ref|XP_001697666.1|, gb|EDP00060.1| hypothetical protein CHLREDRAFT_185006 [Chlamydomonas reinhardtii], 3e-135; gnl|CDD|233757 TIGR02168, SMC_prok_B, chromosome segregation protein SMC, common bacterial type, 8e-06	2	2	-0.677	(+)
		LEQSMoSDLSVTETELR	2	3.61129	927.302	-152.313	0	1	Unambiguous
Cre09.g405500.t1.3	3.94624	STDAQLDALYAASASWLSSSQK	2	4.37124	1150.89	289.843	0	1	Unambiguous	ref|XP_001697668.1|, gb|EDP00062.1| hypothetical protein CHLREDRAFT_192823 [Chlamydomonas reinhardtii], 1e-168; no conserved domain	5	15	0.049	(+)
		LSAAYLYPLVQPVADPALDK	2	3.99423	1073.17	542.829	0	1	Unambiguous
		ALADPDAAVAAALDAWTK	2	3.94624	886.755	1464.2	0	1	Unambiguous
		FASGAAYVEGGYQK	2	3.85364	724.638	402.441	0	1	Unambiguous
		LADSNIAAFR	2	3.73101	540.099	1502.46	0	1	Unambiguous
Cre09.g405850.t1.1	25.5194	GAMLADVVTIIGTLDVVFGEIDR	2	5.34541	1203.28	528.349	0	1	Unambiguous	ref|XP_001697607.1|, gb|AAQ63700.1| NADH:ubiquinone oxidoreductase 49 kD subunit, gb|EDP00001.1| NADH:ubiquinone oxidoreductase 49 kDa ND7 subunit [Chlamydomonas reinhardtii], 0.0 ; gnl|CDD|180385 PRK06075, PRK06075, NADH dehydrogenase subunit D, 0.0	5	11	-0.159	(+)
		SPGYAHLQMTDVISR	2	4.17547	838.017	119.56	0	1	Unambiguous
		LYTEGFHVPAGETYR	2	3.97882	871.725	1494.1	0	1	Unambiguous
		VGGVSQDLPIGLLR	2	3.93441	713.391	1366.54	0	1	Unambiguous
		GAMoLADVVTIIGTLDVVFGEIDR	2	3.6749	1210.66	12.984	0	1	Unambiguous
Cre09.g407300.t1.3	18.4965	AQEAAAAAAAGSGVGGGSSSGGGR	2	6.58105	952.608	170.084	0	1	Unambiguous	ref|XP_005848593.1|, gb|EFN56491.1| hypothetical protein CHLNCDRAFT_57462 [Chlorella variabilis], 3e-58; gnl|CDD|223669 COG0596, MhpC, Predicted hydrolases or acyltransferases (alpha/beta hydrolase superfamily), 6e-21	4	4	0.005	(+)
		ALIAGDDTGVNYVR	2	4.4352	733.11	999.33	0	1	Unambiguous
		EVPQEVIDGFLLPLR	2	3.91295	864.38	1616.85	0	1	Unambiguous
		QDAAVPLAAAEAVAEALR	2	3.56728	884.313	947.068	0	1	Unambiguous
Cre09.g407700.t1.2	7.34828	VVTIDSYEDVPENDEVALK	2	4.13909	1069.09	997.266	0	1	Unambiguous	ref|XP_001697622.1|, gb|EDP00016.1| cysteine endopeptidase [Chlamydomonas reinhardtii], 0.0; gnl|CDD|215726 pfam00112, Peptidase_C1, Papain family cysteine protease, 3e-116	2	2	-0.349	(+)
		AAAHQPVAVAIEADAK	2	3.20919	781.364	-72.7385	0	1	Unambiguous
Cre09.g410700.t1.2	18.6134	SKEALEGVAMoELEDSLYPLLR	2	4.3051	1190.75	537.573	1	1	Unambiguous	ref|XP_001696786.1|, emb|CAC19083.2|, gb|EDP00894.1| NADP-Malate dehydrogenase [Chlamydomonas reinhardtii], 0.0; gnl|CDD|215060 PLN00112, PLN00112, malate dehydrogenase (NADP), 0.0	5	8	-0.215	(+)
		SKEALEGVAMELEDSLYPLLR	3	4.22138	789.443	1309.52	1	1	Unambiguous
		LSYDTQNEDASLTR	2	3.63367	807.531	810.945	0	1	Unambiguous
		SSAASTAVSVADAIR	2	3.53533	703.561	274.228	0	1	Unambiguous
		ADLLQQNGEIFQVQGR	2	3.09067	909.099	690.692	0	1	Unambiguous
Cre09.g411200.t1.2	3.63797	DGSIQAWYPNNPVLR	2	3.63797	866.085	749.451	0	1	Unambiguous	ref|XP_001696792.1|, gb|EDP00900.1| rieske [2Fe-2S] protein [Chlamydomonas reinhardtii], 0.0; gnl|CDD|205979 pfam13806, Rieske_2, Rieske-like [2Fe-2S] domain, 8e-24	2	2	-0.135	+
		SPAEGAYSEGFIK	2	3.57932	678.698	546.851	0	1	Unambiguous
Cre09.g411900.t1.2	17.4334	LFQYDGALSEVDPEISALITK	2	6.38069	1155.68	504.58	0	1	Unambiguous	ref|XP_001696797.1|, gb|EDP00905.1| serine hydroxymethyltransferase 3 [Chlamydomonas reinhardtii], 0.0; gnl|CDD|215639 PLN03226, PLN03226, serine hydroxymethyltransferase, 0.0	3	4	-0.219	(+)
		GLELIASENFTSK	2	4.51943	705.761	1263.67	0	1	Unambiguous
		LNEATGTIDYETLEK	2	3.46976	848.786	-155.108	0	1	Unambiguous
Cre09.g415800.t1.2	11.898	VADNLADAVLDNPQAGER	2	4.73406	935.303	900.536	0	1	Unambiguous	ref|XP_001696827.1| hypothetical protein CHLREDRAFT_192147, gb|EDP00935.1| predicted protein [Chlamydomonas reinhardtii], 0.0; gnl|CDD|111714 pfam02847, MA3, MA3 domain. Domain in DAP-5, eIF4G, MA-3 and other proteins, 1e-30	3	3	0.023	(+)
		DAIAEYGTSNDVAEVAR	2	3.73147	891.302	428.168	0	1	Unambiguous
		AAISSLLAEYLGASR	2	3.43252	761.701	372.688	0	1	Unambiguous
Cre09.g415850.t1.2	7.69067	GLVEGTLYGLGSLFR	2	4.26098	792.185	946.8	0	1	Unambiguous	ref|XP_001696746.1|, gb|AAR82949.1|, gb|AAR82950.1|, gb|EDP00854.1| gamma carbonic anhydrase [Chlamydomonas reinhardtii], 0.0; gnl|CDD|215167 PLN02296, PLN02296, carbonate dehydratase, 6e-87; gnl|CDD|100051 cd04645, LbH_gamma_CA_like, Gamma carbonic anhydrase-like, 3e-81	3	5	-0.006	(+)
		GVGAALDELGSMVQGPQGSVK	2	3.94353	1001.71	1194.21	0	1	Unambiguous
		GVGAALDELGSMoVQGPQGSVK	2	3.42969	1008.56	49.9543	0	1	Unambiguous
Cre09.g416050.t1.2	17.0707	GVYETPGGTILQVAHR	2	3.70851	850.138	807.022	0	1	Unambiguous	ref|XP_001696749.1|, gb|EDP00857.1| argininosuccinate synthase [Chlamydomonas reinhardtii], 0.0; gnl|CDD|234785 PRK00509, PRK00509, argininosuccinate synthase, 0.0	5	5	-0.32	-
		FEVGYYSLKPDIK	2	3.56883	780.018	136.639	0	1	Unambiguous
		LNELGGQNGIGR	2	3.45947	614.434	176.564	0	1	Unambiguous
		GNPVAIDGVPMSPATILTK	2	3.19515	942.208	1270.64	0	1	Unambiguous
		EVGADAVSHGATGK	2	3.13874	649.339	-742.39	0	1	Unambiguous
Cre09.g416800.t1.2	8.77556	LGAGLALASSSATPGAK	2	4.47125	736.584	236.817	0	1	Unambiguous	ref|XP_001696839.1| hypothetical protein CHLREDRAFT_192175, gb|EDP00947.1| predicted protein [Chlamydomonas reinhardtii], 1e-148; no conserved domain	2	3	-0.317	(+)
		ATALLDPSSGTVGPYR	2	4.30431	803.599	848.233	0	1	Unambiguous
Cre09.g417150.t1.2	20.1119	GFFEVTHDISALTAADFLR	2	4.73262	1055.61	72.0158	0	1	Unambiguous	ref|XP_001696763.1|, gb|EDP00871.1| catalase/peroxidase [Chlamydomonas reinhardtii], 0.0; gnl|CDD|215328 PLN02609, PLN02609, catalase, 0.0	5	6	-0.412	(+)
		IWVGYWSQADPQLGAR	2	4.38686	924.16	210.431	0	1	Unambiguous
		VAAVSSAPLSGR	2	3.79636	558.537	1295.07	0	1	Unambiguous
		EGNFDMVGNNMoPVFFIR	2	3.69673	1002.36	399.887	0	1	Unambiguous
		EGNFDMoVGNNMoPVFFIR	2	3.49929	1010.67	700.497	0	1	Unambiguous
Cre09.g417200.t1.2	14.651	EHLSLAGSALSLAVPGSSPSAPELAEAAAGALAEYLR	3	5.5828	1193.84	744.214	0	1	Unambiguous	ref|XP_001696843.1|, gb|EDP00951.1| predicted protein [Chlamydomonas reinhardtii], 0.0; no conserved domain	3	4	0.236	(+)
		QQAAASALAAALVQSEER	2	4.54279	907.716	267.022	0	1	Unambiguous
		AASTPAALEAAGSGVTAEAVLSK	2	4.52542	1036.63	76.8606	0	1	Unambiguous
Cre10.g417700.t1.2	21.6379	SLNTVWAEHLSEEVK	2	4.25565	871.792	402.193	0	1	Unambiguous	ref|XP_001702641.1|, gb|EDP06420.1| ribosomal protein L3, component of cytosolic 80S ribosome and 60S large subunit [Chlamydomonas reinhardtii], 0.0; gnl|CDD|240267 PTZ00103, PTZ00103, 60S ribosomal protein L3, 0.0	6	7	-0.531	(+)
		QVSVDAVFQPNEMIDTIAITK	2	4.19458	1160.57	407.457	0	1	Unambiguous
		GDASHLATTEFDVTK	2	3.52671	796.416	41.0419	0	1	Unambiguous
		QVSVDAVFQPNEMoIDTIAITK	2	3.49993	1168.32	194.005	0	1	Unambiguous
		KGDASHLATTEFDVTK	2	3.09165	860.252	-207.921	1	1	Unambiguous
		KAIEAELAALK	2	3.06934	579.743	1540.83	1	1	Unambiguous
Cre10.g419950.t1.3	7.89824	TYVAQLLENVFLGGR	2	4.08594	841.247	936.682	0	1	Unambiguous	ref|XP_001702784.1|, gb|EDP06563.1| predicted protein [Chlamydomonas reinhardtii], 0.0; gnl|CDD|197735 smart00454, SAM, Sterile alpha motif, 3e-06	2	2	-0.34	(+)
		MGFGLMDVAFDNMISDMIVAAK	2	3.8123	1189.02	389.193	0	1	Unambiguous
Cre10.g421600.t1.2	9.17202	SVGSDEIWTTAEAALVEALNAK	2	5.61437	1138.75	595.293	0	1	Unambiguous	ref|XP_001702766.1|, gb|EDP06545.1| predicted protein [Chlamydomonas reinhardtii], 0.0; gnl|CDD|237050 PRK12305, thrS, threonyl-tRNA synthetase, 0.0	2	4	-0.276	(+)
		GFFYDFAWPADSPLTEK	2	3.55765	997.405	1444.5	0	1	Unambiguous
Cre10.g422600.t1.1	9.76108	EAQSGLGTAAVIVMDK	2	4.94183	796.485	1345.9	0	1	Unambiguous	ref|XP_001702590.1|, gb|EDP06369.1| NADH:ubiquinone oxidoreductase 51 kDa subunit [Chlamydomonas reinhardtii], 0.0 ; gnl|CDD|178678 PLN03132, PLN03132, NADH dehydrogenase (ubiquinone) flavoprotein 1, 0.0	3	3	-0.229	(+)
		LEEIDMLWEITK	2	4.81925	761.717	1744.55	0	1	Unambiguous
		TSFGGLKDEDR	2	3.36727	614.086	2101.61	1	1	Unambiguous
Cre10.g423300.t1.1	28.5652	GFAVADVDYGGSTGYGTAYR	2	5.55242	1014.17	207.577	0	1	Unambiguous	ref|XP_001702750.1|, gb|EDP06529.1| predicted protein [Chlamydomonas reinhardtii], 0.0; gnl|CDD|224423 COG1506, DAP2, Dipeptidyl aminopeptidases/acylaminoacyl-peptidases, 1e-53	7	7	-0.115	(+)
		ATPTTAGVGEWESPITSAFITEK	2	4.49115	1197.55	375.312	0	1	Unambiguous
		LDSGLTSFASGPAVR	2	4.45977	740.116	986.787	0	1	Unambiguous
		DQALYSQDVSNPK	2	3.99446	733.649	1087.69	0	1	Unambiguous
		DQTSGAELGPDQVVNR	2	3.5587	843.645	280.661	0	1	Unambiguous
		VTVGAIASAADR	2	3.2634	566.342	937.165	0	1	Unambiguous
		APGAPVLVTPGSEAR	2	3.24536	712.067	949.825	0	1	Unambiguous
Cre10.g429100.t1.2	4.70858	IPELLETIQADMFAAAK	2	4.70858	931.289	318.512	0	1	Unambiguous	ref|XP_001702525.1|, gb|EDP06304.1| predicted protein [Chlamydomonas reinhardtii], 0.0; gnl|CDD|236327 PRK08661, PRK08661, prolyl-tRNA synthetase, 0.0	2	3	-0.525	-
		LGVQNSYFPLFITEDVLNTEK	2	4.65823	1214.44	256.371	0	1	Unambiguous
Cre10.g430500.t1.2	17.5629	SQEQVAAEQSEAAAAATK	2	5.80334	895.496	71.4125	0	1	Unambiguous	ref|XP_001702511.1|, gb|EDP06290.1| predicted protein [Chlamydomonas reinhardtii], 8e-128; gnl|CDD|238112 cd00189, TPR, Tetratricopeptide repeat domain, 4e-14	4	4	-0.372	-
		VAEGGAAAAAANPGEFSFK	2	4.87125	883.552	702.949	0	1	Unambiguous
		ALDSTIHAEAATPLFAK	2	3.56971	878.713	279.04	0	1	Unambiguous
		DVAATGLTGWGQVHQLQGNR	2	3.31864	1055.41	826.34	0	1	Unambiguous
Cre10.g433600.t1.2	10.1074	GEVSLLPWAELDGGLTAEAAAIR	2	6.04734	1170.71	511.716	0	1	Unambiguous	ref|XP_001702476.1|, gb|EDP06255.1| 5,10-methylenetetrahydrofolate reductase [Chlamydomonas reinhardtii], 0.0; gnl|CDD|215296 PLN02540, PLN02540, methylenetetrahydrofolate reductase, 0.0	2	2	-0.133	(+)
		SPAYGALSDHQFMR	2	4.06001	790.613	308.207	0	1	Unambiguous
Cre10.g434200.t1.1	3.59616	IAELQLAEQQSFK	2	4.17663	754.071	1548.09	0	1	Unambiguous	ref|XP_001702471.1|, gb|EDP06250.1| predicted protein [Chlamydomonas reinhardtii], 4e-116; gnl|CDD|237177 PRK12704, PRK12704, phosphodiesterase, 3e-06	2	2	-0.48	+
		QVQQLEQQLNSK	2	3.59616	722.579	962.586	0	1	Unambiguous
Cre10.g434450.t1.2	20.5584	NWSFEDVHVDFPK	2	4.47837	811.392	1250.15	0	1	Unambiguous	ref|XP_001702653.1|, gb|AAQ55458.1|, gb|EDP06432.1| NADH:ubiquinone oxidoreductase 39 kDa subunit [Chlamydomonas reinhardtii], 0.0; gnl|CDD|187579 cd05271, NDUFA9_like_SDR_a, NADH dehydrogenase (ubiquinone) 1 alpha subcomplex, subunit 9, 39 kDa, (NDUFA9) -like, 5e-114	9	18	-0.117	(+)
		IQPTYVLDVADAVAALLR	2	4.24837	964.739	200.036	0	1	Unambiguous
		QMGDLGQIVLLPELDIR	2	4.03303	956.282	792.812	0	1	Unambiguous
		TLYLGGPEVLTMR	2	4.02351	726.832	1981.87	0	1	Unambiguous
		VTDGLAIEPVR	2	3.91997	586.227	1531.48	0	1	Unambiguous
		MoLPGLPMoTSPLATEDYVEEMLR	2	3.82221	1263.67	446.455	0	1	Unambiguous
		MoLPGLPMTSPLATEDYVEEMLR	2	3.76646	1255.2	77.2503	0	1	Unambiguous
		MLPGLPMTSPLATEDYVEEMLR	2	3.55981	1247.74	503.477	0	1	Unambiguous
		SSVSGITATVFGANGFLGSYIVNELAK	2	3.16569	1352.32	451.748	0	1	Unambiguous
Cre10.g434750.t1.2	5.48987	VSVIGWGSQAPAQAQNLR	2	5.48987	942.682	1254.63	0	1	Unambiguous	ref|XP_001702649.1|, gb|EDP06428.1| acetohydroxy acid isomeroreductase [Chlamydomonas reinhardtii], 0.0; gnl|CDD|223137 COG0059, IlvC, Ketol-acid reductoisomerase, 6e-57	3	6	-0.122	(+)
		FDYIIEQQAFVDIDSGK	2	4.09068	994.751	266.946	0	1	Unambiguous
		FGPTEEYIVR	2	3.24245	606.601	1306.58	0	1	Unambiguous
Cre10.g435800.t1.2	8.88657	AGRPIPVPGSGQQVTQLGHVK	3	5.62611	709.509	154.97	0	1	Unambiguous	ref|XP_001690407.1|, gb|EDP05666.1| chloroplast stem-loop-binding protein [Chlamydomonas reinhardtii], gb|AAO22242.1| 38 kDa ribosome-associated protein precursor [Chlamydomonas reinhardtii], 0.0; gnl|CDD|215029 PLN00016, PLN00016, RNA-binding protein, 0.0	2	2	-0.521	-
		VASEIPDDTPSSFADFSR	2	3.26046	971.291	354.06	0	1	Unambiguous
Cre10.g436050.t1.2	7.45942	SPNAVNPVVEGK	2	4.12246	606.674	1400.34	0	1	Unambiguous	ref|XP_001690591.1|, gb|EDP05850.1|, gb|ACV41089.1| chloroplast Fe superoxide dismutase 1 precursor [Chlamydomonas reinhardtii], 1e-172; gnl|CDD|215369 PLN02685, PLN02685, iron superoxide dismutase, 9e-104	2	2	-0.414	-
		RPDYITTFMoEK	2	3.33695	709.181	473.741	0	1	Unambiguous
Cre10.g436650.t1.3	7.75657	ALVMDEVDVLLGER	2	3.94402	780.235	416.044	0	1	Unambiguous	ref|XP_001690583.1|, gb|EDP05842.1| DEAD/DEAH box helicase-related protein [Chlamydomonas reinhardtii], 0.0; gnl|CDD|223587 COG0513, SrmB, Superfamily II DNA and RNA helicases, 4e-44	2	2	-0.536	(+)
		GIVVAPTVELVQQVLR	2	3.81254	861.655	738.222	0	1	Unambiguous
Cre10.g438450.t1.3	3.12804	KGKQQPAAAAAAAGAEEGATMoER	3	4.09262	739.48	1051.77	2	1	Unambiguous	ref|XP_001690382.1| hypothetical protein CHLREDRAFT_169360 [Chlamydomonas reinhardtii], 0.0; no conserved domain	2	2	-0.014	(+)
		GWGKm2LPDSGAALPAFLYKmHVLKm	2	3.12804	1212.87	145.437	2	1	Unambiguous
Cre10.g439000.t1.3	15.9839	LQAAVENYMGLITASR	2	4.5663	869.731	894.229	0	1	Unambiguous	ref|XP_001690557.1| hypothetical protein CHLREDRAFT_99858, gb|EDP05816.1| predicted protein [Chlamydomonas reinhardtii], 0.0 ; gnl|CDD|226646 COG4178, COG4178, ABC-type uncharacterized transport system, permease and ATPase components, 1e-83	4	4	0.014	+
		TFYGLQQSAEVDNPDQR	2	3.8854	984.553	96.6545	0	1	Unambiguous
		ENAESIAFYDGDQDER	2	3.8849	930.182	314.254	0	1	Unambiguous
		VLAQSGISYVSVGHR	2	3.64732	787.23	383.619	0	1	Unambiguous
Cre10.g439600.t1.3	9.23948	AQQGEQGDVIEAAVLQLAR	2	4.88043	998.764	237.741	0	1	Unambiguous	ref|XP_001690372.1| hypothetical protein CHLREDRAFT_114371, gb|EDP05631.1| predicted protein [Chlamydomonas reinhardtii], 0.0; gnl|CDD|218791 pfam05879, RHD3, Root hair defective 3 GTP-binding protein (RHD3), 0.0; gnl|CDD|206650 cd01851, GBP, Guanylate-binding protein (GBP) family (N-terminal domain), 4e-50	2	2	-0.051	+
		STLLNYVFGTDFK	2	4.35905	753.638	995.815	0	1	Unambiguous
Cre10.g441400.t1.2	3.43436	MoLLLFETAAGFALFK	2	4.38457	844.984	620.709	0	1	Unambiguous	ref|XP_001690352.1|, gb|EDP05611.1| nucleolar protein, component of C/D snoRNPs [Chlamydomonas reinhardtii], 0.0; gnl|CDD|224415 COG1498, SIK1, Protein implicated in ribosomal biogenesis, Nop56p homolog, 8e-111; gnl|CDD|216709 pfam01798, Nop, Putative snoRNA binding domain, 4e-69	4	8	-0.414	-
		VDALGDTSDATVGIEAR	2	4.37171	845.611	228.694	0	1	Unambiguous
		AEEPAEEAEEEAPK	2	3.51002	764.753	-108.338	0	1	Unambiguous
		SAGLDFSAILEEEVEGALK	2	3.43436	990.51	1015.21	0	1	Unambiguous
Cre10.g444550.t1.2	10.4691	EQLGAIQADVVEEFLR	2	4.095	909.201	247.897	0	1	Unambiguous	ref|XP_001690496.1|, gb|EDP05755.1| signal peptide peptidase [Chlamydomonas reinhardtii], 0.0; gnl|CDD|132934 cd07023, S49_Sppa_N_C, Signal peptide peptidase A (SppA), a serine protease, 4e-74	3	3	-0.049	(+)
		AIVAEPLTITGSIGVVTGK	2	3.27852	914.277	811.333	0	1	Unambiguous
		GAGAFPSELLSAEELPYVAPDDSAK	2	3.09561	1268.44	646.856	0	1	Unambiguous
Cre10.g444800.t1.2	13.5682	TEAALTDLQAGADAQLK	2	5.75726	859.482	1208.68	0	1	Unambiguous	ref|XP_001690494.1|, gb|EDP05753.1| predicted protein [Chlamydomonas reinhardtii], 0.0; no conserved domain	3	5	-0.329	(+)
		DEASTSASQQSPTSDISSTINDVK	2	5.39872	1234.72	126.727	0	1	Unambiguous
		EGLEAANQVAAEGK	2	3.50019	693.682	-236.82	0	1	Unambiguous
Cre10.g445050.t1.2	3.96115	FPGLELVQQEQVDK	2	3.96115	816.275	1038.69	0	1	Unambiguous	ref|XP_001690490.1|, sp|A8IHV3.1|SLT3_CHLRE, gb|EDP05749.1| sodium/sulfate co-transporter CrSLT3 [Chlamydomonas reinhardtii], 0.0; gnl|CDD|238535 cd01115, SLC13_permease, Permease SLC13 (solute carrier 13), 5e-27	2	3	0.293	+
		ADGSSVDASDYLYK	2	3.77522	746.59	1011.3	0	1	Unambiguous
Cre10.g447100.t1.2	8.44291	LTEAPGDTLLTLTR	2	4.50324	752.243	1763.54	0	1	Unambiguous	ref|XP_002957063.1|, gb|EFJ41865.1| hypothetical protein VOLCADRAFT_83936 [Volvox carteri f. nagariensis], 1e-101; ref|XP_001698299.1|, gb|EDP07792.1| predicted protein [Chlamydomonas reinhardtii], 2e-85; gnl|CDD|216977 pfam02330, MAM33, Mitochondrial glycoprotein, 6e-21	2	2	-0.389	(+)
		EYQNWLSEVEAFVGGK	2	3.93966	928.661	230.342	0	1	Unambiguous
Cre10.g448650.t1.3	3.37652	SADTIVAAGGDGTLNEVVAALIK	2	3.79666	1093.22	119.425	0	1	Unambiguous	ref|XP_002957097.1|, gb|EFJ41899.1| hypothetical protein VOLCADRAFT_98148 [Volvox carteri f. nagariensis], 8e-69; gnl|CDD|237281 PRK13054, PRK13054, lipid kinase, 1e-48	2	2	-0.242	(+)
		WQAAALGLLGR	2	3.37652	579.2	1494.73	0	1	Unambiguous
Cre10.g450400.t1.2	3.58366	DTPENNAATSFEFSEATLK	2	4.55929	1036.68	198.056	0	1	Unambiguous	ref|XP_001698508.1|, gb|AAQ63695.1|, gb|EDP08001.1| NADH:ubiquinone oxidoreductase 24 kDa subunit [Chlamydomonas reinhardtii], 0.0; gnl|CDD|216393 pfam01257, Complex1_24kDa, Respiratory-chain NADH dehydrogenase 24 Kd subunit, 3e-74	4	4	-0.211	-
		GVSGFEYIYYEDLTPK	2	4.11781	941.181	243.7	0	1	Unambiguous
		DGETTLTGAPR	2	3.58366	560.227	1695.81	0	1	Unambiguous
		DIVNILDTIKK	2	3.48716	637.567	1859.15	1	1	Unambiguous
Cre10.g452050.t1.2	3.73381	NLSTHLADPWSTTVWQNDLAR	3	5.04041	809.527	567.834	0	1	Unambiguous	dbj|BAD06918.1| light-harvesting chlorophyll-a/b protein of photosystem I [Chlamydomonas reinhardtii], 0.0; gnl|CDD|215055 PLN00101, PLN00101, Photosystem I light-harvesting complex type 4 protein, 4e-76; gnl|CDD|215076 PLN00147, PLN00147, light-harvesting complex I chlorophyll-a/b binding protein Lhca5, 7e-71	7	22	-0.077	+
		YQDFVKPGSANQDPIFTNNK	3	4.72494	762.105	523.13	0	1	Unambiguous
		RDAALPSWMoPGADLPGYLNGTLPGDFGFDPLYLGQDPVK	3	4.33822	1393.5	343.572	1	1	Unambiguous
		WYAQAELMNAR	2	4.32248	677.592	1133.92	0	1	Unambiguous
		RDAALPSWMPGADLPGYLNGTLPGDFGFDPLYLGQDPVK	3	3.98663	1388.15	336.693	1	1	Unambiguous
		LPDGNEPGYPGGIFDPFGWSK	2	3.73381	1125.85	283.776	0	1	Unambiguous
		LAMoLAFAGFIGQAYTTGTTPLK	2	3.52176	1144.84	206.256	0	1	Unambiguous
Cre10.g456000.t1.2	3.88701	MoHAPPKPDDIPVMoETSK	3	3.90549	642.769	716.109	0	1	Unambiguous	ref|XP_001698550.1|, gb|EDP08043.1| flagellar associated protein, quinone reductase-like protein [Chlamydomonas reinhardtii], 0.0 ; gnl|CDD|179647 PRK03767, PRK03767, NAD(P)H:quinone oxidoreductase, 1e-75	4	10	-0.018	(+)
		TALESTGDVEAHLFR	2	3.88701	823.749	408.695	0	1	Unambiguous
		GGSPWGAGTLAGPDGSR	2	3.70578	772.157	374.535	0	1	Unambiguous
		LPDADAFVFGFPTR	2	3.68473	777.733	1080.67	0	1	Unambiguous
Cre10.g456050.t1.2	12.8219	IWQVAETLPAEVLEK	2	5.53157	864.281	933.532	0	1	Unambiguous	ref|XP_001698551.1|, gb|EDP08044.1| flagellar flavodoxin, gb|ABD62982.1| AGG4 [Chlamydomonas reinhardtii], 1e-141; gnl|CDD|179647 PRK03767, PRK03767, NAD(P)H:quinone oxidoreductase, 6e-85	5	8	-0.092	(+)
		ELTEADGFVFGFPTR	2	5.15277	844.819	1666.5	0	1	Unambiguous
		GGSPWGAGTLAGPDGSR	2	3.70578	772.157	374.535	0	1	Unambiguous
		GVEQVEGVEAK	2	3.58457	573.491	1212.54	0	1	Unambiguous
		QPGEDELQQAEILGK	2	3.45039	828.645	877.976	0	1	Unambiguous
Cre10.g456100.t1.2	3.58457	ELTEADGFVFGFPTR	2	5.15277	844.819	1666.5	0	1	Unambiguous	ref|XP_001698552.1|, gb|EDP08045.1| flagellar flavodoxin, gb|ABD62981.1| AGG3 [Chlamydomonas reinhardtii], 1e-141; gnl|CDD|179647 PRK03767, PRK03767, NAD(P)H:quinone oxidoreductase, 7e-82	4	5	-0.06	(+)
		IWQVAETLPEEVLEK	2	4.74992	893.057	649.264	0	1	Unambiguous
		GVEQVEGVEAK	2	3.58457	573.491	1212.54	0	1	Unambiguous
		QPGEDELQQAEILGK	2	3.45039	828.645	877.976	0	1	Unambiguous
Cre10.g461050.t1.2	32.3188	VSGPVVVADHMAGAAMYELVR	3	4.38696	725.57	1196.52	0	1	Unambiguous	ref|XP_001698410.1|, gb|EDP07903.1| vacuolar ATP synthase, subunit A [Chlamydomonas reinhardtii], 0.0; gnl|CDD|233245 TIGR01042, V-ATPase_V1_A, V-type (H+)-ATPase V1, A subunit, 0.0	8	8	-0.193	(+)
		EVLQKEDELNEIVQLVGK	2	4.31886	1042.32	238.673	1	1	Unambiguous
		GNEMAEVLAEFPALTMTLPDGR	2	4.22532	1181.98	342.92	0	1	Unambiguous
		GTVTYIAPTGHYNVEEEIIEVDFQGTK	3	4.04877	1005.1	930.326	0	1	Unambiguous
		GNEMAEVLAEFPALTMoTLPDGR	2	3.98872	1189.99	354.139	0	1	Unambiguous
		SLEPFYDKFDPEFVQLR	2	3.95257	1065.6	65.8655	1	1	Unambiguous
		DALAETDKIVLETAR	2	3.74976	822.814	-157.777	1	1	Unambiguous
		LAEMoPADSGYPAYLGAR	2	3.64785	899.321	-118.152	0	1	Unambiguous
Cre10.g462250.t1.2	11.8168	LDGQAMEILFAEEVAGGAGGGVQR	2	4.10523	1189.24	969.559	0	1	Unambiguous	ref|XP_001698607.1|, gb|EDP08100.1| RNA export factor [Chlamydomonas reinhardtii], 2e-92; gnl|CDD|241124 cd12680, RRM_THOC4, RNA recognition motif in THO complex subunit 4 (THOC4) and similar proteins, 1e-36	4	4	-0.835	-
		NLHHGVSADDVLELFSTLGAVK	2	4.10391	1161.65	32.5241	0	1	Unambiguous
		LDGQAMoEILFAEEVAGGAGGGVQR	2	3.60761	1196.75	560.172	0	1	Unambiguous
		LAMoSLDELIAQAGK	2	3.50775	738.957	764.962	0	1	Unambiguous
Cre11.g467400.t1.2	6.25046	LSGNTPSALGAAAK	2	3.18176	629.5	249.127	0	1	Unambiguous	ref|XP_001699530.1|, gb|EDO98593.1| predicted protein [Chlamydomonas reinhardtii], 2e-56; gnl|CDD|237030 PRK12270, kgd, alpha-ketoglutarate decarboxylase, 1e-16; gnl|CDD|236090 PRK07764, PRK07764, DNA polymerase III subunits gamma and tau, 3e-16	3	6	0.066	(+)
		ASGSAPAAAGASGASAAPSKPAAVK	2	3.17304	1027.11	71.9575	0	1	Unambiguous
		AAPAAAEPPAAAAPPAPPK	2	3.0687	833.549	116.521	0	1	Unambiguous
Cre11.g467700.t1.1	7.53681	LADNVADYVR	2	3.82862	568.573	496.929	0	1	Unambiguous	ref|XP_001699533.1|, gb|EDO98596.1| uroporphyrinogen-iii decarboxylase [Chlamydomonas reinhardtii], 0.0; gnl|CDD|215237 PLN02433, PLN02433, uroporphyrinogen decarboxylase, 0.0	2	2	-0.131	(+)
		MAFSTPEILHALLDK	2	3.70819	844.375	1096.29	0	1	Unambiguous
Cre11.g467900.t1.2	3.43985	SGGIMoAGHDYLDAPQVK	2	3.43985	888.261	377.928	0	1	Unambiguous	ref|XP_001696756.1|, gb|EDP00864.1| O-methyltransferase [Chlamydomonas reinhardtii], 3e-109; gnl|CDD|222236 pfam13578, Methyltransf_24, Methyltransferase domain, 1e-14	2	2	-0.108	+
		TGVELGVQR	2	3.22421	480.087	662.035	0	1	Unambiguous
Cre11.g468300.t1.2	19.5434	KELDGLLGDDSLGTVPFLVLGNK	2	4.30158	1200.93	233.312	1	1	Unambiguous	ref|XP_001699537.1|, gb|EDO98600.1| sar-type small GTPase [Chlamydomonas reinhardtii], 1e-138; gnl|CDD|206645 cd00879, Sar1, Sar1 is an essential component of COPII vesicle coats, 2e-104	5	5	-0.231	-
		ELDGLLGDDSLGTVPFLVLGNK	2	4.19168	1137.25	569.075	0	1	Unambiguous
		VVQHQPTQYPTSEEIQLGGINFK	3	3.86878	871.878	110.067	0	1	Unambiguous
		VDAIVYLVDSADR	2	3.74625	719.832	2024.98	0	1	Unambiguous
		IDIPTAASEDELR	2	3.43507	715.514	212.792	0	1	Unambiguous
Cre11.g469150.t1.2	13.3071	SPVASELKGEAEDLK	2	4.7445	787.19	357.163	1	1	Unambiguous	ref|XP_001699551.1|, gb|EDO98614.1| predicted protein [Chlamydomonas reinhardtii], 0.0 ; gnl|CDD|224117 COG1196, Smc, Chromosome segregation ATPases, 1e-06	3	3	0.253	+
		LAELVYPAGTLPAGLSVTTR	2	4.33115	1016.22	1133.77	0	1	Unambiguous
		ALATAAAAATAPAAAPAVAAAEPVVK	3	4.2314	749.726	849.763	0	1	Unambiguous
Cre11.g476750.t1.2	3.29342	LEEGEMPLNTYSNK	2	5.4597	814.104	1504.64	0	1	Unambiguous	ref|XP_001697352.1|, gb|EDP00292.1| ferredoxin-nadp reductase [Chlamydomonas reinhardtii], 0.0; gnl|CDD|215586 PLN03116, PLN03116, ferredoxin--NADP+ reductase, 0.0	11	18	-0.392	(+)
		TVPTKLEEGEMoPLNTYSNK	2	4.94936	1084.19	140.612	1	1	Unambiguous
		LEEGEMoPLNTYSNK	2	4.80155	821.065	228.245	0	1	Unambiguous
		TVPTKLEEGEMPLNTYSNK	2	4.44003	1076.31	255.129	1	1	Unambiguous
		IPFWEGQSYGVIPPGTKINSKm3	3	3.83541	787.663	300.292	1	1	Ambiguous
		IPFWEGQSYGVIPPGTKmINSKm2	3	3.81518	787.663	300.292	1	2	Ambiguous
		KmGLCSNFLCDATPGTEISMoTGPTGK	2	3.60685	1279.73	100.481	1	1	Unambiguous
		GLNYEEWVEGLK	2	3.47959	718.974	164.079	0	1	Unambiguous
		KmGLCSNFLCDATPGTEISMTGPTGK	2	3.41878	1271.66	43.4205	1	1	Unambiguous
		FTGLFWLFMoGVANSDAK	2	3.37911	960.757	296.932	0	1	Unambiguous
		LYDEELQAIAK	2	3.29342	647.831	1530.35	0	1	Unambiguous
Cre11.g477950.t1.3	3.10516	AQETAAAAAGQAQAAAADAAAK	2	5.87067	964.795	329.84	0	1	Unambiguous	ref|XP_001697306.1| hypothetical protein CHLREDRAFT_176621, gb|EDP00246.1| predicted protein [Chlamydomonas reinhardtii], 0.0; gnl|CDD|173412 PTZ00121, PTZ00121, MAEBL, 5e-21; gnl|CDD|236090 PRK07764, PRK07764, DNA polymerase III subunits gamma and tau, 4e-17; gnl|CDD|235334 PRK05035, PRK05035, electron transport complex protein RnfC, 3e-15	15	26	0.149	(+)
		VPAVVALLGTGASAAADPAAAEALR	2	5.76886	1132.69	935.882	0	1	Unambiguous
		YLAAHYAAEDPPLVYINHSAK	3	5.56446	782.563	1064.82	0	1	Unambiguous
		AQQNNDTAAELGWAAAR	2	5.33162	895.318	1555.01	0	1	Unambiguous
		DAAAAAQQQAAAAADAAK	2	5.00063	807.577	222.866	0	1	Unambiguous
		AAAASAQGALAAATGQAR	2	4.83841	779.287	482.678	0	1	Unambiguous
		AAESAAASAAQAQATAASAVSAVQDK	3	4.50078	783.042	408.681	0	1	Unambiguous
		AASAAAEQAQAAAVGAQQAAVEK	3	4.27611	705.837	1620.89	0	1	Unambiguous
		AGAAQAAATAAASQVAEAATGAAASAQSAAAAAVAAAGDK	3	4.03943	1105.71	746.504	0	1	Unambiguous
		ADDVAVQVGATAAGAAGAKPPAGVPK	3	3.93841	764.674	1215.74	0	1	Unambiguous
		AATVAADAQAAAAK	2	3.47507	616.277	1541.48	0	1	Unambiguous
		AAEAQAAAAGAAEQAQAAAANAQQAAADAAGK	3	3.46402	938.538	1511.92	0	1	Unambiguous
		AAADGAVANAQGAVTSFATK	2	3.34856	911.569	667.679	0	1	Unambiguous
		AQDAAAGAAAAATEK	2	3.17951	659.633	1224.29	0	1	Unambiguous
		AEDTAAAAQAQAAAAAESAR	2	3.10516	922.898	-45.8347	0	1	Unambiguous
Cre11.g479750.t1.2	7.30052	DLEPGFPQIILMAGLQGVGK	2	4.57919	1042.68	591.168	0	1	Unambiguous	ref|XP_001697320.1|, gb|EDP00260.1| chloroplast SRP54 subunit of signal recognition particle [Chlamydomonas reinhardtii], 0.0; gnl|CDD|236780 PRK10867, PRK10867, signal recognition particle protein, 0.0; gnl|CDD|223615 COG0541, Ffh, Signal recognition particle GTPase, 0.0	4	4	-0.277	(+)
		FDFNDFLNQWK	2	3.81175	737.361	24.1419	0	1	Unambiguous
		DLEPGFPQIILMoAGLQGVGK	2	3.48876	1050.53	440.6	0	1	Unambiguous
		LQVDEGMoMoAELR	2	3.36677	712.365	47.4255	0	1	Unambiguous
Cre12.g483950.t1.2	14.1531	MoNSQVSSLSLYDIAGTPGVAADVSHINTK	3	6.03863	998.286	458.314	0	1	Unambiguous	ref|XP_001703167.1|, sp|Q42686.1|MDHM_CHLRE malate dehydrogenase, mitochondrial [Chlamydomonas reinhardtii], 0.0; gnl|CDD|215058 PLN00106, PLN00106, malate dehydrogenase, 0.0	7	7	0.144	(+)
		NGLDVASVDVPVVGGHAGVTILPLFSQATPK	3	4.41556	1021.37	1122.44	0	1	Unambiguous
		MNSQVSSLSLYDIAGTPGVAADVSHINTK	3	3.91775	992.646	149.31	0	1	Unambiguous
		GFDKDGLAEALR	2	3.70367	647.051	1106.53	1	1	Unambiguous
		IHDLGPLSDYEK	2	3.66466	694.786	1349.68	0	1	Unambiguous
		TQDGGTEVVQAK	2	3.61926	617.044	379.916	0	1	Unambiguous
		RTQDGGTEVVQAK	2	3.16549	695.729	1250.18	1	1	Unambiguous
Cre12.g484000.t1.2	3.61373	INHLIDAGTWRPLDETLSPVDPLEFSDLK	3	6.04416	1098.07	154.115	0	1	Unambiguous	ref|XP_001703187.1|, gb|EDO96563.1| acetyl-coa carboxylase beta-carboxyltransferase subunit of plastidic multimeric ACCase [Chlamydomonas reinhardtii], 0.0; gnl|CDD|214384 CHL00174, accD, acetyl-CoA carboxylase beta subunit, 0.0	6	7	-0.099	(+)
		TGTGLLHGIPVALGVMoDFTYMoGGSMoGSVVGEK	3	4.58531	1077.33	130.912	0	1	Unambiguous
		TLVAGDAASSGSSR	2	4.33289	640.594	1212.59	0	1	Unambiguous
		GMoIPFGVQHGTFLTTEEK	2	4.17966	1005.22	716.78	0	1	Unambiguous
		GAAAPLDLQELLADPEALPGAMELAK	2	3.7766	1302.79	79.7049	0	1	Unambiguous
		TEELLAAQQDK	2	3.61373	623.517	317.372	0	1	Unambiguous
Cre12.g484200.t1.2	4.04351	AVGQDGLVAGQVVDIQSEDKEVGLDVLK	3	4.25607	961.594	434.163	1	1	Unambiguous	ref|XP_001703169.1|, gb|EDO96545.1| geranylgeranyl diphosphate synthase [Chlamydomonas reinhardtii], 0.0; gnl|CDD|173833 cd00685, Trans_IPPS_HT, Trans-Isoprenyl Diphosphate Synthases, head-to-tail, 2e-91	2	2	-0.073	(+)
		VYGEDIAILAGDALLSFSFEHIAR	3	4.04351	870.648	990.285	0	1	Unambiguous
Cre12.g485150.t1.2	13.0769	INWGAAGADIVIESTGVFTDIAK	2	5.57592	1174.77	132.25	0	1	Unambiguous	ref|XP_001703199.1|, gb|EDO96575.1| glyceraldehyde 3-phosphate dehydrogenase, dominant splicing variant [Chlamydomonas reinhardtii], 0.0; gnl|CDD|177912 PLN02272, PLN02272, glyceraldehyde-3-phosphate dehydrogenase, 0.0	3	5	-0.073	-
		ATMoLRPDIEVVAINDPFIDAEYMoAYMoFK	3	5.12786	1104.98	414.419	0	1	Unambiguous
		DGFLVEGR	1	2.37311	893.521	1195.71	0	1	Unambiguous
Cre12.g486100.t1.2	13.6423	LGGAVDDDMANLLVAQLLYLDSVDNKR	3	4.86757	974.517	1042.21	1	1	Unambiguous	ref|XP_001690891.1|, gb|EDP05337.1| active subunit of the chloroplast ClpP complex [Chlamydomonas reinhardtii], 0.0; gnl|CDD|178955 PRK00277, clpP, ATP-dependent Clp protease proteolytic subunit, 3e-112	3	3	-0.071	(+)
		LGGAVDDDMANLLVAQLLYLDSVDNK	2	4.78657	1382.28	416.826	0	1	Unambiguous
		DTDRDFFMoSPQEAIEYGLVDAIISKPQMoLQSR	3	3.98815	1245.32	308.901	1	1	Unambiguous
Cre12.g490000.t1.2	6.8653	LVAPPLYVLTTQTLDK	2	4.02843	887.736	1377.14	0	1	Unambiguous	ref|XP_001691118.1|, gb|EDP05564.1| eukaryotic initiation factor [Chlamydomonas reinhardtii], 0.0; gnl|CDD|240329 PTZ00248, PTZ00248, eukaryotic translation initiation factor 2 subunit 1, 3e-132	3	4	-0.389	-
		DLEALYDNIAWPLYK	2	3.47852	913.81	1473.54	0	1	Unambiguous
		GAAATALLSSEVR	2	3.38678	624.288	1514.6	0	1	Unambiguous
Cre12.g494050.t1.2	19.391	SDGVKDELVLQGNDLENVSR	2	6.31426	1094.31	239.842	1	1	Unambiguous	ref|XP_001700532.1|, gb|EDO97976.1| ribosomal protein L9 [Chlamydomonas reinhardtii], 2e-134; gnl|CDD|240234 PTZ00027, PTZ00027, 60S ribosomal protein L6, 1e-87	3	5	-0.177	-
		HLAVDMoFLTEEDGQK	2	4.91274	875.187	314.23	0	1	Unambiguous
		FLDGIYVSEK	2	3.576	586.94	1933.89	0	1	Unambiguous
Cre12.g494350.t1.2	3.92255	VNFILDNLPVTVYDLLDEK	2	4.09848	1110.75	141.09	0	1	Unambiguous	ref|XP_001700530.1|, gb|EDO97974.1| EMP/nonaspanin domain family protein [Chlamydomonas reinhardtii], 0.0; gnl|CDD|217309 pfam02990, EMP70, Endomembrane protein 70, 9e-128	3	4	0.371	+
		YEALVVEGGGGPDSR	2	3.92255	754.427	1408.03	0	1	Unambiguous
		NEFLRPGFELGYK	2	3.75343	785.79	488.03	0	1	Unambiguous
Cre12.g494450.t1.2	7.3582	GALPSETVENLLR	2	4.07312	700.758	1249.14	0	1	Unambiguous	ref|XP_001700529.1|, gb|EDO97973.1| plastid ribosomal protein S16 [Chlamydomonas reinhardtii], 4e-85; gnl|CDD|176950 CHL00005, rps16, ribosomal protein S16, 3e-29	2	2	-0.302	-
		DGEPLEYLGWYDPLK	2	3.28507	898.221	321.389	0	1	Unambiguous
Cre12.g496750.t1.2	6.8855	LLENGDKWETEIATNLR	2	5.07791	1002.23	711.117	1	1	Unambiguous	ref|XP_001702368.1|, gb|AAQ63697.1|, gb|EDO96988.1| NADH:ubiquinone oxidoreductase subunit 8 [Chlamydomonas reinhardtii], 9e-170; gnl|CDD|235637 PRK05888, PRK05888, NADH dehydrogenase subunit I, 1e-89	4	6	-0.552	(+)
		NLAEVLDDSASMoLLLTDVWR	2	4.41391	1139.57	430.648	0	1	Unambiguous
		NLAEVLDDSASMLLLTDVWR	2	3.73423	1131.66	517.31	0	1	Unambiguous
		YASDWENDPTFK	2	3.15127	737.59	1043.91	0	1	Unambiguous
Cre12.g498600.t1.2	7.62136	IQVHTLLDALNSFVVVPER	2	4.63406	1076.53	862.146	0	1	Unambiguous	ref|XP_001696568.1|, ref|XP_001702347.1|, gb|EDO96967.1| eukaryotic translation elongation factor 1 alpha 2, gb|EDP08545.1| eukaryotic translation elongation factor 1 alpha 1 [Chlamydomonas reinhardtii], 0.0; gnl|CDD|237055 PRK12317, PRK12317, elongation factor 1-alpha, 1e-153	12	41	-0.245	-
		STNMTWYSGQEVVNLK	2	4.17059	929.686	796.532	0	1	Unambiguous
		DFTAQIQTLDIPGEVK	2	4.08768	888.713	842.841	0	1	Unambiguous
		DFTAQIQTLDIPGEVKK	2	4.08186	952.337	340.843	1	1	Unambiguous
		IAFLDGNTAVMLGK	2	3.99039	726.255	1188.61	0	1	Unambiguous
		WHYTIIDAPGHR	3	3.92751	489.757	1037.59	0	1	Unambiguous
		SVPILPISGWLGDNLITK	2	3.9045	962.131	83.3729	0	1	Unambiguous
		AGPGDNVGMNIK	2	3.69385	587.667	1493.24	0	1	Unambiguous
		STNMoTWYSGQEVVNLK	2	3.58546	937.314	395.202	0	1	Unambiguous
		ERYDEIANEMR	2	3.54113	713.414	124.552	1	1	Unambiguous
		LLFELGGIPERELEK	2	3.42584	872.43	507.215	1	1	Unambiguous
		LLFELGGIPER	2	3.03345	623.435	1732.45	0	1	Unambiguous
Cre12.g500500.t1.3	4.12032	YTHAINHGIVSTVDALGLAPK	2	5.05623	1089.29	183.208	0	1	Unambiguous	ref|XP_001690775.1|, gb|EDP05221.1| sterol-C24-methyltransferase [Chlamydomonas reinhardtii], 0.0; gnl|CDD|219759 pfam08241, Methyltransf_11, Methyltransferase domain, 5e-22	9	27	-0.197	(+)
		DKPTTLQLSGGSIDSSK	2	4.92167	868.071	715.896	0	1	Unambiguous
		TVAAVSGAHITGITINQYQVDR	3	4.4712	772.694	799.596	0	1	Unambiguous
		NVGFELVMoSLDLATASVVAGPWYER	2	4.34747	1371.41	524.314	0	1	Unambiguous
		YAVGIAGGVTSLYLLAK	2	4.12032	849.021	628.977	0	1	Unambiguous
		SLIQGGESGIFTPMHLLLFR	3	3.68699	740.275	1181.66	0	1	Unambiguous
		LEQVYGEIYR	2	3.3561	635.665	531.572	0	1	Unambiguous
		VKDEFTAYADSYGK	2	3.3133	797.705	413.3	1	1	Unambiguous
		LAGEFDK	1	2.05521	780.487	1401.36	0	1	Unambiguous
Cre12.g500500.t2.1	4.12032	YTHAINHGIVSTVDALGLAPK	2	5.05623	1089.29	183.208	0	1	Unambiguous	ref|XP_001690775.1|, gb|EDP05221.1| sterol-C24-methyltransferase [Chlamydomonas reinhardtii], 0.0; gnl|CDD|219759 pfam08241, Methyltransf_11, Methyltransferase domain, 5e-22	8	26	-0.198	(+)
		DKPTTLQLSGGSIDSSK	2	4.92167	868.071	715.896	0	1	Unambiguous
		TVAAVSGAHITGITINQYQVDR	3	4.4712	772.694	799.596	0	1	Unambiguous
		YAVGIAGGVTSLYLLAK	2	4.12032	849.021	628.977	0	1	Unambiguous
		SLIQGGESGIFTPMHLLLFR	3	3.68699	740.275	1181.66	0	1	Unambiguous
		LEQVYGEIYR	2	3.3561	635.665	531.572	0	1	Unambiguous
		VKDEFTAYADSYGK	2	3.3133	797.705	413.3	1	1	Unambiguous
		LAGEFDK	1	2.05521	780.487	1401.36	0	1	Unambiguous
Cre12.g500950.t1.2	3.25091	TAEMQGDPFGLLLR	2	4.27933	775.124	936.786	0	1	Unambiguous	ref|XP_001690778.1|, gb|EDP05224.1| active subunit of chloroplast ClpP peptidase [Chlamydomonas reinhardtii], 0.0 ; gnl|CDD|132928 cd07017, S14_ClpP_2, Caseinolytic protease (ClpP) is an ATP-dependent, highly conserved serine protease, 2e-102	4	5	-0.478	(+)
		IKEEFVTDKDDMoVK	2	3.78451	857.209	332.358	2	1	Unambiguous
		IVFLGGEVEDFGADAIISQLLLLDSQDPTK	3	3.68075	1069.08	480.393	0	1	Unambiguous
		SPQTEPYMoPSQAPGSR	2	3.25091	875.384	554.161	0	1	Unambiguous
Cre12.g501050.t1.2	11.3128	SGLGVVGNPYLVDGVQK	2	4.77601	852.553	1279.91	0	1	Unambiguous	ref|XP_001690781.1|, gb|EDP05227.1| tRNA (uracil-5-)-methyltransferase [Chlamydomonas reinhardtii], 0.0; gnl|CDD|223944 COG1012, PutA, NAD-dependent aldehyde dehydrogenases, 1e-10	2	3	-0.027	(+)
		NLYLDSAEDTR	2	3.17532	649.544	1136.03	0	1	Unambiguous
Cre12.g502050.t1.2	11.7501	SGMoAPSTSEISAQGAPLSEPR	2	4.97733	1045.28	273.697	0	1	Unambiguous	ref|XP_002947852.1|, gb|EFJ50840.1| hypothetical protein VOLCADRAFT_120520 [Volvox carteri f. nagariensis], 3e-106; no conserved domain	3	3	-0.272	+
		ITGVSEVYLASSGQK	2	3.60679	770.232	422.135	0	1	Unambiguous
		VAVPVPDGYTWQDFISQVR	2	3.16599	1089.33	253.334	0	1	Unambiguous
Cre12.g503650.t1.2	3.87478	EKGFSEYEAVVEGDIK	2	4.79778	900.777	376.296	1	1	Unambiguous	ref|XP_001690986.1| hypothetical protein CHLREDRAFT_169636, gb|EDP05432.1| predicted protein [Chlamydomonas reinhardtii], 0.0 ; gnl|CDD|234556 TIGR04345, ovoA_Cterm, putative 4-mercaptohistidine N1-methyltranferase, 2e-86	4	6	-0.053	(+)
		STTSSAGGGAAAYETK	2	4.70446	730.126	392.968	0	1	Unambiguous
		KAVDEYLQFHFAAPADLLPYANGPK	3	3.98878	926.007	213.039	1	1	Unambiguous
		GFSEYEAVVEGDIK	2	3.87478	772.652	1013.48	0	1	Unambiguous
Cre12.g504550.t1.2	7.50333	AMSIMNSFINDIFEK	2	4.00751	880.747	367.192	0	1	Ambiguous	ref|XP_001690807.1|, gb|EDP05253.1| histone H2B [Chlamydomonas reinhardtii], 6e-100; gnl|CDD|197718 smart00427, H2B, Histone H2B, 3e-49	2	2	-0.835	-
		KDEKPATQEAAAEAPAK	2	3.49581	878.976	1168.14	1	1	Unambiguous
Cre12.g505600.t1.2	7.50333	AMSIMNSFINDIFEK	2	4.00751	880.747	367.192	0	1	Ambiguous	ref|XP_001690820.1|, ref|XP_001690997.1|, ref|XP_001691007.1|, ref|XP_001702226.1|, gb|EDO95891.1|, gb|EDP05266.1|, gb|EDP05443.1|, gb|EDP05453.1| histone H2B [Chlamydomonas reinhardtii], 3e-100; gnl|CDD|197718 smart00427, H2B, Histone H2B, 6e-49	2	2	-0.855	-
		KDEKPATQEAAAEAPAK	2	3.49581	878.976	1168.14	1	1	Unambiguous
Cre12.g505950.t1.2	8.59121	SQLEATGELPVEPPSGGVWGAIR	2	5.25901	1176.46	729.239	0	1	Unambiguous	ref|XP_001690824.1|, gb|EDP05270.1| mitochondrial inner membrane translocase [Chlamydomonas reinhardtii], 0.0; gnl|CDD|217328 pfam03031, NIF, NLI interacting factor-like phosphatase, 1e-43	2	2	-0.341	(+)
		GAHSVLDEVAQAR	2	3.33221	677.702	1258.51	0	1	Unambiguous
Cre12.g508000.t1.1	34.0162	KPEPAPAAAAAGAAAAASSATKPLDVVEPVVK	3	5.12891	985.942	66.303	0	1	Unambiguous	ref|XP_001691024.1|, gb|EDP05470.1| translocon component Tic40-related protein [Chlamydomonas reinhardtii], 0.0; gnl|CDD|222294 pfam13658, UCH37_bd, Ubiquitin C-terminal hydrolase 37 receptor binding site, 4e-15	10	18	-0.369	(+)
		VMANPDLAAGFSNPK	2	5.01711	767.285	1177.71	0	1	Unambiguous
		VQAAIMDISQNPMNIVK	2	4.72707	937.113	665.399	0	1	Unambiguous
		NPQSIEWMoLSNPEVK	2	4.48406	895.096	739.022	0	1	Unambiguous
		VQAAIMoDISQNPMNIVK	2	4.16341	944.733	260.789	0	1	Unambiguous
		VMoANPDLAAGFSNPK	2	4.06694	774.589	269.595	0	1	Unambiguous
		VQAAIMoDISQNPMoNIVK	2	3.88851	952.688	213.847	0	1	Unambiguous
		VTEIFQPQMoGGQK	2	3.70992	740.184	426.204	0	1	Unambiguous
		NPQSIEWMLSNPEVK	2	3.69371	886.717	314.483	0	1	Unambiguous
		QFAELGLKPEDVISK	2	3.33058	838.147	821.766	0	1	Unambiguous
Cre12.g510650.t1.2	10.632	AGISNLTGVAGNQNVQGEDQK	2	5.3311	1050.72	189.036	0	1	Unambiguous	ref|XP_001690872.1|, gb|EDP05318.1| fructose-1,6-bisphosphatase [Chlamydomonas reinhardtii], 0.0 ; gnl|CDD|215298 PLN02542, PLN02542, fructose-1,6-bisphosphatase, 0.0	2	3	-0.152	(+)
		IYSFNEGNYGLWDDSVK	2	5.30095	1004.61	644.34	0	1	Unambiguous
Cre12.g512400.t1.3	12.0128	AVLQQQQMoAAAGGAAGK	2	4.63799	808.606	236.572	0	1	Unambiguous	ref|XP_001691074.1|, gb|EDP05520.1| nitrogen assimilation regulatory protein [Chlamydomonas reinhardtii], 0.0; gnl|CDD|224142 COG1221, PspF, Transcriptional regulators containing an AAA-type ATPase domain and a DNA-binding domain, 9e-39; gnl|CDD|223425 COG0348, NapH, Polyferredoxin, 6e-36	3	3	0.169	(+)
		QLESYNWPGNQVELANTVER	2	3.91118	1174.68	518.148	0	1	Unambiguous
		LSEEVFWVAK	2	3.4636	604.662	563.197	0	1	Unambiguous
Cre12.g513200.t1.2	3.26501	SGETEDSFIADLAVGLASGQIK	2	5.57657	1104.92	329.564	0	1	Unambiguous	ref|XP_001702971.1|, gb|EDO96709.1| enolase [Chlamydomonas reinhardtii], 0.0; gnl|CDD|215095 PLN00191, PLN00191, enolase, 0.0	4	12	-0.282	(+)
		AAVPSGASTGVHEAVELR	2	4.82868	876.061	118.182	0	1	Unambiguous
		IEEELGENAVYAGESWR	2	4.3127	976.791	344.256	0	1	Unambiguous
		VNQIGTITESIEAVR	2	3.26501	816.275	1018.86	0	2	Unconsidered
Cre12.g513950.t1.2	8.30213	LVVVDGVLRPELSSGLSGLPAGTYVGPLAGAPEAVK	3	4.78974	1164.26	526.99	0	1	Unambiguous	ref|XP_001702979.1|, gb|EDO96717.1| iron-sulfur cluster assembly protein [Chlamydomonas reinhardtii], 0.0 ; gnl|CDD|216514 pfam01458, UPF0051, Uncharacterized protein family (UPF0051), 5e-66; gnl|CDD|233666 TIGR01981, sufD, FeS assembly protein SufD, 5e-65	2	2	-0.019	(+)
		SGAVASAVVAEDK	2	3.51238	602.49	292.001	0	1	Unambiguous
Cre12.g514050.t1.2	7.95862	QVLLDSPILLESEMQAISTDK	2	4.7928	1166.21	510.937	0	1	Unambiguous	ref|XP_001703001.1|, gb|EDO96739.1| ferredoxin-dependent glutamate synthase [Chlamydomonas reinhardtii], 0.0; gnl|CDD|236968 PRK11750, gltB, glutamate synthase subunit alpha, 0.0	2	2	-0.158	(+)
		DLENPDFESAFAIYHR	2	3.16582	963.182	763.233	0	1	Unambiguous
Cre12.g514200.t1.2	6.81821	AADPFINPAININYFSDPADLATLVNAVK	3	5.7177	1026.31	760.092	0	1	Unambiguous	ref|XP_001703004.1|, gb|EDO96742.1| predicted protein [Chlamydomonas reinhardtii], 0.0; gnl|CDD|235000 PRK02106, PRK02106, choline dehydrogenase, 7e-150	12	16	-0.155	(+)
		TVHSGNALVGTAAMoGASPAAGAVVSSADLK	3	5.55846	909.512	52.1949	0	1	Unambiguous
		TVHSGNALVGTAAMGASPAAGAVVSSADLK	3	4.80726	904.375	268.316	0	1	Unambiguous
		TTGVEYAMoQQFGDR	2	4.1703	810.031	209.409	0	1	Unambiguous
		VLVLEAGPTGDAMoEVAVPAGITR	2	3.77909	1142.32	623.234	0	1	Unambiguous
		AAAATGLPANPDFNDWSHPQDGFGEFQVSQK	3	3.75557	1101.7	170.551	0	1	Unambiguous
		IPGGQTGAATVMVAER	2	3.71266	779.746	436.131	0	1	Unambiguous
		IPGGQTGAATVMoVAER	2	3.45393	787.676	345.645	0	1	Unambiguous
		TSSSLSQPDLQMoR	2	3.38196	733.385	46.2495	0	1	Unambiguous
		VLVLEAGPTGDAMEVAVPAGITR	2	3.35781	1134.61	885.058	0	1	Unambiguous
		LGAVAQYLFQR	2	3.10554	634.812	2298.76	0	1	Unambiguous
		TTGVEYAMQQFGDR	2	3.02302	802.845	1221.84	0	1	Unambiguous
Cre12.g514850.t1.2	26.5189	AEDSLTSLDEYVGR	2	4.64727	778.562	892.505	0	1	Unambiguous	ref|XP_001702984.1|, gb|AAU10511.1|, gb|EDO96722.1| heat shock protein 90C [Chlamydomonas reinhardtii], 0.0; gnl|CDD|235366 PRK05218, PRK05218, heat shock protein 90, 0.0	7	7	-0.324	(+)
		VFISDEFDEDLMoPR	2	3.96856	865.621	842.092	0	1	Unambiguous
		TIYYMAADSVAAAR	2	3.84348	752.038	225.227	0	1	Unambiguous
		IMoEINPNHDIIAGIK	2	3.69237	847.638	220.948	0	1	Unambiguous
		VFISDEFDEDLMPR	2	3.67054	858.004	1293.04	0	1	Unambiguous
		IALGYDILSEAEEQAAAAAPQAAEAAAAPK	2	3.41558	1456.59	243.885	0	1	Unambiguous
		EQLLSNLGTIAR	2	3.28105	658.639	1164.67	0	1	Unambiguous
Cre12.g516200.t1.2	5.09907	DGNDYLVNLIDSPGHVDFSSEVTAALR	3	6.0198	969.639	860.136	0	1	Unambiguous	ref|XP_001703215.1|, gb|EDO96511.1| elongation factor 2 [Chlamydomonas reinhardtii], 0.0; gnl|CDD|177730 PLN00116, PLN00116, translation elongation factor EF-2 subunit, 0.0	7	14	-0.234	(+)
		AYLPVVESFGFTSVLR	2	5.09907	893.837	956.019	0	1	Unambiguous
		VDVLYEGPLDDTYATAIR	2	4.63303	1006.58	567.628	0	1	Unambiguous
		STGISLYYQMoTDDDLK	2	4.5541	934.01	624.7	0	1	Unambiguous
		ETVTAQSDHTVMoSK	2	4.14499	775.537	225.564	0	1	Unambiguous
		GTQANTLVTNIR	2	4.05999	645.082	1128.32	0	1	Unambiguous
		STLTDSLVAAAGIMAVEQAGDAR	2	3.41641	1124.76	611.969	0	1	Unambiguous
Cre12.g519050.t2.1	5.89789	GEGGLDDATGASGAAGGASYK	2	5.89789	906.539	147.213	0	1	Unambiguous	ref|XP_001697070.1|, gb|EDP00762.1| hypothetical protein CHLREDRAFT_184946 [Chlamydomonas reinhardtii], 0.0; no conserved domain	2	2	-0.481	(+)
		DGWEADTFHFWER	2	3.43729	848.753	459.833	0	1	Unambiguous
Cre12.g519100.t1.2	11.9388	YIEQLVDADEKWEK	2	5.02017	884.053	699.041	1	1	Unambiguous	ref|XP_001696945.1|, gb|EDP00637.1| acetyl-CoA carboxylase [Chlamydomonas reinhardtii], 0.0; gnl|CDD|178769 PLN03230, PLN03230, acetyl-coenzyme A carboxylase carboxyl transferase, 0.0	3	3	-0.292	(+)
		TGAWAATEAEAR	2	3.56578	618.415	1810.14	0	1	Unambiguous
		FGLPIITFVDTPGAYAGK	2	3.35282	934.112	115.686	0	1	Unambiguous
Cre12.g519200.t1.3	3.88009	IAAEGVVASYIHPGSR	2	4.08037	814.214	344.295	0	1	Unambiguous	ref|XP_001696943.1|, gb|EDP00635.1| polyprotein of PSRP-7 and EF-Ts, imported to chloroplast [Chlamydomonas reinhardtii], 0.0; gnl|CDD|183447 PRK12332, tsf, elongation factor Ts, 7e-96	2	2	-0.34	-
		EVEMGKEDLANKPEAIR	3	3.88009	643.859	304.034	1	1	Unambiguous
Cre12.g519200.t2.1	5.28184	ADFEATDVPFYLYGGDVESR	2	5.41852	1126.86	751.494	0	1	Unambiguous	ref|XP_001696943.1|, gb|EDP00635.1| polyprotein of PSRP-7 and EF-Ts, imported to chloroplast [Chlamydomonas reinhardtii], 0.0; gnl|CDD|183447 PRK12332, tsf, elongation factor Ts, 6e-92	5	5	-0.306	-
		YYQPGESVPAFVLESSLVDGR	2	5.28184	1157.63	484.998	0	1	Unambiguous
		AEWADTGFEMPAFVELPDDELDVK	2	4.16058	1363.12	362.595	0	1	Unambiguous
		IAAEGVVASYIHPGSR	2	4.08037	814.214	344.295	0	1	Unambiguous
		EVEMGKEDLANKPEAIR	3	3.88009	643.859	304.034	1	1	Unambiguous
Cre12.g519200.t3.1	5.28184	ADFEATDVPFYLYGGDVESR	2	5.41852	1126.86	751.494	0	1	Unambiguous	ref|XP_001696943.1|, gb|EDP00635.1| polyprotein of PSRP-7 and EF-Ts, imported to chloroplast [Chlamydomonas reinhardtii], 0.0; gnl|CDD|236995 PRK11824, PRK11824, polynucleotide phosphorylase/polyadenylase, 2e-21	3	3	-0.312	-
		YYQPGESVPAFVLESSLVDGR	2	5.28184	1157.63	484.998	0	1	Unambiguous
		AEWADTGFEMPAFVELPDDELDVK	2	4.16058	1363.12	362.595	0	1	Unambiguous
Cre12.g519200.t4.1	5.28184	ADFEATDVPFYLYGGDVESR	2	5.41852	1126.86	751.494	0	1	Unambiguous	ref|XP_001696941.1|, gb|EDP00633.1| plastid-specific ribosomal protein 7, gb|AAU93599.1| plastid-specific ribosomal protein-7 precursor [Chlamydomonas reinhardtii], 0.0; gnl|CDD|183447 PRK12332, tsf, elongation factor Ts, 3e-93	5	5	-0.283	(+)
		YYQPGESVPAFVLESSLVDGR	2	5.28184	1157.63	484.998	0	1	Unambiguous
		AEWADTGFEMPAFVELPDDELDVK	2	4.16058	1363.12	362.595	0	1	Unambiguous
		IAAEGVVASYIHPGSR	2	4.08037	814.214	344.295	0	1	Unambiguous
		EVEMGKEDLANKPEAIR	3	3.88009	643.859	304.034	1	1	Unambiguous
Cre12.g519350.t1.2	3.71283	YAVGLGVGASILQTSLYNVDGGER	2	4.83761	1220.38	207.132	0	1	Unambiguous	ref|XP_001696940.1|, gb|EDP00632.1| prohibitin [Chlamydomonas reinhardtii], 0.0; gnl|CDD|239495 cd03401, Band_7_prohibitin, 3e-116	4	7	-0.194	(+)
		AVVAQYNAEQLITQR	2	3.71283	853.111	766.088	0	1	Unambiguous
		AADFGIVLDDVAITHLSFGTEFTR	2	3.22903	1298.63	360.181	0	1	Unambiguous
		GVLDEPVGEGTHFR	2	3.20092	756.802	-97.6653	0	1	Unambiguous
Cre12.g520500.t1.3	19.026	VMoDITDEDMoMoASVIAGIR	2	5.94109	1008.62	656.539	0	1	Unambiguous	ref|XP_001697060.1|, gb|EDP00752.1| acidic ribosomal protein P0 [Chlamydomonas reinhardtii], 0.0; gnl|CDD|240285 PTZ00135, PTZ00135, 60S acidic ribosomal protein P0, 3e-138	9	15	-0.107	(+)
		VMDITDEDMMASVIAGIR	2	4.57685	984.471	511.688	0	1	Unambiguous
		VMDITDEDMoMASVIAGIR	2	4.56179	992.448	486.14	0	1	Ambiguous
		AGGTGMoDPSQTSFFQALGIATK	2	4.47951	1101.73	638.409	0	1	Unambiguous
		VMDITDEDMMoASVIAGIR	2	4.46625	992.448	486.14	0	2	Ambiguous
		FASAAPAAAAGGAPAAK	2	4.3898	701.26	1269.91	0	1	Unambiguous
		AGGTGMDPSQTSFFQALGIATK	2	4.21565	1093.58	499.464	0	1	Unambiguous
		VIESGAVYDPK	2	4.0334	590.507	2031.88	0	1	Unambiguous
		GLLEGNVGIVFTNGDLSQVK	2	3.63701	1031.25	673.502	0	1	Unambiguous
Cre12.g523300.t1.2	3.20908	LTMoDLASPLEDVFVEDMVVR	2	4.52586	1148.4	295.085	0	1	Unambiguous	ref|XP_001697027.1|, gb|EDP00719.1| glycosyl transferase [Chlamydomonas reinhardtii], 0.0 ; gnl|CDD|218165 pfam04597, Ribophorin_I, Ribophorin I. Ribophorin I is an essential subunit of oligosaccharyltransferase (OST), 5e-143	3	3	-0.152	(+)
		LTMDLASPLEDVFVEDMVVR	2	3.20908	1140.84	675.047	0	1	Unambiguous
		LQAVLPYDMoDQSTDVK	2	3.08012	919.827	-129.095	0	1	Unambiguous
Cre12.g523850.t1.2	7.87008	ELEVEVENMoGGQLNAYTGR	2	5.16768	1063.31	291.457	0	1	Unambiguous	ref|XP_001697021.1|, gb|EDP00713.1| ubiquinol:cytochrome c oxidoreductase 50 kDa core 1 subunit [Chlamydomonas reinhardtii], 0.0; gnl|CDD|223685 COG0612, PqqL, Predicted Zn-dependent peptidases, 3e-95	8	11	-0.233	-
		ELEVEVENMGGQLNAYTGR	2	4.57491	1055.09	82.0378	0	1	Unambiguous
		MVLAAAGAVNHDELVK	2	4.51371	820.616	1437.2	0	1	Unambiguous
		FIYDQDMAVASAGDVQFVPDYNWFR	2	4.3189	1477.87	132.69	0	1	Unambiguous
		GASWTDPDSIPLMVMQTMLGGWDK	2	4.11158	1319.13	390.395	0	1	Unambiguous
		VATEAIPFAETTTLGIWINSGSR	2	3.63621	1217.96	266.968	0	1	Unambiguous
		AVNILSDILLNSNLDAR	2	3.47375	921.741	793.028	0	1	Unambiguous
		LASDAFGSVPDEDAATSVR	2	3.35637	954.498	46.9653	0	1	Unambiguous
Cre12.g525150.t1.2	9.52556	TIVTQAEGLDAVAAENEQLK	2	3.22646	1050.54	0.148418	0	1	Unambiguous	ref|XP_001696896.1| hypothetical protein CHLREDRAFT_192611, gb|EDP00588.1| predicted protein [Chlamydomonas reinhardtii], 1e-93 ; gnl|CDD|173412 PTZ00121, PTZ00121, MAEBL, 8e-22; gnl|CDD|233757 TIGR02168, SMC_prok_B, chromosome segregation protein SMC, common bacterial type, 2e-16	3	3	-0.366	(+)
		AAEELAAASSDSAK	2	3.18196	660.649	-255.264	0	1	Unambiguous
		GSVEELQAALEAAEAR	2	3.11714	823.212	968.262	0	1	Unambiguous
Cre12.g527050.t1.2	7.88319	TDDWGLTPEAQETYVEVFR	2	4.23383	1128.62	82.9269	0	1	Unambiguous	ref|XP_001696988.1| hypothetical protein CHLREDRAFT_105305, gb|EDP00680.1| predicted protein [Chlamydomonas reinhardtii], 3e-165; gnl|CDD|214706 smart00516, SEC14, Domain in homologues of a S. cerevisiae phosphatidylinositol transfer protein (Sec14p), 1e-36	2	2	-0.271	(+)
		APSLLNSSLGPMoGSMoFR	2	3.64935	899.205	298.101	0	1	Unambiguous
Cre12.g528000.t1.2	6.02261	IYIVDEDGKPVSIVTLTDVLR	2	6.02261	1174.65	1271.74	0	1	Unambiguous	ref|XP_001696868.1|, gb|EDP00560.1| predicted protein [Chlamydomonas reinhardtii], 0.0; gnl|CDD|240013 cd04642, CBS_pair_29, originally identified in cystathionine beta-synthase, 3e-37	2	2	-0.139	(+)
		ILSVPVLDDEGEYLGAFSVGDVLR	2	4.4651	1282.77	472.283	0	1	Unambiguous
Cre12.g529950.t1.2	12.5831	VVEIGLDQIFNSLK	2	4.62058	789.025	1372.1	0	1	Unambiguous	ref|XP_001693051.1|, gb|EDP03620.1| eukaryotic initiation factor [Chlamydomonas reinhardtii], 0.0 ; gnl|CDD|214714 smart00544, MA3, Domain in DAP-5, eIF4G, MA-3 and other proteins, 8e-15	4	4	-0.507	(+)
		NIASLDLLPQLMoEGDASVEPK	2	4.00462	1129.32	662.12	0	1	Unambiguous
		NIASLDLLPQLMEGDASVEPK	2	3.95791	1120.8	197.874	0	1	Unambiguous
		KmAAAPVVEDKPPK	2	3.0567	683.068	977.737	1	2	Ambiguous
Cre12.g531550.t1.2	6.9711	SVDTLLDKDSATR	2	3.58237	711.724	1204.24	1	1	Unambiguous	ref|XP_001693030.1|, gb|EDP03599.1| eukaryotic initiation factor [Chlamydomonas reinhardtii], 1e-122; gnl|CDD|214764 smart00653, eIF2B_5, domain present in translation initiation factor eIF2B and eIF5, 3e-52	2	2	-0.765	-
		DYDYEELLER	2	3.38872	673.746	1403.71	0	1	Unambiguous
Cre12.g532100.t1.2	16.6942	WFDQMEQALHNPLFIESR	3	5.39901	755.432	1413.02	0	1	Unambiguous	ref|XP_001693024.1|, gb|EDP03593.1| predicted protein [Chlamydomonas reinhardtii], 0.0; no conserved domain	8	11	-0.194	(+)
		TGALVGGVLGAPR	2	4.07609	585.16	1392.93	0	1	Unambiguous
		TYMoDDLPAGQYMAGVGNAAIR	2	4.06825	1115.6	72.942	0	1	Unambiguous
		TYMDDLPAGQYMAGVGNAAIR	2	4.02435	1108.01	442.59	0	1	Unambiguous
		GGAVAGGLLPQQPTDPATLAVAVGGAFVPSVAGK	2	4.00605	1537.72	250.303	0	1	Unambiguous
		GWTDPVQNWVGQNR	2	3.66178	829.219	388.043	0	1	Unambiguous
		TYMoDDLPAGQYMoAGVGNAAIR	2	3.62732	1123.26	-222.65	0	1	Unambiguous
		EAYYEAVLGK	1	2.36418	1143.54	845.037	0	1	Unambiguous
Cre12.g535950.t1.2	3.206	VVYLLGSDDYSEEDVPEGAFVIYQGHHGDR	3	4.95999	1123.02	145.66	0	1	Unambiguous	ref|XP_001692885.1|, gb|EDP03454.1| NADH:ubiquinone oxidoreductase 76 kDa subunit [Chlamydomonas reinhardtii], 0.0; gnl|CDD|236387 PRK09130, PRK09130, NADH dehydrogenase subunit G, 0.0	7	8	-0.152	(+)
		AAPLQPSAPLTSTISNFYMTDAISR	2	4.29576	1326.78	79.9439	0	1	Unambiguous
		VAALDMGFGPSAAAR	2	4.18725	718.127	1063.55	0	1	Unambiguous
		VAALDMoGFGPSAAAR	2	3.89694	725.594	320.154	0	1	Unambiguous
		EGWNGFNVIHDTASR	2	3.49452	852.15	293.25	0	1	Unambiguous
		MFLDGTQVGLVGAPVDLTYK	2	3.32383	1062.64	77.8648	0	1	Unambiguous
		LADAESMVALMDLLR	2	3.206	824.684	313.538	0	1	Unambiguous
Cre12.g537200.t1.2	10.2889	LSWSDMFETFLANK	2	5.1589	846.189	1520.92	0	1	Unambiguous	ref|XP_001692870.1|, gb|EDP03439.1| 2-oxoglutarate dehydrogenase, E1 subunit [Chlamydomonas reinhardtii], 0.0; gnl|CDD|236499 PRK09404, sucA, 2-oxoglutarate dehydrogenase E1 component, 0.0	2	3	-0.391	-
		SPLYEFDDQPDDANIVGVR	2	5.13004	1075.72	201.271	0	1	Unambiguous
Cre12.g537800.t1.2	8.11724	VEPYVAFGYPNLK	2	4.54886	750.269	1835.73	0	1	Unambiguous	ref|XP_001692973.1|, gb|EDP03542.1| ribosomal protein L7, component of cytosolic 80S ribosome and 60S large subunit [Chlamydomonas reinhardtii], 2e-171; gnl|CDD|233352 TIGR01310, L7, 60S ribosomal protein L7, eukaryotic, 4e-106	2	3	-0.551	-
		LHYVEGGQAGNREDK	2	3.56839	837.2	352.142	1	1	Unambiguous
Cre12.g538700.t1.2	9.93013	QLLEAQANAEAAEEEVELAR	2	6.53302	1093.25	644.98	0	1	Unambiguous	ref|XP_001692965.1|, gb|EDP03534.1| predicted protein [Chlamydomonas reinhardtii], 0.0; gnl|CDD|219562 pfam07766, LETM1, LETM1-like protein (inner mitochondrial membrane protein), 4e-12	3	3	-0.171	+
		SLPVGFGSAIFSGALASSSEER	2	4.19142	1086.53	1366.22	0	1	Unambiguous
		VAGEIIANNIKPALK	2	3.39711	776.791	1060.97	0	1	Unambiguous
Cre12.g541800.t1.2	21.0277	EFVTAQNALTNELLAK	2	5.64346	882.198	822.01	0	1	Unambiguous	ref|XP_001693915.1|, gb|EDP02851.1| predicted protein [Chlamydomonas reinhardtii], 0.0 ; gnl|CDD|224422 COG1505, COG1505, Serine proteases of the peptidase family S9A, 2e-157	6	7	-0.2	+
		LLATLQHNLAAADPAASPQR	3	4.50819	687.72	1473.33	0	1	Unambiguous
		VIDENVDLFGFAAK	2	3.88024	770.13	950.912	0	1	Unambiguous
		LYLVDMQALDK	2	3.78076	655.714	1323.3	0	1	Unambiguous
		AADFSWIYPYSPLHNVR	3	3.62323	679.76	619.562	0	1	Unambiguous
		QYPAIMLATGDHDDR	2	3.47209	852.194	350.02	0	1	Unambiguous
Cre12.g542100.t1.2	15.3843	LLATLQHNLAAADPAASPQR	3	4.50819	687.72	1473.33	0	1	Unambiguous	ref|XP_001694070.1|, gb|EDP03006.1|, ref|XP_001693915.1|, gb|EDP02851.1| predicted protein [Chlamydomonas reinhardtii], 0.0 ; gnl|CDD|224422 COG1505, COG1505, Serine proteases of the peptidase family S9A, 4e-166	4	5	-0.291	(+)
		LYLVDMQALDK	2	3.78076	655.714	1323.3	0	1	Unambiguous
		AADFSWIYPYSPLHNVR	3	3.62323	679.76	619.562	0	1	Unambiguous
		QYPAIMLATGDHDDR	2	3.47209	852.194	350.02	0	1	Unambiguous
Cre12.g542250.t1.1	4.02218	FWEVVSDEHGIDPTGTYHGDSDLQLER	3	6.52976	1035.08	259.471	0	1	Unambiguous	ref|XP_001693997.1|, gb|AAA33102.1|, gb|EDP02933.1| beta tubulin 2, ref|XP_001694072.1|, gb|AAA33101.1|, gb|EDP03008.1| beta tubulin 1 [Chlamydomonas reinhardtii], 0.0; gnl|CDD|215107 PLN00220, PLN00220, tubulin beta chain, 0.0	14	31	-0.334	(+)
		MoSATFIGNSTAIQEMoFK	2	5.72476	955.12	704.905	0	1	Unambiguous
		SGPYGQIFRPDNFVFGQTGAGNNWAK	3	5.6606	944.592	1203.58	0	1	Unambiguous
		ALTVPELTQQMWDAK	2	4.25117	866.623	785.145	0	1	Unambiguous
		ALTVPELTQQMoWDAK	2	4.18481	874.163	254.942	0	1	Unambiguous
		MSATFIGNSTAIQEMFK	2	4.02218	939.373	980.191	0	1	Unambiguous
		MMoLTFSVVPSPK	2	4.01782	677.488	940.99	0	1	Ambiguous
		GHYTEGAELIDSVLDVVR	2	4.0055	987.373	375.945	0	1	Unambiguous
		MoMLTFSVVPSPK	2	3.84726	677.488	940.99	0	2	Ambiguous
		MoSATFIGNSTAIQEMFK	2	3.65667	946.793	362.318	0	1	Unambiguous
		EVDEQMLNVQNK	2	3.54103	725.134	1774.79	0	1	Unambiguous
		NSSYFVEWIPNNVK	2	3.43064	849.775	1007.04	0	1	Unambiguous
		EVDEQMoLNVQNK	2	3.36712	731.841	-6.79734	0	1	Unambiguous
		INVYFNEATGGR	2	3.26177	671.469	947.654	0	1	Unambiguous
Cre12.g548400.t1.2	29.0094	GPIQNLDDHLANPTAVNAFAYATK	2	6.05328	1271.54	312.383	0	1	Unambiguous	ref|XP_001693987.1|, dbj|BAB64413.1|, dbj|BAB64417.1|, gb|EDP02923.1| light-harvesting protein of photosystem II; chlorophyll-a/b binding protein LhcII-3 [Chlamydomonas reinhardtii], 3e-180; gnl|CDD|215033 PLN00025, PLN00025, photosystem II light harvesting chlorophyll a/b binding protein, ; 2e-173	10	161	0.022	(+)
		ANGGPLGEGLDPLHPGGAFDPLGLADDPDTFAELK	3	5.10875	1159.41	724.469	0	1	Unambiguous
		FLGPFSEGDTPAYLTGEFPGDYGWDTAGLSADPETFKR	3	4.72603	1371.58	205.245	1	1	Unambiguous
		FLGPFSEGDTPAYLTGEFPGDYGWDTAGLSADPETFK	3	4.14447	1319.94	506.979	0	1	Unambiguous
		LAMoFSMFGFFVQAIVTGK	2	3.64932	1006.14	624.478	0	1	Ambiguous
		LAMoFSMoFGFFVQAIVTGK	2	3.53461	1013.49	-18.6296	0	1	Unambiguous
		LAMFSMoFGFFVQAIVTGK	2	3.47622	1006.14	624.478	0	2	Ambiguous
		AAIEWYGPDRPK	2	3.38812	702.026	238.239	0	1	Unambiguous
		YRELELIHAR	2	3.34343	650.827	715.541	1	1	Ambiguous
		ELELIHAR	1	2.6045	981.541	1006.96	0	1	Unambiguous
Cre12.g549350.t1.2	5.53859	AGGDAPAASTEAADAAVDAANAAR	2	5.53859	1057.84	333.207	0	1	Unambiguous	ref|XP_001693995.1|, gb|EDP02931.1| predicted protein [Chlamydomonas reinhardtii], 6e-128; gnl|CDD|237030 PRK12270, kgd, alpha-ketoglutarate decarboxylase, 4e-06	2	11	-0.326	(+)
		VKELYGMoAESALAK	2	3.45764	763.573	226.123	1	1	Unambiguous
Cre12.g553250.t1.2	9.92923	LVVRPSPFVTHNNFGGGFVSDQDR	3	5.12267	882.893	507.286	0	1	Unambiguous	ref|XP_001694148.1|, gb|EDP03084.1| phosphofructokinase family protein [Chlamydomonas reinhardtii], 0.0; gnl|CDD|178472 PLN02884, PLN02884, 6-phosphofructokinase., 0.0	2	2	-0.003	(+)
		VVDGIQLQGGTILGTSR	2	4.80656	858.671	1390.05	0	1	Unambiguous
Cre12.g555250.t1.2	8.9504	VTTNSPFLDSFLSSGYAAIGVR	2	4.64906	1151.76	148.001	0	1	Unambiguous	ref|XP_001694042.1|NADH:ubiquinone oxidoreductase B14 subunit [Chlamydomonas reinhardtii], 6e-96; no conserved domain	2	2	-0.341	-
		HHVVTEVVEPYYAK	2	4.30133	836.677	892.907	0	1	Unambiguous
Cre12.g556250.t1.2	8.47664	LQVHDGSYTPTEQFR	2	4.49009	889.573	161.712	0	1	Unambiguous	ref|XP_001694177.1|, gb|EDP03113.1| septin-like protein [Chlamydomonas reinhardtii], 0.0; gnl|CDD|206649 cd01850, CDC_Septin, CDC/Septin GTPase family, 5e-56	3	6	-0.554	+
		MoVQDYIESQNR	2	3.98655	700.109	414.42	0	1	Unambiguous
		IQDTPGYGDELDVFR	2	3.60924	863.414	583.743	0	1	Unambiguous
Cre12.g557250.t2.1	7.12082	QITDLYDFGLGDGPGAIGLK	2	4.11323	1025.76	230.084	0	1	Unambiguous	ref|XP_001702853.1|, gb|EDO96898.1| sarcaleumin-like protein [Chlamydomonas reinhardtii], 0.0; gnl|CDD|206740 cd09913, EHD, Eps15 homology domain (EHD), Dynamin-like C-terminal domain, 9e-24	2	2	-0.199	+
		NSHAFNLPTFYLPR	2	3.00759	839.763	991.47	0	1	Unambiguous
Cre12.g557600.t1.1	3.32381	ADRPQDEVAQAIASALNK	2	5.18894	949.183	201.43	0	1	Unambiguous	ref|XP_002949468.1|, gb|EFJ49487.1| adenylate kinase [Volvox carteri f. nagariensis], 4e-152; ref|XP_001702827.1|, gb|EDO96872.1| adenylate kinase 4 [Chlamydomonas reinhardtii], 2e-139 ; gnl|CDD|178279 PLN02674, PLN02674, adenylate kinase, 2e-123	5	18	-0.198	-
		VAGVDDVTGEPLMQR	2	3.61516	794.138	305.066	0	1	Unambiguous
		VLNFVVPDSLLVER	2	3.49011	801.094	793.57	0	1	Unambiguous
		VAGVDDVTGEPLMoQR	2	3.32381	802.281	484.184	0	1	Unambiguous
		GFILDGFPR	2	3.2839	511.935	1287.47	0	1	Unambiguous
Cre12.g558650.t1.3	3.77401	ELLEQEIADYVNVR	2	3.77401	847.339	1656.18	0	1	Unambiguous	ref|XP_001702817.1|, gb|EDO96862.1| eukaryotic initiation factor [Chlamydomonas reinhardtii], 0.0; gnl|CDD|216240 pfam01008, IF-2B, Initiation factor 2 subunit family, 2e-76	2	2	-0.162	(+)
		GGAGGADAAR	1	2.27728	803.599	1516.13	0	2	Ambiguous
Cre12.g560150.t1.2	4.01525	NATNVEQAFMTMoAAEIK	2	4.15382	943.001	59.1833	0	1	Ambiguous	ref|XP_001703135.1|, gb|EDO96600.1| small rab-related GTPase, gb|AAA82727.1|, gb|ABB46195.1|, sp|Q39571.1|YPTC1_CHLRE GTP-binding protein YPTC1 [Chlamydomonas reinhardtii], 4e-148; gnl|CDD|206661 cd01869, Rab1_Ypt1, Rab GTPase family 1, 9e-131	5	5	-0.267	-
		NATNVEQAFMoTMoAAEIK	2	4.01525	951.123	189.892	0	1	Unambiguous
		AFADEIGIPFLETSAK	2	3.92544	856.443	1752.25	0	1	Unambiguous
		NATNVEQAFMoTMAAEIK	2	3.71029	943.001	59.1833	0	2	Ambiguous
		LQIWDTAGQER	2	3.43302	659.803	1470.9	0	1	Unambiguous
Cre13.g562850.t1.2	8.00772	AYVDALGEDADKYK	2	4.04038	780.178	1030.06	1	1	Unambiguous	ref|XP_001693657.1|, gb|EDP08911.1| inositol phosphatase-like protein [Chlamydomonas reinhardtii], 0.0; gnl|CDD|177679 PLN00047, PLN00047, photosystem II biogenesis protein Psb29, 2e-123; gnl|CDD|215554 PLN03060, PLN03060, inositol phosphatase-like protein, 1e-70; gnl|CDD|221050 pfam11264, ThylakoidFormat, Thylakoid formation protein, 2e-59	2	2	-0.141	(+)
		ALASISSASAAGAFSYNK	2	3.96734	858.968	622.647	0	1	Unambiguous
Cre13.g565800.t1.2	16.4493	GIFWQEEIIPFFQNVTLSK	2	5.23494	1149.18	503.778	0	1	Unambiguous	ref|XP_001693685.1|, dbj|BAF46284.1|, gb|EDP08939.1| UDP-Glucose:protein transglucosylase [Chlamydomonas reinhardtii], 0.0; gnl|CDD|215615 PLN03180, PLN03180, reversibly glycosylated polypeptide, 0.0	4	4	-0.246	-
		ELIGAAMoYFGLMoGEGQPIGR	2	4.43516	1072.24	673.479	0	1	Unambiguous
		KGLGHIDPYFSK	2	3.41081	681.576	311.221	1	1	Unambiguous
		NLLSPSTPFFFNTLYDPYR	2	3.36844	1147.1	464.49	0	1	Unambiguous
Cre13.g566150.t1.2	11.7799	VAVTGPTILVLGSEGFGLR	2	4.33224	944.643	1167.42	0	1	Unambiguous	ref|XP_001693432.1|, gb|EDP08686.1| predicted protein [Chlamydomonas reinhardtii], 9e-93; gnl|CDD|223640 COG0566, SpoU, rRNA methylases, 1e-48	2	3	-0.558	(+)
		AFLFEFIDLSK	2	3.77427	666.65	1938.99	0	1	Unambiguous
Cre13.g567950.t1.2	4.12543	AKPAVPIGGAYR	3	4.12543	400.981	1030.42	0	1	Unambiguous	ref|XP_001693447.1|, gb|EDP08701.1| ADP-glucose pyrophosphorylase large subunit [Chlamydomonas reinhardtii], 0.0; gnl|CDD|215133 PLN02241, PLN02241, glucose-1-phosphate adenylyltransferase, 0.0	2	2	-0.143	(+)
		GGVPVGIGANSVITNAIIDK	2	3.11356	948.85	860.541	0	1	Unambiguous
Cre13.g568800.t1.2	8.05147	LIEALTEVLSSIK	2	4.28942	709.854	2019.26	0	1	Unambiguous	ref|XP_001693453.1|, gb|AAQ73139.2|, gb|EDP08707.1| mitochondrial NADH:ubiquinone oxidoreductase 18 kDa subunit [Chlamydomonas reinhardtii], 3e-113; gnl|CDD|191068 pfam04716, ETC_C1_NDUFA5, ETC complex I subunit conserved region, 2e-15	3	4	-0.163	-
		ENESDAAIEEVLDAHLEELIK	2	4.26488	1184.48	338.89	0	1	Unambiguous
		LVPLIAGNAPWDVPADYAVPVVDYTDAATILDAPPKK	3	4.05486	1293.04	270.155	1	1	Unambiguous
Cre13.g569250.t1.2	3.70838	SALAATTKPDEPDSLK	2	3.70838	823.664	1502.04	0	1	Unambiguous	ref|XP_001693458.1|, gb|EDP08712.1| predicted protein [Chlamydomonas reinhardtii], 1e-128 ; gnl|CDD|221047 pfam11255, DUF3054, Protein of unknown function (DUF3054), 1e-28	2	5	-0.044	+
		GNPFEFLELLMoSLTK	2	3.3708	878.172	247.259	0	1	Unambiguous
Cre13.g584250.t1.2	7.41951	LPTEVLPEGVEADKVPLAGLILAAEAEAAAEAQK	3	4.22036	1139.03	361.748	1	1	Unambiguous	ref|XP_001693837.1|, gb|EDP09091.1| predicted protein [Chlamydomonas reinhardtii], 0.0; no conserved domain	2	2	-0.159	(+)
		AVAQDDYLSER	2	3.19915	634.044	381.984	0	1	Unambiguous
Cre13.g589167.t1.2	6.7484	AGPPPATYAEAEAQR	2	3.593	765.035	211.839	0	1	Unambiguous	ref|XP_001693644.1|, gb|EDP08898.1| predicted protein [Chlamydomonas reinhardtii], 5e-171; gnl|CDD|220392 pfam09770, PAT1, Topoisomerase II-associated protein PAT1, 3e-18	2	2	-0.05	+
		LLDGVAAVAALLR	2	3.15539	641.596	308.755	0	1	Unambiguous
Cre13.g591900.t1.2	7.40004	QLASAGQSAAPAAAGAVK	2	4.68225	784.912	-13.8709	0	1	Unambiguous	ref|XP_001693080.1|, gb|EDP03649.1| predicted protein, sp|A8IW99.1|PLD6_CHLRE mitochondrial cardiolipin hydrolase, Phospholipase D6 homolog (PLD 6), [Chlamydomonas reinhardtii], 2e-164; gnl|CDD|197268 cd09171, PLDc_vPLD6_like, Catalytic domain of vertebrate phospholipase D6 and similar proteins, 5e-80	3	6	-0.352	-
		EEVALTPLSDVNAAK	2	3.74204	779.193	360.235	0	1	Unambiguous
		QAVTANNENVTVLSDPK	2	3.658	900.504	48.3748	0	1	Unambiguous
Cre13.g592200.t1.2	12.6261	HDAVVLAAGATKPR	3	4.97387	470.146	1869.71	0	1	Unambiguous	ref|XP_001693082.1|, gb|EDP03651.1| glutamate synthase, NADH-dependent [Chlamydomonas reinhardtii], 0.0; gnl|CDD|236968 PRK11750, gltB, glutamate synthase subunit alpha, 0.0	3	3	-0.221	(+)
		GISPTWEAGRPTIVAATAPAADK	3	3.84893	761.982	1634.08	0	1	Unambiguous
		AEAAEAALLASSDAK	2	3.8033	710.133	1086.8	0	1	Unambiguous
Cre13.g592450.t1.2	11.9371	VQEAAYVYQELGEK	2	4.38954	814.641	905.053	0	1	Unambiguous	ref|XP_001693085.1|, gb|EDP03654.1| epsilon-cop [Chlamydomonas reinhardtii], 0.0 ; gnl|CDD|218234 pfam04733, Coatomer_E, Coatomer epsilon subunit, regulation of intracellular protein trafficking between the endoplasmic reticulum and the Golgi complex, 3e-103	6	8	-0.177	(+)
		SYIALGSYDLVISEIR	2	4.30594	900.721	820.082	0	1	Unambiguous
		SMSATDDDATLTQLATAWVGQALGGAK	2	4.18443	1340.22	52.1482	0	1	Unambiguous
		SMoSATDDDATLTQLATAWVGQALGGAK	3	3.73494	899.461	400.735	0	1	Unambiguous
		LEAADEAFAR	2	3.42921	547.45	1243.88	0	1	Unambiguous
		DPDTLSNLITVGLHLGK	2	3.36314	897.984	1103.4	0	1	Unambiguous
Cre13.g602500.t1.3	12.1153	LDPEYITFLDSLQPYDGSGVAPAIGR	2	4.91271	1398.56	612.627	0	1	Unambiguous	ref|XP_002958084.1|, gb|EFJ40815.1| hypothetical protein VOLCADRAFT_99290 [Volvox carteri f. nagariensis], 5e-53; gnl|CDD|119400 cd06661, GGCT_like, GGCT-like domains, also called AIG2-like family, 2e-08	2	3	-0.145	(+)
		AAAVAMAAPFALPLLPPVLLLR	2	3.86141	1108.69	464	0	1	Unambiguous
Cre13.g602650.t1.2	3.07622	YAGIGGLSEAIGWTEVQQEQNK	2	4.8203	1189.62	27.1097	0	1	Unambiguous	ref|XP_005849085.1|, gb|EFN56983.1| hypothetical protein CHLNCDRAFT_143586 [Chlorella variabilis], 1e-69; gnl|CDD|238089 cd00158, RHOD, Rhodanese Homology Domain (RHOD); an alpha beta fold domain found duplicated in the rhodanese protein, 2e-10	2	4	0.043	(+)
		IVGAVEVPLFVEDEEVSLGSFIK	2	3.07622	1239.06	319.051	0	1	Unambiguous
Cre13.g603700.t1.2	17.1391	TTGIVLDSGDGVTHTVPIYEGYALPHAILR	3	6.53696	1056.89	943.785	0	1	Unambiguous	ref|XP_001699068.1|, dbj|BAA09450.1|, dbj|BAA09449.1|, gb|EDO98923.1| actin [Chlamydomonas reinhardtii], 0.0; gnl|CDD|173506 PTZ00281, PTZ00281, actin, 0.0	4	7	-0.108	(+)
		SEYDESGPSIVHR	2	3.79295	738.605	356.095	0	1	Unambiguous
		VAPEEHPVLLTEAPLNPK	2	3.78302	977.851	322.615	0	1	Unambiguous
		TYELPDGQMITIGNER	2	3.02616	919.172	248.728	0	1	Unambiguous
Cre14.g608800.t1.2	4.02509	GLAVDVSAPGQAR	2	4.02509	621.605	1238.86	0	1	Unambiguous	ref|XP_001701347.1| hypothetical protein CHLREDRAFT_194485, gb|EDO97555.1| predicted protein [Chlamydomonas reinhardtii], 0.0; gnl|CDD|212491 cd05233, SDR_c, classical (c) SDRs, 8e-44	2	2	-0.05	(+)
		VSETVAELAAQYGADR	2	3.712	841.585	1390.8	0	1	Unambiguous
Cre14.g610500.t1.2	16.2116	TEVEGQGVHVGVVQPGLVK	2	5.04073	966.881	362.267	0	1	Unambiguous	ref|XP_001691135.1|, gb|EDO95765.1| predicted protein [Chlamydomonas reinhardtii], 1e-60 ; gnl|CDD|212491 cd05233, SDR_c, classical (c) SDR family of oxidoreductases, 1e-49	16	105	-0.065	(+)
		FEGVDVVVNAAGVFAR	2	4.92119	826.775	1620.44	0	1	Unambiguous
		LMDVNYLGPYMoVSQAFMoPVLFK	2	4.68414	1298.73	454.201	0	1	Unambiguous
		LMoDVNYLGPYMoVSQAFMoPVLFK	2	4.66609	1306.31	129.688	0	1	Unambiguous
		LMoDVNYLGPYMVSQAFMPVLFK	2	4.61559	1290.23	69.5313	0	1	Unambiguous
		LMoDVNYLGPYMoVSQAFMPVLFK	2	4.41304	1298.36	168.402	0	1	Unambiguous
		SHEVSVGLPFAAAVQAYK	2	4.39898	938.446	1015.15	0	1	Unambiguous
		LMDVNYLGPYMVSQAFMPVLFK	2	4.21756	1282.74	461.423	0	1	Unambiguous
		VLAPFLTNPAAQPSSAITPAIEGNFK	2	4.05707	1328.71	747.303	0	1	Unambiguous
		GPLAAFAPERPSLIFLTGFSGK	2	3.8895	1139.77	1005.18	0	1	Unambiguous
		TVVITGGSQGVGR	2	3.8644	616.68	1357.51	0	1	Unambiguous
		KGYNVVVAAR	2	3.75876	539.732	1702.14	1	1	Unambiguous
		AALETLAVTLR	2	3.67309	580.226	1514.9	0	1	Unambiguous
		QVQALVNTVLAK	2	3.46983	643.137	1165.75	0	1	Unambiguous
		LMDVNYLGPYMVSQAFMoPVLFK	2	3.35774	1289.77	-286.637	0	1	Unambiguous
		VPYNTNVNAAPR	2	3.24943	658.643	457.829	0	1	Unambiguous
Cre14.g612450.t1.2	8.76718	SGPSVRPGFEGGQTPLYR	3	4.94006	636.056	624.828	0	1	Unambiguous	ref|XP_001698978.1|, gb|EDO99032.1| plastid ribosomal protein L15 [Chlamydomonas reinhardtii], 4e-168 ; gnl|CDD|235523 PRK05592, rplO, 50S ribosomal protein L15, 4e-55	2	2	-0.507	-
		HFNAGEDVTLAAVK	3	3.82712	491.635	772.437	0	1	Unambiguous
Cre14.g614100.t1.2	7.59276	VYDHFQSATLDGK	2	3.89867	740.693	-221.085	0	1	Unambiguous	ref|XP_001699044.1|, gb|EDO99098.1| dolichyl-diphosphooligosaccharide-protein glycosyltransferase [Chlamydomonas reinhardtii], 0.0; gnl|CDD|217504 pfam03345, DDOST_48kD, Oligosaccharyltransferase 48 kDa subunit beta, 1e-137	2	2	0.04	+
		HHLLGSEDQPWGYR	2	3.69409	848.084	211.185	0	1	Unambiguous
Cre14.g614900.t1.2; Cre14.g614900.t2.1	3.75478	AALETAVEALLGPK	2	3.75478	692.176	401.555	0	1	Unambiguous	ref|XP_002945662.1|, gb|EFJ52657.1| hypothetical protein VOLCADRAFT_78635 [Volvox carteri f. nagariensis], 0.0; GlnRS_core cd00807 catalytic core domain of glutaminyl-tRNA synthetase; Glutaminyl-tRNA synthetase (GlnRS), 5.72e-139	2	3	-0,366 / -0,351	(+)
		VKAEKPPPPPKm2EDK n	2	3.0618	794.637	224.66	2	1	Unambiguous
Cre14.g615050.t1.2	3.06931	SIATLDVNPDSTVAELK	2	3.62743	888.243	1437.12	0	1	Unambiguous	ref|XP_001699001.1| hypothetical protein CHLREDRAFT_602, gb|EDO99055.1| predicted protein [Chlamydomonas reinhardtii], 0.0; gnl|CDD|178174 PLN02560, PLN02560, enoyl-CoA reductase, 0.0	2	2	-0.052	+
		LSDYGLAEGGK	2	3.06931	555.528	450.788	0	1	Unambiguous
Cre14.g615800.t1.2	21.455	GAGAEAAVWGEWSEAAAGVPIK	2	5.3562	1064.91	824.879	0	1	Unambiguous	ref|XP_001699058.1|, gb|EDO99112.1| predicted protein [Chlamydomonas reinhardtii], 5e-113; no conserved domain	5	5	0.146	+
		GGAAQTVVVQQDSALDLLAHAWGTSEGAGASR	3	4.74678	1042.71	819.581	0	1	Unambiguous
		TPGALGLPLGAPIAWDTIQDSGR	2	4.39405	1154.32	616.419	0	1	Unambiguous
		GAGVAGGSNAHLSAEER	2	3.70518	792.004	153.438	0	1	Unambiguous
		GAAAFPGQLVVLSER	2	3.25275	757.63	-382.967	0	1	Unambiguous
Cre14.g619100.t1.2	3.97871	AQNQAAVLLSAGQK	2	3.97871	700.633	1062.72	0	1	Unambiguous	ref|XP_003081244.1|, emb|CAL55413.1| ATP-dependent Clp protease proteolytic subunit 3 (ISS) [Ostreococcus tauri], 4e-48 ; gnl|CDD|132928 cd07017, S14_ClpP_2, Caseinolytic protease (ClpP) is an ATP-dependent, highly conserved serine protease, 8e-42	2	2	-0.588	(+)
		DAGVGEEDLFDMoNKPK	2	3.35572	891.53	699.269	0	1	Unambiguous
Cre14.g621450.t1.2	3.46877	YVEADLSGGDLEDKYAEVHAAIR	3	6.10554	841.472	468.041	1	1	Unambiguous	ref|XP_001689859.1|, gb|EDP09597.1| ribosomal protein L5, component of cytosolic 80S ribosome and 60S large subunit [Chlamydomonas reinhardtii], 0.0; gnl|CDD|240254 PTZ00069, PTZ00069, 60S ribosomal protein L5, 4e-141	5	8	-0.751	(+)
		GALDGGLDIPHNEK	2	4.10169	718.48	164.35	0	1	Unambiguous
		YVEADLSGGDLEDK	2	3.46877	756.41	742.452	0	1	Unambiguous
		GALDGGLDIPHNEKR	2	3.44432	797.163	941.35	1	1	Unambiguous
		LAALQDDEE	1	2.14063	1004.25	789.111	0	1	Unambiguous
Cre14.g621750.t1.2	8.81819	LSSYVPQLAATGGVISEFVNPK	2	4.89574	1139.75	561.177	0	1	Unambiguous	ref|XP_001690316.1|, gb|EDP10054.1| UDP-N-acetylglucosamine-pyrophosphorylase [Chlamydomonas reinhardtii], 0.0; gnl|CDD|215444 PLN02830, PLN02830, UDP-sugar pyrophosphorylase, 0.0	2	2	0.024	+
		VAPGSLVLSPGAVLVLEGADISIQGPVK	3	3.92245	897.308	1252.67	0	1	Unambiguous
Cre14.g622750.t1.1	7.84603	VPLPLLAAFGFPVPLPLR	2	4.0694	959.457	382.322	0	1	Unambiguous	ref|XP_001692734.1|, gb|EDP03753.1| predicted protein [Chlamydomonas reinhardtii], 9e-95; gnl|CDD|225556 COG3011, COG3011, Predicted thiol-disulfide oxidoreductase, 3e-33; gnl|CDD|217918 pfam04134, DUF393, Protein of unknown function, DUF393, 2e-30	2	3	-0.097	(+)
		SPDDISSIVLVER	2	3.77663	715.744	508.834	0	1	Unambiguous
Cre14.g624350.t1.2	7.27776	LAPASESAANTQDR	2	3.64289	716.121	382.938	0	1	Unambiguous	gb|AAQ55554.1|, gb|ACB32177.1| MPBQ/MSBQ transferase cyanobacterial type [Chlamydomonas reinhardtii], 0.0; gnl|CDD|215135 PLN02244, PLN02244, tocopherol O-methyltransferase, 2e-79	2	2	-0.323	(+)
		DANVTGITLSPK	2	3.63488	609.065	1203.73	0	1	Unambiguous
Cre14.g625450.t1.2; Cre14.g625450.t2.1	3.7603	TVKPENVTLMoDQSPHQLAK	3	4.17657	718.499	638.505	0	1	Unambiguous	ref|XP_001692712.1|, gb|AAQ90413.1|, gb|EDP03731.1|, gb|ACB32178.1|, gb|ACB32178.1|, plant-type MPBQ/MSBQ methyltransferase [Chlamydomonas reinhardtii], 0.0; gnl|CDD|215270 PLN02490, PLN02490, MPBQ/MSBQ methyltransferase, 0.0	3	13	-0,25 / -0,148	+
		GVTILEGDAEDLPFPTDTFDR	2	3.7603	1154.61	53.1489	0	1	Unambiguous
		YVSAGSIEYWPEPQR	2	3.24458	891.609	203.307	0	1	Unambiguous
Cre15.g635600.t1.2	4.78411	IEDLSAQTQAAAAEQFK	2	4.78411	911.207	277.095	0	1	Unambiguous	ref|XP_001700625.1|, gb|EDO97954.1| predicted protein [Chlamydomonas reinhardtii], 5e-109; gnl|CDD|202009 pfam01849, NAC, NAC domain, 6e-17	6	14	-0.587	-
		NILFVIQSPDVFK	2	4.66005	761.76	1747.06	0	1	Unambiguous
		SPASDTYIIFGEAK	2	4.50478	750.782	1209.44	0	1	Unambiguous
		DIELVMoTQANVSR	2	3.95829	746.656	373.903	0	1	Unambiguous
		NAEGDIVSAIMoELTMo	2	3.74076	813.555	222.801	0	1	Unambiguous
		NAEGDIVSAIMELTMo	2	3.45043	806.011	787.902	0	1	Unambiguous
Cre15.g638500.t1.2	8.88897	MoLVDGGVEYEDGTPASASQQAK	2	5.81997	1135.17	129.468	0	1	Unambiguous	gb|AAG44483.1|AF245393_1, emb|CAD10504.2| cytochrome c1 [Chlamydomonas reinhardtii], 0.0; gnl|CDD|216912 pfam02167, Cytochrom_C1, Cytochrome C1 family, 3e-118	10	41	-0.166	+
		MLVDGGVEYEDGTPASASQQAK	2	5.60218	1127.15	116.431	0	1	Unambiguous
		ALAAETEVEDGPNDEGEMFTR	2	5.58831	1141.6	527.647	0	1	Unambiguous
		ALAAETEVEDGPNDEGEMoFTR	2	5.36858	1149.27	235.924	0	1	Unambiguous
		EGLYYNPYFPGGAIAMPK	2	3.82578	995.31	829.691	0	1	Unambiguous
		EGLYYNPYFPGGAIAMoPK	2	3.75509	1003.2	713.575	0	1	Unambiguous
		DITTFLAWASYPYQDEMoR	2	3.72032	1112.62	550.585	0	1	Unambiguous
		LFDAFPSPYANEQAAR	2	3.52039	900.204	1412.33	0	1	Unambiguous
		DITTFLAWASYPYQDEMR	2	3.3409	1104.5	445.961	0	1	Unambiguous
		YANGGAYPPDLTLISGGR	2	3.30596	912.74	1403.22	0	1	Unambiguous
Cre15.g641200.t1.2	3.64536	TEGVGALWSGLGPSLAR	2	4.56053	836.275	392.975	0	1	Unambiguous	ref|XP_001703074.1|, gb|EDO96653.1| predicted protein [Chlamydomonas reinhardtii], 0.0; gnl|CDD|215754 pfam00153, Mito_carr, Mitochondrial carrier protein, 1e-17	5	11	0.347	(+)
		VLSGSLSGGLAAAVTSPIELIK	2	3.96173	1043.19	1044.5	0	1	Unambiguous
		ASGAGGAAAVFFIPK	2	3.64536	683.577	1764.31	0	1	Unambiguous
		AVVAADGVAGLWK	2	3.56462	629.301	712.213	0	1	Unambiguous
		SVITELYTSGISVGTANTVTNPLDVIK	2	3.44684	1397.03	197.4	0	1	Unambiguous
Cre15.g643550.t1.2	8.77355	TKGEAGTGNVVEAVR	2	4.47933	745.251	1150.94	1	1	Unambiguous	ref|XP_002952566.1|, gb|EFJ46413.1| hypothetical protein VOLCADRAFT_109832 [Volvox carteri f. nagariensis], 0.0; gnl|CDD|179769 PRK04180, PRK04180, pyridoxal biosynthesis lyase PdxS; gnl|CDD|240078 cd04727, pdxS, PdxS is a subunit of the pyridoxal 5'-phosphate (PLP) synthase, 0.0	2	2	0.082	(+)
		GGVIMDVTTAEEAR	2	4.29421	725.572	987.458	0	1	Unambiguous
Cre16.g651923.t1.2	15.8784	IGEELAAGIEEYGGK	2	4.89655	769.121	960.594	0	1	Unambiguous	ref|XP_001698231.1|, gb|EDO99516.1| carotenoid isomerase [Chlamydomonas reinhardtii], 0.0; gnl|CDD|131777 TIGR02730, carot_isom, carotene isomerase, 0.0	3	4	-0.163	(+)
		KYEEFIDELAAK	2	4.33969	729.807	1967.61	1	1	Unambiguous
		HFGGINYPVGGVGR	2	3.19802	716.592	1705.79	0	1	Unambiguous
Cre16.g654500.t1.1	4.6025	VAPHEVIVGWFATGSELYNSDALIQEFYSK	3	4.97984	1124.99	682.42	0	1	Unambiguous	ref|XP_001698134.1|, gb|EDO99419.1| eukaryotic initiation factor [Chlamydomonas reinhardtii], 0.0; gnl|CDD|163695 cd08064, MPN_eIF3f, Mpr1p, Pad1p N-terminal (MPN) domains without catalytic isopeptidase activity, found in eIF3f, 3e-130	4	5	-0.027	(+)
		SLTDDAETLQASMoAR	2	4.86673	813.183	376.095	0	1	Unambiguous
		VGADLMoLTGLNDPSPDAK	2	4.6025	916.142	754.043	0	1	Unambiguous
		AAEYVEAVNSGK	2	4.03045	619.602	477.098	0	1	Unambiguous
Cre16.g655600.t1.2	7.77236	AAAAAGVEGAPAPAAEPAPDHSLLGPK	3	4.05225	812.96	251.72	0	1	Unambiguous	ref|XP_001697822.1| hypothetical protein CHLREDRAFT_151421, gb|EDO99705.1| predicted protein [Chlamydomonas reinhardtii], 0.0; no conserved domain	2	3	0.083	(+)
		ESAAFFSTFANNIAQHLAGLR	2	3.72011	1133.33	229.94	0	1	Unambiguous
Cre16.g657850.t1.2	4.51101	DGEGEAEAGQVVELVFAAPK	2	4.51101	1009.69	1176.01	0	1	Unambiguous	ref|XP_001697843.1|, gb|EDO99726.1| ER-targeted preprotein translocase subunit [Chlamydomonas reinhardtii], 0.0; gnl|CDD|227694 COG5407, SEC63, Preprotein translocase subunit Sec63, 1e-30	2	4	-0.43	+
		AAGLEDAGVEAVTTFLATLPAVHVR	3	3.92069	837.522	878.08	0	1	Unambiguous
Cre16.g659350.t1.2	12.5017	VYDVTEFLEEHPGGYDIILTSTGK	3	4.44204	896.031	1028.69	0	1	Unambiguous	ref|XP_001697920.1|, gb|EDO99803.1| cytochrome b5 protein [Chlamydomonas reinhardtii], 3e-97; gnl|CDD|201057 pfam00173, Cyt-b5, Cytochrome b5-like Heme/Steroid binding domain, 3e-32	4	10	-0.181	+
		DATQDFEEIGHSNSAK	2	4.25279	874.973	95.6176	0	1	Unambiguous
		YVIGEFEGGDSAPAVAK	2	3.80688	855.666	284.064	0	1	Unambiguous
		TYGVADLK	1	2.22201	866.37	-105.59	0	1	Unambiguous
Cre16.g659900.t1.3	9.39541	VVVDQLMoTGQEADINDVEGLK	2	4.81224	1145.41	301.94	0	1	Unambiguous	ref|XP_001697927.1|, gb|EDO99810.1| hypothetical protein CHLREDRAFT_193064 [Chlamydomonas reinhardtii], 9e-166; no conserved domain	2	2	-0.199	+
		ITSSLLDNLPITEAEK	2	4.58317	873.428	1095.23	0	1	Unambiguous
Cre16.g662150.t1.2	8.09826	LTFEVPGPAVEGAMoSLDDR	2	4.11596	1011.06	568.209	0	1	Unambiguous	ref|XP_001697876.1|, gb|EDO99759.1|, gb|ABP57441.1| CPLD51 (CCB1) protein required for cyt b6 assembly [Chlamydomonas reinhardtii], 0.0; gnl|CDD|152481 pfam12046, DUF3529, Protein of unknown function (DUF3529), 8e-72	2	2	0.012	+
		MVTATDDQTTDIIVEGDKEEIER	3	3.98231	870.465	441.294	1	1	Unambiguous
Cre16.g664550.t1.2	33.436	SYQQQVLSNSQALAGALAK	2	4.86582	989.297	276.184	0	1	Unambiguous	ref|XP_001701451.1|, gb|AAL35384.1|AF442558_1, gb|EDO97448.1| serine hydroxymethyltransferase [Chlamydomonas reinhardtii], 0.0; gnl|CDD|215639 PLN03226, PLN03226, serine hydroxymethyltransferase, 0.0	7	8	-0.278	(+)
		GLELIPSENFVSASVMEAVGSVMTNK	2	4.67978	1355.76	429.346	0	1	Unambiguous
		VLNAGLAEVDPDLFDIIEK	2	4.44257	1036.19	134.42	0	1	Unambiguous
		YYGGNEFIDQAER	2	4.24045	782.599	1598.2	0	1	Unambiguous
		GFVEKDFEQVAEFVDR	2	4.15733	958.464	520.448	1	1	Unambiguous
		VLELAHIAANK	2	3.82122	591.126	2163.34	0	1	Unambiguous
		GLELIPSENFVSASVMoEAVGSVMoTNK	2	3.51008	1371.46	207.408	0	1	Unambiguous
Cre16.g665250.t1.2	3.1342	ASAEPSAPAKPAGSQEYVEDSEFAVSK	3	4.95737	919.258	1257.38	0	1	Unambiguous	ref|XP_001701444.1|, gb|EDO97441.1| predicted protein [Chlamydomonas reinhardtii], 0.0; gnl|CDD|192697 pfam11016, DUF2854, Protein of unknown function (DUF2854), 3e-49	4	8	0.073	+
		YGDEQHLEEALDR	2	4.54008	788.107	316.474	0	1	Unambiguous
		EEVIDNAYALVLEFSSTLDEAK	3	3.75767	820.061	797.715	0	1	Unambiguous
		IQSFFGPGIVATVTK	2	3.1342	784.367	1820.18	0	1	Unambiguous
Cre16.g669550.t1.2	25.2547	QATSGGSLLSFETGSVEASK	2	4.40509	978.627	148.827	0	1	Unambiguous	ref|XP_001699229.1|, gb|EDO98869.1| cystathionine beta-lyase [Chlamydomonas reinhardtii], 0.0; gnl|CDD|233359 TIGR01329, cysta_beta_ly_E, cystathionine beta-lyase, 4e-179	7	7	-0.031	(+)
		ISSLESQLASR	2	3.91338	596.663	1409.29	0	1	Unambiguous
		QGLIGIVLAQSPEFVAPHGAK	3	3.57349	711.783	537.85	0	1	Unambiguous
		LVLVESPTNPR	2	3.4748	614.08	2003.14	0	1	Unambiguous
		IAAGVMPLEVNLLSQLR	2	3.38793	912.854	361.273	0	1	Unambiguous
		LPGVEEILMPGER	2	3.28386	721.668	1783.94	0	1	Unambiguous
		DLIADLDQAMK	2	3.21621	617.321	823.869	0	1	Unambiguous
Cre16.g669650.t1.2	7.43583	VNAVYATYFDPAQAPPAR	2	4.00495	976.543	567.722	0	1	Unambiguous	ref|XP_002957445.1|, gb|EFJ41500.1| hypothetical protein VOLCADRAFT_107661 [Volvox carteri f. nagariensis], 2e-92; ref|XP_001699173.1|, gb|EDO98813.1| translational inhibitor protein [Chlamydomonas reinhardtii], 9e-86; gnl|CDD|129116 TIGR00004, TIGR00004, reactive intermediate/imine deaminase, 6e-54; gnl|CDD|223329 COG0251, TdcF, Putative translation initiation inhibitor, yjgF family, 3e-43	2	2	0.323	-
		DFAAPDVEGQTHQVLK	2	3.43088	878.051	127.434	0	1	Unambiguous
Cre16.g671950.t1.1	14.6745	EDFTPNPTLLLEGQVEFLAAR	2	5.30209	1181.66	890.263	0	1	Unambiguous	ref|XP_001695909.1|, gb|EDP01246.1| predicted protein [Chlamydomonas reinhardtii], 0.0; gnl|CDD|198397 cd10450, GIY-YIG_AtGrxS16_like, GIY-YIG domain found in CAXIP1-like proteins, iron-sulfur cluster assembly proteins, 3e-28	3	3	-0.462	(+)
		QVAAEVAAALAENLAEAAAAAR	3	4.71411	695.041	964.809	0	1	Unambiguous
		TMoWQQPVDAGAISER	2	4.65832	853.111	242.527	0	1	Unambiguous
Cre16.g672750.t1.2	12.8591	FVNSAVAGSGSGSGDLPTGTQQVVAK	2	5.26859	1218.25	519.766	0	1	Unambiguous	ref|XP_001695915.1|, gb|EDP01252.1| predicted protein [Chlamydomonas reinhardtii], 0.0; gnl|CDD|239089 cd02396, PCBP_like_KH, K homology RNA-binding domain, 5e-15	3	3	-0.13	(+)
		LLVSNSIAGSVIGK	2	3.96206	679.614	305.732	0	1	Unambiguous
		VQSLSELTPSDPER	2	3.62848	779.426	44.2719	0	1	Unambiguous
Cre16.g674300.t1.1	3.57171	ELNVDGAPAPEAPASAEGAPAPAK	2	4.71209	1115.67	106.362	0	1	Unambiguous	ref|XP_001695823.1|, gb|EDP01160.1| flagellar associated protein [Chlamydomonas reinhardtii], 0.0; gnl|CDD|238125 cd00204, ANK, ankyrin repeats, 2e-26	3	5	-0.31	-
		ALLGAGAELSAQNDAK	2	3.83798	765.052	195.605	0	1	Unambiguous
		LIEEGADVNALNDR	2	3.57171	765.235	459.746	0	1	Unambiguous
Cre16.g675650.t1.2	10.0926	DPGAAVMoLADLAQQAGLPK	2	3.64589	941.507	17.4746	0	1	Unambiguous	ref|XP_001695943.1|, gb|EDP01280.1| methylmalonate semi-aldehyde dehydrogenase [Chlamydomonas reinhardtii], 0.0; gnl|CDD|143404 cd07085, ALDH_F6_MMSDH, Methylmalonate semialdehyde dehydrogenase and ALDH family members 6A1 and 6B2, 0.0	3	3	0.051	(+)
		NHAVVMPDADVDSTVK	2	3.25262	849.702	341.863	0	1	Unambiguous
		DADVGPMoISPEAK	2	3.19414	673.542	330.946	0	1	Unambiguous
Cre16.g676550.t1.2	12.6048	LPFLNTELWWLQVAADLPGSAK	2	5.225	1235.31	121.651	0	1	Unambiguous	ref|XP_001695851.1|, gb|EDP01188.1| predicted protein [Chlamydomonas reinhardtii], 1e-116; no conserved domain	3	6	-0.153	-
		TGAEPVYQENFTR	2	4.07642	757.034	891.583	0	1	Unambiguous
		AVGMoGGAAAPAPAPTADK	2	3.30342	785.212	409.136	0	1	Unambiguous
Cre16.g680000.t1.2	3.6637	VQDELYQLVEVFK	2	3.6637	805.569	175.481	0	1	Unambiguous	ref|XP_001695985.1|, gb|EDP01322.1| mitochondrial ATP synthase subunit 5, OSCP subunit [Chlamydomonas reinhardtii], 4e-165 ; gnl|CDD|215793 pfam00213, OSCP, ATP synthase delta (OSCP) subunit, 1e-28	2	4	-0.028	(+)
		LLGGFVLEFEDR	2	3.38321	698.269	572.923	0	1	Unambiguous
Cre16.g683950.t1.2	7.01348	NAFEEALSGILNK	2	3.54948	703.709	482.919	0	1	Unambiguous	ref|XP_001692081.1|, gb|EDP04571.1| alpha subunit of the SRP receptor [Chlamydomonas reinhardtii], 0.0; gnl|CDD|237875 PRK14974, PRK14974, cell division protein FtsY, 5e-83; gnl|CDD|223626 COG0552, FtsY, Signal recognition particle GTPase, 3e-72	2	2	-0.313	(+)
		TLSLLYVDELLSNVK	2	3.464	855.124	1335.96	0	1	Unambiguous
Cre16.g685400.t1.2	7.85141	TALVTGATSGIGLETAAALASR	2	4.58277	1016.23	167.186	0	1	Unambiguous	ref|XP_001692091.1| hypothetical protein CHLREDRAFT_145585, gb|EDP04581.1| predicted protein [Chlamydomonas reinhardtii], 0.0 ; gnl|CDD|212492 cd05327, retinol-DH_like_SDR_c_like, retinol dehydrogenase (retinol-DH), 6e-68	2	2	-0.147	(+)
		LDILVNNAGVSFMoQR	2	3.26864	847.19	295.107	0	1	Unambiguous
Cre16.g685550.t1.2	8.20125	VHYETTGPEIWSATDGK	2	4.6944	946.131	194.337	0	1	Unambiguous	ref|XP_001691935.1|, gb|EDP04425.1| cysteine synthase [Chlamydomonas reinhardtii], 0.0; gnl|CDD|166206 PLN02565, PLN02565, cysteine synthase, 0.0	2	2	0.092	(+)
		LILTMoPASMoSLER	2	3.50685	747.636	330.862	0	1	Unambiguous
Cre16.g688850.t1.3	7.98443	ADIWGSLLNSVLK	2	4.14154	708.927	746.626	0	1	Unambiguous	ref|XP_001699196.1|, gb|EDO98836.1| hexose-phosphate transporter, minor isoform [Chlamydomonas reinhardtii], 0.0; gnl|CDD|225180 COG2271, UhpC, Sugar phosphate permease, 1e-115; gnl|CDD|183266 PRK11663, PRK11663, regulatory protein UhpC, 9e-100; gnl|CDD|233167 TIGR00881, 2A0104, phosphoglycerate transporter family protein, 3e-93	3	9	0.35	+
		DLPVPAGEAAAADAPVQYSADFIR	2	3.9056	1222.85	195.702	0	1	Unambiguous
		VSGLELGGLVGSLIAGR	2	3.8429	800.669	1502.23	0	1	Unambiguous
Cre16.g691800.t1.2	8.29364	LKDLPAQATYQLFEEEGTDLAQALTAK	3	4.39479	989.505	667.421	1	1	Unambiguous	ref|XP_002948938.1|, gb|EFJ49873.1| hypothetical protein VOLCADRAFT_89311 [Volvox carteri f. nagariensis], 0.0; gnl|CDD|223503 COG0426, FpaA, Uncharacterized flavoproteins, 7e-149	2	2	-0.12	(+)
		DLPAQATYQLFEEEGTDLAQALTAK	2	3.89885	1362.45	198.963	0	1	Unambiguous
Cre16.g691850.t1.2	3.69449	IFEVPLGYVVPR	2	4.08255	695.853	1370.21	0	1	Unambiguous	ref|XP_001699294.1|, gb|AAM88388.1|AF525690_1, gb|EDO98724.1| cytochrome c oxidase subunit [Chlamydomonas reinhardtii], 4e-70; no conserved domain	3	4	-0.247	(+)
		IPGSILGPEDAKPE	2	3.69449	712.151	384.599	0	1	Unambiguous
		MoNAPPVYLNPFTNR	2	3.41394	825.655	297.703	0	1	Unambiguous
Cre16.g692050.t1.1	8.12525	NVENTIVELGSIFNK	2	4.93725	840.287	1596.39	0	1	Unambiguous	ref|XP_001699346.1|, gb|EDO98776.1| Qa-SNARE protein, Sed5/Syntaxin5-family [Chlamydomonas reinhardtii], 0.0; gnl|CDD|203323 pfam05739, SNARE, SNARE domain, 3e-12	2	3	-0.345	+
		QDIQGLNNAIADLQR	2	3.18799	835.305	441.489	0	1	Unambiguous
Cre17.g697650.t1.2	79.3899	IGTNPTQDVVVFEEADEAFYVGVGK	2	5.43393	1342.72	44.8362	0	1	Unambiguous	ref|XP_002949021.1|, gb|EFJ49956.1| hypothetical protein VOLCADRAFT_73990 [Volvox carteri f. nagariensis], 0.0; gnl|CDD|224684 COG1770, PtrB, Protease II, 0.0	17	20	-0.261	+
		ETDVLDEAEPEEVLLDENAR	2	5.42332	1144.07	464.761	0	1	Unambiguous
		AVMoADTEELQESLYLEMoR	2	5.01827	1081.03	496.773	0	1	Unambiguous
		GGIPGMoSGNFEWAADNATLFYVVK	2	5.01623	1280.86	191.351	0	1	Unambiguous
		LYAWAEDTVGGEK	2	4.92619	720.957	1541.46	0	1	Unambiguous
		IIYISSGSAVTSESR	2	4.81705	785.587	225.927	0	1	Unambiguous
		FEEPAYSLSAYLTGDFDSPILR	2	4.78833	1246.23	97.7325	0	1	Unambiguous
		APAVLSHLNAENAYMoR	2	4.52504	887.232	328.408	0	1	Unambiguous
		ANTFTDFIAAAEHLITSAK	2	4.51168	1010.91	-108.459	0	1	Unambiguous
		EEWGDPAADAAVYAYMoK	2	4.41608	952.475	589.23	0	1	Unambiguous
		GYLFSNWPPPGVHDAEK	2	4.35833	958.311	885.691	0	1	Unambiguous
		GVDSAAAAAEADR	2	4.2102	603.547	2095.49	0	1	Unambiguous
		VQDTEYSVADR	2	4.11074	642.496	1085.87	0	1	Unambiguous
		YPHILAIAGLHDPR	2	3.75156	788.218	1627.76	0	1	Unambiguous
		AVMoADTEELQESLYLEMR	2	3.59204	1072.57	66.5486	0	1	Unambiguous
		IKEDDTQVPAR	2	3.45781	637.339	1580.16	1	1	Unambiguous
		KANTFTDFIAAAEHLITSAK	2	3.39766	1076.07	931.588	1	1	Unambiguous
Cre17.g698450.t1.2	4.27349	GSWVKPGAAVIDVGTNPIDDK	2	4.9421	1070.66	564.074	0	1	Unambiguous	ref|XP_002948919.1|, gb|EFJ49854.1| hypothetical protein VOLCADRAFT_109691 [Volvox carteri f. nagariensis], 0.0; gnl|CDD|178131 PLN02516, PLN02516, methylenetetrahydrofolate dehydrogenase (NADP+), 2e-150	4	6	0.147	(+)
		HIDEQAVLGAISVEK	2	4.85886	805.208	341.656	0	1	Unambiguous
		AVAGAITPVPGGVGPMTIAILLR	3	4.75472	726.424	1370.71	0	1	Unambiguous
		DQLASPLPLLAAAVGVAAGAVLQR	3	4.27349	768.164	499.014	0	1	Unambiguous
Cre17.g701500.t1.2	9.80062	FNVDFPESVTSAQAAAIR	2	5.55313	962.753	799.33	0	1	Unambiguous	ref|XP_001691598.1|, gb|EDP04706.1| DnaJ-like protein [Chlamydomonas reinhardtii], 0.0 ; gnl|CDD|240236 PTZ00037, PTZ00037, DnaJ_C chaperone protein, 3e-129	4	5	-0.605	(+)
		EINEAYDVLKDPK	2	4.24749	767.785	510.221	1	1	Unambiguous
		ITNVADIEQELK	2	4.04477	688.271	2037.53	0	1	Unambiguous
		EIYDQYGEDAIK	2	3.50131	722.499	226.815	0	1	Unambiguous
Cre17.g701700.t2.1	3.88902	NLFADFSAVAENTGTYTAMDYADIMEHLVGR	3	3.88902	1142.06	464.536	0	1	Unambiguous	ref|XP_001691597.1|, gb|EDP04705.1| plastid acyl-ACP desaturase [Chlamydomonas reinhardtii], 0.0; gnl|CDD|215091 PLN00179, PLN00179, acyl- [acyl-carrier protein] desaturase, 0.0	2	2	-0.385	-
		HALEHGDDVLAK	2	3.80328	653.748	1400.53	0	1	Unambiguous
Cre17.g707900.t1.2	11.9495	ATTAEAQATAAATAQK	2	4.33512	753.245	480.05	0	1	Unambiguous	ref|XP_001691552.1|, gb|EDP04660.1| hypothetical protein CHLREDRAFT_145156 [Chlamydomonas reinhardtii], 0.0; gnl|CDD|233757 TIGR02168, SMC_prok_B, chromosome segregation protein SMC, 7e-09	4	6	-0.081	+
		TAQLTQQLTDANAR	2	3.85094	765.95	69.0764	0	1	Unambiguous
		LAAQVQAAAAANGEANVLR	2	3.76344	920.253	820.8	0	1	Unambiguous
		DVAINYANDKLPGLK	2	3.64172	816.017	90.5344	1	1	Unambiguous
Cre17.g708750.t1.2	18.794	VTIIRPPGVGPDYGPWIEDIHFDGR	3	7.21254	937.2	1122.6	0	1	Unambiguous	ref|XP_001691691.1|, gb|EDP04799.1| predicted protein [Chlamydomonas reinhardtii], 0.0; no conserved domain	4	7	-0.305	(+)
		QLLNPGVAIVQFLR	3	4.49875	523.747	824.594	0	1	Unambiguous
		DLVWFDDEDFYDQLK	2	4.09111	975.036	616.162	0	1	Unambiguous
		ALYPEDASIYDNYR	2	2.9916	845.329	-73.4569	0	1	Unambiguous
Cre17.g709150.t1.2	4.00751	AMSIMNSFINDIFEK	2	4.00751	880.747	367.192	0	1	Ambiguous	ref|XP_001690724.1|, ref|XP_001691541.1|, sp|P54346.3|H2B3_CHLRE, gb|AAA98450.1|, gb|EDO95788.1|, gb|EDP04649.1|, histone H2B [Chlamydomonas reinhardtii], 3e-100; gnl|CDD|197718 smart00427, H2B, Histone H2B, 1e-49	2	2	-0.832	-
		KDEKPATAEAGAEAPAK	2	3.71433	842.633	239.969	1	1	Unambiguous
Cre17.g719000.t1.2	15.2259	FMTNPQEVYVDDESK	2	4.64262	901.989	651.994	0	1	Unambiguous	ref|XP_001703776.1|, gb|EDO96302.1| subunit of exon junction complex [Chlamydomonas reinhardtii], 0.0; gnl|CDD|223587 COG0513, SrmB, Superfamily II DNA and RNA helicases, 1e-128	4	4	-0.31	-
		LNDLLDALDFNQVVIFVK	2	3.61408	1039.78	1159.34	0	1	Unambiguous
		ILVATDLVGR	2	3.57524	529.649	1559.19	0	1	Unambiguous
		TAVFVLSILQQLDPK	2	3.39397	837.743	1499.86	0	1	Unambiguous
Cre17.g719500.t1.3	40.4333	SSSVVEADFYHAAALLPLSDEQLVEDVVMK	3	5.10674	1088.92	654.87	0	1	Unambiguous	ref|XP_001703792.1|, gb|EDO96318.1| predicted protein [Chlamydomonas reinhardtii], 0.0 ; gnl|CDD|225885 COG3349, COG3349, Uncharacterized conserved protein with unknown function, 7e-71; gnl|CDD|131778 TIGR02731, phytoene_desat, phytoene desaturase, 2e-25	10	10	0	(+)
		LSAAAALDALYYFALAHQPDFDTR	3	4.85309	881.958	1342.77	0	1	Unambiguous
		AVVLPGEEDETHIAAGR	2	4.77454	882.581	148.786	0	1	Unambiguous
		EVWEADAVVFATGIGAMQR	2	4.64079	1026.57	1033.39	0	1	Unambiguous
		LPTPLGSFVYTAPYFTQLPLADR	2	4.61343	1284.43	192.342	0	1	Unambiguous
		LTAGPLIGPLLEYSADAEAYEAYDK	2	4.50223	1335.76	73.1516	0	1	Unambiguous
		NVFTEFTQSSFYTPEGLQVR	2	4.49573	1175.99	358.675	0	1	Unambiguous
		AYVTGLQAGNAAAEALR	2	4.26145	838.354	-105.351	0	1	Unambiguous
		FQPDVGSTLFHLSELQDEYSATESAR	3	3.91694	977.134	688.404	0	1	Unambiguous
		SPLFQSQPR	2	3.18527	530.548	499.586	0	1	Unambiguous
Cre17.g723650.t1.2	8.88311	TGVEPQAIGDIVIGSVLGPSSQR	2	4.87451	1141.36	658.686	0	1	Unambiguous	ref|XP_001697225.1|, gb|EDP00480.1| acetyl-CoA acyltransferase [Chlamydomonas reinhardtii], 0.0; gnl|CDD|215161 PLN02287, PLN02287, 3-ketoacyl-CoA thiolase, 0.0	2	2	0.114	(+)
		DTDAADLLSTLFK	2	4.00861	705.727	518.121	0	1	Unambiguous
Cre17.g723850.t1.2	15.6658	WVAANNAEAAAAAAK	2	4.11996	715.206	477.197	0	1	Unambiguous	ref|XP_001697140.1| hypothetical protein CHLREDRAFT_192470, gb|EDP00395.1| predicted protein [Chlamydomonas reinhardtii], 0.0; gnl|CDD|219170 pfam06775, Seipin, Putative adipose-regulatory protein (Seipin), 1e-14	4	4	-0.162	+
		FLPLGTQVAVHVK	2	3.93978	705.416	704.764	0	1	Unambiguous
		APAEEEAAEAAPVGGRPK	2	3.88846	875.697	290.972	0	1	Unambiguous
		SEDAEPIGEGSEAR	2	3.71758	723.74	-111.949	0	1	Unambiguous
Cre17.g725350.t2.1	7.05419	AATIDQDYAAAQAEVER	2	5.46536	912.109	739.94	0	1	Unambiguous	ref|XP_002946471.1|, gb|EFJ52398.1| hypothetical protein VOLCADRAFT_120319 [Volvox carteri f. nagariensis], 5e-79; ref|XP_001697152.1| hypothetical protein CHLREDRAFT_105079, gb|EDP00407.1| predicted protein [Chlamydomonas reinhardtii], 4e-58; gnl|CDD|193472 pfam12999, PRKCSH-like, Glucosidase II beta subunit-like, 1e-42	3	3	-0.783	(+)
		GLNPDLAAHYSGAGGK	2	3.73337	764.645	345.743	0	1	Unambiguous
		TLQEEGQQASEER	2	3.32082	752.746	-134.719	0	1	Unambiguous
Cre17.g725350.t1.3	7.05419	AATIDQDYAAAQAEVER	2	5.46536	912.109	739.94	0	1	Unambiguous	ref|XP_002946471.1|, gb|EFJ52398.1| hypothetical protein VOLCADRAFT_120319 [Volvox carteri f. nagariensis], 5e-79; ref|XP_001697152.1| hypothetical protein CHLREDRAFT_105079, gb|EDP00407.1| predicted protein [Chlamydomonas reinhardtii], 4e-58; gnl|CDD|193472 pfam12999, PRKCSH-like, Glucosidase II beta subunit-like, 5e-42	3	3	-0.685	(+)
		GLNPDLAAHYSGAGGK	2	3.73337	764.645	345.743	0	1	Unambiguous
		TLQEEGQQASEER	2	3.32082	752.746	-134.719	0	1	Unambiguous
Cre17.g728800.t1.2	9.06748	FDYLSGSEETAAGSVPR	2	4.62291	893.985	634.937	0	1	Unambiguous	ref|XP_001697281.1|, gb|EDP00536.1| isocitrate dehydrogenase, NAD-dependent [Chlamydomonas reinhardtii], 0.0; gnl|CDD|215065 PLN00123, PLN00123, isocitrate dehydrogenase (NAD+), 0.0	3	4	0.052	(+)
		VYTDGDEAALTPDVGGSGTLLR	2	4.44457	1104.26	190.257	0	1	Unambiguous
		DLAGAGVANPTATLLSTAMLLR	2	3.2712	1078.73	126.401	0	1	Unambiguous
Cre17.g729800.t1.2	13.2754	IISSQNNQDPSQQQAQAILK	2	4.8001	1106.66	530.939	0	1	Unambiguous	sp|Q8LKI3.1|ALB32_CHLRE Inner membrane ALBINO3-like protein 2, chloroplastic; gb|AAM49792.1|AF514291_1 albino 3-like protein [Chlamydomonas reinhardtii], 0.0 ; gnl|CDD|216872 pfam02096, 60KD_IMP, 60Kd inner membrane protein, 2e-74	3	8	-0.041	(+)
		YADDPENLQLETAR	2	4.50146	818.093	252.893	0	1	Unambiguous
		APATAGSSTPIVKPK	2	3.97382	713.626	1005.16	0	1	Unambiguous
Cre17.g732250.t1.1	4.09203	QGEASTITPPPSNEKPTVVR	3	4.42394	703.797	605.835	0	1	Unambiguous	ref|XP_001701497.1|, gb|EDO97374.1| predicted protein [Chlamydomonas reinhardtii], 2e-108; no conserved domain	2	2	-0.075	+
		LVGPEDQPDLFEGENMoETLGK	2	4.09203	1167.6	44.9314	0	1	Unambiguous
Cre17.g734450.t1.2	9.07213	TQTLDGVIIAAHGADSSR	2	4.84466	907.067	662.839	0	1	Unambiguous	ref|XP_001693062.1|, gb|EDP03631.1| plastid ribosomal protein L19 [Chlamydomonas reinhardtii], 4e-103; gnl|CDD|177023 CHL00084, rpl19, ribosomal protein L19, 5e-44	2	2	-0.085	-
		TNLPAVVVGDNVK	2	4.22746	664.215	1266.53	0	1	Unambiguous
Cre17.g734500.t1.2	14.2447	EAAVQDIITDAK	2	3.99198	638.572	1937.9	0	1	Unambiguous	ref|XP_001692936.1|, gb|EDP03505.1| vacuolar ATP synthase subunit E [Chlamydomonas reinhardtii], 1e-165; gnl|CDD|216833 pfam01991, vATP-synt_E, ATP synthase (E/31 kDa) subunit, 3e-52	4	6	-0.511	-
		LLQDLLVQAMR	2	3.87312	651.332	1467.78	0	1	Unambiguous
		VSAEEEFNLEK	2	3.70259	648.697	1366.33	0	1	Unambiguous
		LLQDLLVQAMoR	2	3.24522	658.559	281.202	0	1	Unambiguous
Cre17.g734900.t2.1; Cre17.g734900.t1.2	21.2071	FPATFGSATPQQLYEAENTIR	2	5.98178	1171.35	236.583	0	1	Unambiguous	ref|XP_002958632.1|, gb|EFJ40298.1| hypothetical protein VOLCADRAFT_108221 [Volvox carteri f. nagariensis], 0.0; gnl|CDD|188998 cd06460, M32_Taq, Peptidase family M32, 0.0	5	5	-0,218 / -0,227	(+)
		ERFPATFGSATPQQLYEAENTIR	3	5.46723	877.027	1056.28	1	1	Unambiguous
		MQSYLGATPPSDAK	2	3.92208	734.087	999.613	0	1	Unambiguous
		QASDFSIFAPFLK	2	3.63502	737.299	1919.08	0	1	Unambiguous
		EWVEVNK	1	2.20102	903.461	4.51635	0	1	Unambiguous
Cre17.g741000.t1.2	3.88752	AHPLTNLPPAGEISTGFFFPEFPTK	3	4.61888	906.536	814.361	0	1	Unambiguous	ref|XP_001701108.1|, gb|EDO97810.1| translocon-associated protein alpha subunit [Chlamydomonas reinhardtii], 2e-178; gnl|CDD|217783 pfam03896, TRAP_alpha, Translocon-associated protein (TRAP), alpha subunit, 4e-18	2	6	-0.037	+
		DLPPNDYQVALTVFYEAADGFK	2	3.88752	1237.66	450.687	0	1	Unambiguous
Cre17.g741450.t1.2	14.4027	TNDTAGDGTTTATVLSAAFIAEGMK	2	3.98686	1222.72	515.553	0	1	Unambiguous	ref|XP_001692504.1|, gb|EDP03982.1|, gb|EDO97815.1| chaperonin 60B1 [Chlamydomonas reinhardtii], 0.0; gnl|CDD|215611 PLN03167, PLN03167, Chaperonin-60 beta subunit, 0.0	5	6	-0.066	(+)
		LSGGVAIIQVGAQTETELK	2	3.65197	957.732	210.372	0	1	Unambiguous
		DIITILESAIR	2	3.63827	622.445	126.55	0	1	Unambiguous
		IVNDGVTIAR	2	3.13854	530.076	1458.13	0	1	Unambiguous
		TFLLADVVVTELK	2	3.12557	724.733	426.278	0	1	Unambiguous
Cre17.g741850.t1.2	4.03912	GLPFAAVPDDIIAFFDDPSLGIPR	2	4.03912	1272.7	422.271	0	1	Unambiguous	ref|XP_001701092.1|, gb|EDO97794.1| heterogeneous nuclear ribonucleoprotein [Chlamydomonas reinhardtii], 0.0; gnl|CDD|240700 cd12254, RRM_hnRNPH_ESRPs_RBM12_like, RNA recognition motif found in heterogeneous nuclear ribonucleoprotein (hnRNP) H protein family, 3e-19	3	8	-0.247	(+)
		AVANYVGGGDYGR	2	3.43387	650.165	546.716	0	1	Unambiguous
		GGGGGGMoGGGGMoAGGGTTWLK	2	3.32833	878.589	804.485	0	1	Unambiguous
Cre18.g743700.t1.1	37.676	SALAAANSAQGQGDEYDQAANR	2	6.72483	1104.74	222.295	0	1	Unambiguous	ref|XP_001698736.1|, gb|EDO99236.1| mitochondrial F1F0 ATP synthase, delta subunit [Chlamydomonas reinhardtii], 5e-144; cd12152: F1-ATPase_delta, 2.59e-20	3	8	-0.066	(+)
		AALELYAALDSALDQK	2	4.64746	847.776	1568.93	0	1	Unambiguous
		DGVTLPGIDGYFGVK	2	3.28071	769.6	262.574	0	1	Unambiguous
g10003.t1	23.1024	QSIAALLDDGDYDDGSYGPVLVR	2	5.83846	1220.73	523.405	0	1	Unambiguous	ref|XP_001697646.1|, gb|EDP00040.1| cytochrome c peroxidase [Chlamydomonas reinhardtii], 0.0; gnl|CDD|173825 cd00691, Ascorbate peroxidases and cytochrome C peroxidases, 6e-145	5	7	-0.169	(+)
		VPESGPLAGPPALVTSKPSTPGDYAAVR	3	5.4312	912.667	564.256	0	1	Unambiguous
		AAAEAPAAAAAAASKDEAK	2	4.77197	843.59	784.6	1	1	Unambiguous
		SQSLMoMoLPSDLALLSDR	2	3.65614	955.219	256.407	0	1	Unambiguous
		WDGPLQYEDTK	2	3.40461	676.752	651.089	0	1	Unambiguous
g10027.t1	14.4316	NAGLSAAGGAGAGR	2	4.38951	565.516	400.689	0	1	Unambiguous	ref|XP_001697657.1| hypothetical protein CHLREDRAFT_176522, gb|EDP00051.1| predicted protein [Chlamydomonas reinhardtii], 0.0; gnl|CDD|143623 cd07751, PolyPPase_VTC4_like, Polyphosphate(polyP) polymerase domain of yeast vacuolar transport chaperone (VTC) protein VTC4, 5e-127; gnl|CDD|227369 COG5036, COG5036, SPX domain-containing protein involved in vacuolar polyphosphate accumulation, 1e-119	4	4	-0.284	+
		DAYSQLFTEVYK	2	3.40416	732.677	438.682	0	1	Unambiguous
		EAETGEASFSPR	2	3.40307	641.041	389.602	0	1	Unambiguous
		WYGSNPPNMoVFFER	2	3.23486	880.601	230.558	0	1	Unambiguous
g11162.t2	3.826	FQATASDPAAPAVIGK	2	3.826	772.637	295.163	0	1	Unambiguous	ref|XP_001698542.1|, gb|EDP08035.1| regulatory chlorophyll a/b binding protein [Chlamydomonas reinhardtii], 3e-163; gnl|CDD|177680 PLN00048, PLN00048, photosystem I light harvesting chlorophyll a/b binding protein 3, 3e-62	3	5	-0.032	+
		MoQSYLDAAPGQEVPK	2	3.79319	826.119	876.598	0	1	Unambiguous
		MQSYLDAAPGQEVPK	2	3.4082	817.375	-28.2442	0	1	Unambiguous
g11619.t1	3.15589	GDPTYLIVTADSTIEK	2	3.15589	862.618	782.871	0	1	Unambiguous	ref|XP_001698786.1|, emb|CAA53947.1|, gb|EDO99286.1|, dbj|BAA22147.1| sp|P49728.1|UCRIA_CHLRE rieske iron-sulfur subunit of the cytochrome b6f complex, chloroplast precursor (RISP) [Chlamydomonas reinhardtii], 4e-148; gnl|CDD|237392 PRK13474, PRK13474, cytochrome b6-f complex iron-sulfur subunit, 1e-94; gnl|CDD|239553 cd03471, Rieske_cytochrome_b6f, Iron-sulfur protein (ISP) component of the b6f …	2	8	0.042	+
		DALGNDIK	1	2.04887	845.359	-91.37	0	1	Unambiguous
g11638.t1; g11638.t2	4.19531	VPEAGAGGGAAAGNNNPLAR	2	5.97321	882.503	68.6554	0	1	Unambiguous	ref|XP_001698735.1| hypothetical protein CHLREDRAFT_193287, gb|EDO99235.1| predicted protein [Chlamydomonas reinhardtii], 1e-107; no conserved domain	2	3	0.123	+
		GPAPEGSFTLPNAVAQR	2	4.19531	856.52	91.2465	0	1	Unambiguous
g11700.t1	26.1247	LAANADLYVNDAFGTAHR	2	4.66399	960.228	264.201	0	1	Unambiguous	ref|XP_001699523.1|, gb|EDO98586.1| phosphoglycerate kinase [Chlamydomonas reinhardtii], 0.0; gnl|CDD|234613 PRK00073, pgk, phosphoglycerate kinase, 0.0	7	7	0.034	(+)
		MoSHISTGGGASLELLEGK	2	4.51399	902.632	754.197	0	1	Unambiguous
		ELDYLDGAVSNPK	2	3.88378	711.023	241.708	0	1	Unambiguous
		FLKPSVAGFLLQK	2	3.51799	725.857	1957.99	0	1	Unambiguous
		NGELLLLENVR	2	3.28268	636.775	2221.59	0	1	Unambiguous
		VGSSLVEDDKIELAK	2	3.26172	801.97	45.9129	1	1	Unambiguous
		ATLAITDDTR	2	3.00052	540.006	2267.51	0	1	Unambiguous
g11711.t1	3.15693	TALQAVIDHIQAELER	2	4.95026	904.751	842.15	0	1	Unambiguous	ref|XP_001699527.1|, gb|EDO98590.1| flagellar associated protein [Chlamydomonas reinhardtii], 0.0; gnl|CDD|223562 COG0488, Uup, ATPase components of ABC transporters with duplicated ATPase domains, 0.0	4	5	-0.392	(+)
		YHQHSVDQLDEEK	2	3.65478	814.712	418.252	0	1	Unambiguous
		LQTTKIGMLSEGQKm2SR	2	3.28479	903.319	352.298	2	1	Unambiguous
		IDELDPATFESR	2	3.15693	697.682	1213.66	0	1	Unambiguous
g11753.t1	8.61059	VAQVALNGAAVTYAVK	2	4.46553	788.626	859.266	0	1	Unambiguous	gb|AAY56335.1|, gb|AAB69863.1| hydroxyproline-rich glycoprotein GAS31 precursor [Chlamydomonas reinhardtii], 0.0; ref|XP_001699540.1|, gb|EDO98603.1| cell wall protein pherophorin [Chlamydomonas reinhardtii], 0.0; gnl|CDD|221606 pfam12499, DUF3707, Pherophorin, 1e-27	2	4	-0.156	+
		TFAFLTQYNTGVLSVR	2	4.14506	909.316	366.155	0	1	Unambiguous
g11946.t1	3.30656	LDALAAAHPAQLSVHYVVDK	3	4.5178	707.245	748.878	0	1	Unambiguous	ref|XP_002957125.1|, gb|EFJ41779.1| hypothetical protein VOLCADRAFT_107549 [Volvox carteri f. nagariensis], 8e-56 / 2e-56; gnl|CDD|99780 cd06183, cyt_b5_reduct_like, Cytochrome b5 reductase, 6e-40	4	8	-0.065	(+)
		ISLVYASVSESDIILK	2	3.92481	869.472	557.387	0	1	Unambiguous
		APDYSQGEVSGLLKm2	2	3.32209	746.744	476.563	0	1	Unambiguous
		ELLAAQLPAASK	2	3.30656	606.697	566.081	0	1	Unambiguous
g11946.t2	3.30656	LDALAAAHPAQLSVHYVVDK	3	4.5178	707.245	748.878	0	1	Unambiguous	ref|XP_002957125.1|, gb|EFJ41779.1| hypothetical protein VOLCADRAFT_107549 [Volvox carteri f. nagariensis], 8e-56 / 2e-56; gnl|CDD|99780 cd06183, cyt_b5_reduct_like, Cytochrome b5 reductase, 8e-36	3	6	-0.082	(+)
		APDYSQGEVSGLLKm2	2	3.32209	746.744	476.563	0	1	Unambiguous
		ELLAAQLPAASK	2	3.30656	606.697	566.081	0	1	Unambiguous
g11978.t1; g11978.t2	3.56848	AAGGGAGGGKAAAGGGGK	2	3.56848	637.125	1254.69	1	2	Unconsidered	ref|XP_002956861.1|, gb|EFJ42164.1| hypothetical protein VOLCADRAFT_107417 [Volvox carteri f. nagariensis], 0.0; gnl|CDD|226947 COG4581, COG4581, Superfamily II RNA helicase, 0.0	2	2	0.017	(+)
		ELQDAAR	1	2.27489	803.599	1484.86	0	3	Ambiguous
g12006.t1	22.5253	RDETLANWEQLR	2	4.5226	767.338	1892.05	1	1	Unambiguous	ref|XP_001703164.1| chloroplast-targeted RNA-binding protein [Chlamydomonas reinhardtii], 0.0; no conserved domain	4	8	-1.2	-
		DVPTWVEELLHDLDSR	2	3.90901	963.296	851.812	0	1	Unambiguous
		GAPPWVGDLLAELDAAAQAR	3	3.70824	674.729	556.911	0	1	Unambiguous
		GVPEWVDELLAELDER	2	3.36275	935.666	215.201	0	1	Unambiguous
g12294.t1	6.50938	VAVIVATVTDDVR	2	4.40373	680.205	1201.64	0	1	Unambiguous	ref|XP_001690885.1|, gb|EDP05331.1| ribosomal protein L18, component of cytosolic 80S ribosome and 60S large subunit [Chlamydomonas reinhardtii], 7e-130; gnl|CDD|185648 PTZ00469, PTZ00469, 60S ribosomal subunit protein L18, 5e-70	2	2	-0.39	-
		LFEVPK	1	2.10564	733.505	1466.31	0	1	Unambiguous
g12582.t1	8.59231	EVTMAEYNATPLVYLQSPDR	2	5.43681	1149.65	511.145	0	1	Unambiguous	BLAST has no results; no conserved domain	2	2	-0.431	+
		VPGMoSDVPHAYDELMoHK	2	3.15551	979.268	-178.289	0	1	Unambiguous
g12607.t1	11.2955	GQEPDEFEEQVAQALFDLEATNAELK	2	5.85998	1461.74	375.958	0	1	Unambiguous	ref|XP_001702342.1|, gb|EDO96962.1| ribosomal protein S7 [Chlamydomonas reinhardtii], 3e-136; gnl|CDD|216389 pfam01251, Ribosomal protein S7e, 4e-106	3	9	-0.52	-
		TLTAVHDAILDDLVYPTEIVGK	2	5.43547	1192.75	511.447	0	1	Unambiguous
		NSTEYKLETFGSVYK	2	3.92516	884.268	941.161	1	1	Unambiguous
g12869.t1	8.05421	EAAVTWGESTLYEYLLNPKmKm2	2	4.36858	1177.72	89.2419	1	1	Unambiguous	ref|XP_001696912.1|, sp|P15451.2|CYC_CHLRE, gb|AAA33084.1|, emb|CAB16954.1|, gb|EDP00604.1| mitochondrial cytochrome c [Chlamydomonas reinhardtii], 3e-75; PTZ00048 PTZ00048 cytochrome c, 1.46e-50	4	5	-0.386	-
		EAAVTWGESTLYEYLLNPKKm3/ac	2	4.36858	1177.72	89.2419	1	3	Unambiguous
		EAAVTWGESTLYEYLLNPKm3/acK	2	4.36858	1177.72	89.2419	1	4	Unambiguous
		VSGTAAGFAYSK	2	3.68563	580.477	1178.36	0	1	Unambiguous
g12927.t1	4.20843	LTAFKPFPSAADSLEQINAISEANLTDELK	3	4.20843	1079.85	1198.72	0	1	Unambiguous	ref|XP_001697006.1|, gb|EDP00698.1| nucleolar protein, component of C/D snoRNPs [Chlamydomonas reinhardtii], 0.0; gnl|CDD|224415 COG1498, SIK1, Protein implicated in ribosomal biogenesis, Nop56p homolog, 1e-120; gnl|CDD|237753 PRK14552, PRK14552, C/D box methylation guide ribonucleoprotein complex aNOP56 subunit, 1e-72	2	2	-0.498	(+)
		SSMGQDISPIDLLNIEVFAQR	2	4.06935	1167.32	189.892	0	1	Unambiguous
g13020.t1	3.48138	HTGSVTMoSDIIEIAR	2	4.65124	823.624	254.55	0	1	Unambiguous	ref|XP_001696972.1|, gb|EDP00664.1| ribosomal protein L12, component of cytosolic 80S ribosome and 60S large subunit [Chlamydomonas reinhardtii], 2e-111; gnl|CDD|178621 PLN03072, PLN03072, 60S ribosomal protein L12, 4e-96	3	4	-0.141	-
		HTGSVTMSDIIEIAR	2	4.55471	816.329	1118.11	0	1	Unambiguous
		VTGGEVGAASSLAPK	2	3.48138	672.839	709.542	0	1	Unambiguous
g13120.t1	3.14228	LEEALENGDLEEEEDR	2	4.5264	945.623	218.517	0	1	Unambiguous	ref|XP_002950861.1|, gb|EFJ48176.1| hypothetical protein VOLCADRAFT_104868 [Volvox carteri f. nagariensis], 0.0; gnl|CDD|182791 PRK10865, PRK10865, protein disaggregation chaperone, 0.0; gnl|CDD|234172 TIGR03345, VI_ClpV1, type VI secretion ATPase, ClpV1 family, 0.0	5	5	-0.23	+
		FQQVFVDQPSVPVTISILR	2	4.42419	1087.41	282.48	0	1	Unambiguous
		NTVGESDIAAVISR	2	4.02881	717.19	1136.72	0	1	Unambiguous
		SQAAEIETALAAAR	2	3.18956	701.828	653.157	0	1	Unambiguous
		AIDLMDEATAQVK	2	3.14228	704.034	1674.32	0	1	Unambiguous
g13764.t1	4.48352	LNAILDQWLADNPVSPTEHLDTAAAAAAAGNGGGSGLQQR	3	5.10242	1325.5	885.912	0	1	Unambiguous	ref|XP_002946624.1|, gb|EFJ52551.1| hypothetical protein VOLCADRAFT_86761 [Volvox carteri f. nagariensis], 3e-111 ; gnl|CDD|235628 PRK05855, PRK05855, short chain dehydrogenase, 3e-31	9	16	0.046	+
		AALQEPGSVTAALNYYR	2	4.48352	913.798	1456.52	0	1	Unambiguous
		GAAAAAAVTAAAGSAGK	2	4.30867	659.463	1685.4	0	1	Unambiguous
		VVEVAEAAQEK	2	4.11482	587.493	1161.42	0	1	Unambiguous
		VAELAAAAQAAVEAAEEGLR	2	4.01119	971.181	692.989	0	1	Unambiguous
		AAAAVAAGVTSQAVTVAEAAQEK	2	3.78784	1058.11	525.638	0	1	Unambiguous
		RTELADLPPELAGVQPVGFDTEPGVR	3	3.78563	923.262	1568.05	1	1	Unambiguous
		LTADVAAVAAALGR	2	3.44889	650.333	705.159	0	1	Unambiguous
		LAVLAAPQWFMYLR	2	3.35858	841.245	1527.15	0	1	Unambiguous
g13820.t1	4.0258	LLILGGGPAGVILAQR	2	4.37353	775.351	1116.83	0	1	Unambiguous	ref|XP_001703055.1|, gb|EDO96700.1| type-II NADH dehydrogenase [Chlamydomonas reinhardtii], 1e-122; gnl|CDD|224172 COG1252, Ndh, NADH dehydrogenase, FAD-containing subunit, 2e-21	5	7	0.137	(+)
		SVLVVGGGPSGVEMoAAEIVDAFAGK	2	4.15081	1188.44	-138.611	0	1	Unambiguous
		SVLVVGGGPSGVEMAAEIVDAFAGK	2	4.0258	1180.76	124.139	0	1	Unambiguous
		VNAPGPAPGAAGAAGASGLGR	2	3.92228	860.088	160.317	0	1	Unambiguous
		VAAAAAINYWDIPDLGR	2	3.67461	909.182	780.029	0	1	Unambiguous
g13913.t1	12.1463	VTQESMoMoTFVDGIDGLPEPAK	2	4.39993	1149.21	154.178	0	2	Ambiguous	ref|XP_002947550.1|, gb|EFJ51598.1| hypothetical protein VOLCADRAFT_87784 [Volvox carteri f. nagariensis], 2e-84; gnl|CDD|236452 PRK09285, PRK09285, adenylosuccinate lyase, 2e-106	3	3	-0.295	-
		VTQESMMTFVDGIDGLPEPAK	2	4.15973	1133.7	580.32	0	2	Ambiguous
		EAVQGHVLPTMDK	2	3.58668	713.661	1118.56	0	1	Unambiguous
g14174.t1	3.3341	GLGDVVGMKm3GPAAEINNGR	2	3.3341	949.747	785.222	1	1	Unambiguous	ref|XP_001693778.1|, gb|EDP09032.1| predicted protein [Chlamydomonas reinhardtii], 2e-94; no conserved domain	2	2	0.037	(+)
		LESPIVLPSGGDLKPK	2	3.25852	826.21	887.451	0	1	Unambiguous
g14300.t1	4.20729	AAPAASPAAAATATAAAAAAAASVR	2	4.20729	1026.83	273.759	0	1	Unambiguous	ref|XP_002948752.1|, gb|EFJ50132.1| hypothetical protein VOLCADRAFT_37182 [Volvox carteri f. nagariensis], 5e-47 ; gnl|CDD|239521 cd03429, NADH_pyrophosphatase, gnl|CDD|225373 COG2816, NPY1, NTP pyrophosphohydrolases containing a Zn-finger, probably nucleic-acid-binding, 1e-33	2	2	-0.01	(+)
		YSTLAGFLDLGEPLEAAVAR	2	4.07203	1047.24	178.85	0	1	Unambiguous
g14367.t1	8.33663	IVDDLAALTEEPYFDFGPATAALLGAEGAK	3	5.21124	1023.55	1014.17	0	1	Unambiguous	dbj|BAL46508.1| monogalactosyldiacylglycerol synthase [Chlamydomonas reinhardtii], 0.0; gnl|CDD|215325 PLN02605, PLN02605, monogalactosyldiacylglycerol synthase, 0.0	2	2	-0.188	(+)
		IAAIMDSWLLK	2	3.12538	631.476	984.395	0	1	Unambiguous
g14382.t1	8.80974	ALNPNTNEITTLAGGGAAGFR	2	5.3052	1023.62	585.659	0	1	Unambiguous	ref|XP_001693613.1|, gb|EDP08867.1| predicted protein [Chlamydomonas reinhardtii], 0.0; gnl|CDD|215497 PLN02919, PLN02919, haloacid dehalogenase-like hydrolase family protein, 1e-170	2	2	-0.033	(+)
		VDPLAAISSGAAAPAAVPAGFQLIR	2	3.50454	1182.68	439.202	0	1	Unambiguous
g14566.t1	11.2855	QVDGYLPTAEVAFIDEIFK	2	4.09942	1078.3	229.638	0	1	Unambiguous	ref|XP_002955493.1|, gb|EFJ43346.1| hypothetical protein VOLCADRAFT_96404 [Volvox carteri f. nagariensis], 1e-178; gnl|CDD|184118 PRK13531, PRK13531, regulatory ATPase RavA, 2e-67	3	3	-0.147	(+)
		ANSAILNTLLTLINER	2	3.68778	878.97	533.313	0	1	Unambiguous
		NAIGVMQEGLVER	2	3.49835	709.521	1625.12	0	1	Unambiguous
g14586.t1	3.05898	KVEDKEILDLLATPISAK	3	4.07242	662.333	931.288	2	1	Unambiguous	ref|XP_001699126.1| hypothetical protein CHLREDRAFT_139416, gb|EDO98981.1| predicted protein [Chlamydomonas reinhardtii], 0.0; gnl|CDD|129586 TIGR00495, crvDNA_42K, 42K curved DNA binding protein, 2e-145	2	2	-0.107	(+)
		ALLAVVEAAK	2	3.05898	493.415	1231.64	0	1	Unambiguous
g14885.t1	8.99983	SSEAEYGVDTPVPASALK	2	5.34882	911.552	661.543	0	1	Unambiguous	ref|XP_001689829.1|, gb|AAS58499.1| mitochondrial NADH:ubiquinone oxidoreductase 23 kDa subunit precursor, gb|EDP09567.1| NADH:ubiquinone oxidoreductase B14.7 subunit, [Chlamydomonas reinhardtii], 7e-157 ; gnl|CDD|217053 pfam02466, Tim17, Tim17/Tim22/Tim23/Pmp24 family, 2e-08	2	2	-0.053	+
		TAYATLLGAVFSFTDATVENMoR	2	3.65101	1198.1	425.72	0	1	Unambiguous
g14920.t1	7.35471	TGHAMLHTLYGQAMK	2	4.59096	830.015	125.113	0	1	Unambiguous	ref|XP_001689842.1|, gb|EDP09580.1| succinate dehydrogenase subunit A [Chlamydomonas reinhardtii], 0.0; gnl|CDD|177739 PLN00128, PLN00128, Succinate dehydrogenase, 0.0	6	28	-0.26	(+)
		LGANSLLDIVVFGR	2	4.0127	738.484	1435.02	0	1	Unambiguous
		LPGISETAAIFAGVDVTK	2	3.86637	896.099	1237.13	0	1	Unambiguous
		LIDETMoASFQDVK	2	3.75377	757.292	562.635	0	1	Unambiguous
		AFGGQSLDFGK	2	3.64918	564.699	1629.39	0	1	Unambiguous
		TGHAMoLHTLYGQAMoK	2	3.5543	846.072	197.035	0	1	Unambiguous
g15197.t1	28.336	VETIVDPNLANDQAAVTEK	2	6.08367	1014.64	608.157	0	1	Unambiguous	ref|XP_001692665.1|, gb|EDP03684.1| transaldolase [Chlamydomonas reinhardtii], 0.0 ; gnl|CDD|188644 cd00957, Transaldolase_TalAB, Transaldolases, 2e-58	6	11	0.059	(+)
		AVQTPSNATAASELQSLGR	2	5.74716	951.556	595.727	0	1	Unambiguous
		SELGPAATELLAAALK	2	4.88233	779.346	1804.61	0	1	Unambiguous
		QDALDLAGLDYLILSGR	2	4.73087	918.287	1411.35	0	1	Unambiguous
		NSNSPLAAAADPLDR	2	3.8829	757.378	1323.55	0	1	Unambiguous
		EDTGLPSAYDPAIELVK	2	3.59527	910.698	1357.9	0	1	Unambiguous
g15198.t1	3.09109	LAGLPAAYPTLLDAPVSGGVVGADK	2	4.16873	1176.9	217.59	0	1	Unambiguous	ref|XP_002952345.1|, gb|EFJ46488.1| hypothetical protein VOLCADRAFT_118095 [Volvox carteri f. nagariensis], 7e-144; ref|XP_001692772.1|, gb|EDP03791.1| predicted protein [Chlamydomonas reinhardtii], 2e-65; gnl|CDD|224995 COG2084, MmsB, 3-hydroxyisobutyrate dehydrogenase and related beta-hydroxyacid dehydrogenases, 3e-61	2	2	0.105	(+)
		AAAGGGGAGHEAAVPAPPR	2	3.09109	808.278	1073.62	0	1	Unambiguous
g15316.t1	20.6634	NPGSSSTYAITHYFNK	2	5.01713	894.266	383.042	0	1	Unambiguous	ref|XP_002959370.1|, gb|EFJ39570.1| hypothetical protein VOLCADRAFT_100813 [Volvox carteri f. nagariensis], 2e-152; ref|XP_001700594.1|, gb|EDO97923.1| predicted protein [Chlamydomonas reinhardtii], 1e-68; gnl|CDD|233218 TIGR00975, 3a0107s03, phosphate ABC transporter, phosphate-binding protein, 2e-20	5	5	0.274	+
		LDFYVAPADLVHFGAAGEAAR	2	4.06835	1095.8	225.577	0	1	Unambiguous
		GLLVYGLSGDLAAR	2	4.04929	703.747	1210.63	0	1	Unambiguous
		RDSYLTTTVSSLALDVADAK	2	3.84976	1064.36	761.234	1	1	Unambiguous
		LAAAALAAVQTAAADGGK	2	3.67888	785.772	430.64	0	1	Unambiguous
g15426.t2; g15426.t1	3.64098	AAAAAAPGSEAAAAAAAK	2	5.56261	722.045	1620.71	0	1	Unambiguous	ref|XP_002955585.1|, gb|EFJ43438.1| hypothetical protein VOLCADRAFT_106866 [Volvox carteri f. nagariensis], 0.0; ref|XP_001701147.1| hypothetical protein CHLREDRAFT_179211, gb|EDO97759.1| predicted protein [Chlamydomonas reinhardtii], 7e-136; gnl|CDD|219562 pfam07766, LETM1, LETM1-like protein, inner mitochondrial membrane protein, 1e-98 / 6e-101	6	7	-0,16 / -0,154	+
		IDELAALAHEGR	2	3.97136	648.178	520.5	0	1	Unambiguous
		ETLSVIPEEVVER	2	3.75291	751.303	1201.26	0	1	Unambiguous
		FAQLFNDALTLDNLER	2	3.64098	941.52	1103.77	0	1	Unambiguous
		FLQDTVSEMoAK	2	3.45912	643.211	623.612	0	1	Unambiguous
		LKETLSVIPEEVVER	2	3.37534	871.78	905.575	1	1	Unambiguous
g16130.t1|	7.81958	IPGSQAVAQATLELPK	2	4.18124	813.319	1673.27	0	1	Unambiguous	ref|XP_001699273.1|, gb|EDO98913.1| OST3/OST6 family protein [Chlamydomonas reinhardtii], 0.0; gnl|CDD|218246 pfam04756, OST3_OST6, OST3 / OST6 family, 1e-11	2	4	0.265	+
		VITLTDEVLSEFIMoGR	2	3.63834	920.625	698.843	0	1	Unambiguous
g16134.t1	3.21926	VYVLGEEVGEYQGAYK	2	4.6629	902.67	250.816	0	1	Unambiguous	ref|XP_001699209.1|, gb|EDO98849.1| pyruvate dehydrogenase E1 beta subunit [Chlamydomonas reinhardtii], 0.0; gnl|CDD|215368 PLN02683, PLN02683, pyruvate dehydrogenase E1 component subunit beta, 0.0	3	5	0.075	(+)
		DALNSALDEELARDDK	2	4.45527	888.654	819.188	1	1	Unambiguous
		DALNSALDEELAR	2	3.21926	709.838	1389.8	0	1	Unambiguous
g16518.t1	7.77077	GLEEFIPSLETLILTNNR	2	4.31333	1030.31	247.215	0	1	Unambiguous	ref|XP_001695876.1| hypothetical protein CHLREDRAFT_137847, gb|EDP01213.1| predicted protein [Chlamydomonas reinhardtii], 7e-172; gnl|CDD|227223 COG4886, COG4886, Leucine-rich repeat (LRR) protein, 6e-09	2	3	-0.348	-
		AAIANAQTLEEIQR	2	3.45744	764.476	86.7942	0	1	Unambiguous
g16744.t1	3.25875	Km2ALEMLMoVKmDK	2	3.25875	683.068	996.5	2	1	Ambiguous	ref|XP_001695773.1| hypothetical protein CHLREDRAFT_174403, gb|EDP01110.1| predicted protein [Chlamydomonas reinhardtii], 0.0; SMC_prok_B TIGR02168 chromosome segregation protein SMC, common bacterial type, 6.52e-12	2	2	-0.376	(+)
		LAGCERmEVAAKmEDAAAR	2	3.14519	894.716	289.437	2	2	Unconsidered
g16777.t1	7.63636	AEGSSTSMoVQALEVLR	2	4.19983	847.692	315.243	0	1	Unambiguous	ref|XP_001698938.1| hypothetical protein CHLREDRAFT_193410, gb|EDO99220.1| predicted protein [Chlamydomonas reinhardtii], 0.0; gnl|CDD|205595 pfam13417, GST_N_3, Glutathione S-transferase, N-terminal domain, 8e-09	3	3	-0.227	(+)
		AEGSSTSMVQALEVLR	2	3.43654	839.982	660.899	0	1	Unambiguous
		DGVLHQSYDIAR	2	3.34405	688.14	1157.52	0	1	Unambiguous
g16847.t1	8.18359	ETLASFEDPTVMoYQLQK	2	4.322	1008.88	389.714	0	1	Unambiguous	ref|XP_001698912.1|, gb|EDO99194.1| hypothetical protein CHLREDRAFT_205607 [Chlamydomonas reinhardtii], 0.0; gnl|CDD|217117 pfam02577, DNase-RNase, Bifunctional nuclease, 3e-36	2	3	-0.347	-
		ITDIVANTYYAR	2	3.86158	701.578	1731.33	0	1	Unambiguous
g16854.t1	12.7549	TAFGSPQPEPLPEKPAPVPAATPEVNPAK	3	5.11041	980.228	386.166	0	1	Unambiguous	ref|XP_001698908.1|, gb|EDO99190.1| reticulon-like protein [Chlamydomonas reinhardtii], 0.0 ; gnl|CDD|217046 pfam02453, Reticulon, also know as neuroendocrine-specific protein (NSP), 5e-13	3	3	0.291	(+)
		AMoTPLTGTVATTLNK	2	4.42536	768.158	322.425	0	1	Unambiguous
		AELADTPVAGAVK	2	3.21915	621.708	591.254	0	1	Unambiguous
g16866.t1	4.08769	ILEDMGVLQELVANNEAHFADAGGFVSPNGTSYIGVSK	3	4.24143	1318.24	704.922	0	1	Unambiguous	ref|XP_001698846.1| hypothetical protein CHLREDRAFT_193364, gb|EDO99128.1| predicted protein [Chlamydomonas reinhardtii], 0.0 ; gnl|CDD|223717 COG0644, FixC, Dehydrogenases (flavoproteins), 2e-42; gnl|CDD|233693 TIGR02032, GG-red-SF, geranylgeranyl reductase family, 3e-42	6	24	-0.107	(+)
		FPILLDAVASEMQR	2	4.08769	796.3	1103.86	0	1	Unambiguous
		AAGLWTVTSATGTVVR	2	4.01727	796.218	983.132	0	1	Unambiguous
		FPILLDAVASEMoQR	2	3.95143	803.87	561.461	0	1	Unambiguous
		EVAIGAAVTTGALLAAYAYR	2	3.92438	992.165	1132.79	0	1	Unambiguous
		EKFEVTGATFDK	2	3.48777	687.734	2024.22	1	1	Unambiguous
g18062.t1	7.48376	VSDESEMoAALEAK	2	4.19327	698.403	120.616	0	1	Unambiguous	ref|XP_001703587.1|, gb|EDO96499.1| peptidyl-trna hydrolase [Chlamydomonas reinhardtii], 2e-77; gnl|CDD|190182 pfam01981, PTH2, Peptidyl-tRNA hydrolase PTH2, 4e-52	2	2	0.078	(+)
		SQLDTVTGHLK	2	3.29049	599.985	267.731	0	1	Unambiguous
g18105.t1	8.23771	QDAAFLVDLAALQEK	2	4.69656	817.258	1006.34	0	1	Unambiguous	ref|XP_001695256.1|, gb|EDP01964.1| bifunctional aspartate kinase/homoserine dehydrogenase [Chlamydomonas reinhardtii], 0.0; gnl|CDD|181856 PRK09436, thrA, bifunctional aspartokinase I/homoserine dehydrogenase I, 0.0	2	2	-0.007	(+)
		LGSGPLDQYQAVR	2	3.54115	703.347	1393.02	0	1	Unambiguous
g18113.t1	13.1338	NILLATGSEVTPLPGVPIDEEK	2	5.37132	1147.69	930.439	0	1	Unambiguous	ref|XP_001695163.1|, gb|EDP01871.1| dihydrolipoyl dehydrogenase [Chlamydomonas reinhardtii], 0.0; gnl|CDD|235779 PRK06327, PRK06327, dihydrolipoamide dehydrogenase, 0.0	2	4	0.026	(+)
		GLGLEAVGVNTDNR	2	3.53231	707.83	-53.0669	0	1	Unambiguous
g18128.t4; g18128.t2; g18128.t1; g18128.t3	22.2149	ALDYAEQLFEQADTNR	2	5.04941	943.697	1330.81	0	1	Unambiguous	ref|XP_001703643.1|, gb|EDO96450.1| type-II calcium-dependent NADH dehydrogenase [Chlamydomonas reinhardtii], 0.0; gnl|CDD|185553 PTZ00318, PTZ00318, NADH dehydrogenase-like protein, 2e-88 / 2e-87 / 1e-88 / 5e-89	5	5	-0,12 / -0,067 / -0,088 / -0,096	(+)
		DVSIQVVELMDHVLSTYDR	2	4.87413	1111.24	1071.64	0	1	Unambiguous
		ALPATAQVANQQGK	2	4.51625	699.438	797.686	0	1	Unambiguous
		NYFLYTPLLPAVATGTMEER	2	4.06338	1144.47	782.354	0	1	Unambiguous
		GSDGSIWALGDAATIDQPK	2	3.7117	952.14	708.109	0	1	Unambiguous
g18249.t1	19.894	TIIVNQVVQANATDK	2	4.88052	808.26	1007.62	0	1	Unambiguous	ref|XP_001702275.1|, gb|EDO97076.1| arsenite translocating ATPase-like protein [Chlamydomonas reinhardtii], 0.0; gnl|CDD|217004 pfam02374, ArsA_ATPase, Anion-transporting ATPase, 7e-65	5	6	-0.018	(+)
		ITSPLGDELPLWGLQLDPEQAK	2	4.24423	1211.57	765.609	0	1	Unambiguous
		NLFSGGQPGEEDVAVK	2	3.97391	824.21	370.293	0	1	Unambiguous
		DLQLGELLDTPPPGVDEAIAIAK	2	3.577	1188.7	473.81	0	1	Unambiguous
		LEALQASMoEDAK	2	3.21833	661.612	443.651	0	1	Unambiguous
g18402.t1	12.8627	TQDTDGYNAVQIGYK	2	5.28116	837.579	818.072	0	1	Unambiguous	ref|XP_001700690.1|, gb|EDO97839.1| plastid ribosomal protein L3 [Chlamydomonas reinhardtii], 0.0; gnl|CDD|234564 PRK00001, rplC, 50S ribosomal protein L3, 2e-96	3	3	-0.237	-
		AAVEAYQPGQALDVAALLK	2	4.1179	964.817	299.393	0	1	Unambiguous
		EGEPVDIAGITVGK	2	3.46361	693.664	1146.15	0	1	Unambiguous
g1871.t1 / g1871.t2	4.24855	DVSDAPEVVLPSGVR	2	4.24855	771.253	1101.63	0	1	Unambiguous	ref|XP_001701191.1|, gb|EDO97701.1| peptidyl-prolyl cis-trans isomerase, FKBP-type [Chlamydomonas reinhardtii], 0.0; gnl|CDD|223619 COG0545, FkpA, FKBP-type peptidyl-prolyl cis-trans isomerases 1, 2e-26	2	2	-0,247 / -0,167	(+)
		QGIVPPNATLVYDVDLLR	2	3.52565	992.577	531.593	0	1	Unambiguous
g196.t1	3.21832	DIHVYALGIYVDAAAAK	2	3.2202	896.286	902.344	0	1	Unambiguous	ref|XP_001700277.1|, gb|EDO98244.1| predicted protein [Chlamydomonas reinhardtii], 2e-164 ; gnl|CDD|217029 pfam02431, Chalcone, Chalcone-flavanone isomerase, 1e-29	3	3	-0.106	(+)
		FLDALEDR	2	3.21832	490.299	1124.06	0	1	Unambiguous
		AQFDSVHFEK	2	3.19134	605.161	1438.42	0	1	Unambiguous
g2624.t1	5.79808	ILSSVGVEAEAEK	2	3.60311	666.558	303.141	0	1	Unambiguous	ref|XP_001694856.1|, gb|EDP02008.1| acidic ribosomal protein P2 [Chlamydomonas reinhardtii], 4e-66; gnl|CDD|100111 cd05833, Ribosomal_P2, Ribosomal protein P2, 1e-39; gnl|CDD|165706 PLN00138, PLN00138, large subunit ribosomal protein LP2, 2e-27	2	2	-0.05	(+)
		NLAEVIAAGR	1	2.19497	1013.53	-46.3982	0	1	Unambiguous
g2644.t1	15.6092	MAVYQPGAGQLALLDVPFSK	2	4.16346	1053.71	621.392	0	1	Unambiguous	ref|XP_002954407.1|, gb|EFJ44557.1| hypothetical protein VOLCADRAFT_64703 [Volvox carteri f. nagariensis], 0.0; ref|XP_001694852.1|, gb|EDP02004.1| predicted protein [Chlamydomonas reinhardtii], 4e-172; gnl|CDD|215384 PLN02724, PLN02724, Molybdenum cofactor sulfurase, 5e-106	4	4	-0.169	(+)
		LVGETFPWSQGSMFR	2	4.0802	872.77	1545.69	0	1	Unambiguous
		GSGAAAAQAAAGLVR	2	3.83003	636.082	370.307	0	1	Unambiguous
		LEDGTVAFLDVIAVK	2	3.5355	795.76	399.323	0	1	Unambiguous
g276.t1	8.12174	KNVLSQEYIANQK	2	4.41297	768.027	146.721	1	1	Unambiguous	ref|XP_001689873.1|, gb|EDP09611.1| ribosomal protein L6, component of cytosolic 80S ribosome and 60S large subunit [Chlamydomonas reinhardtii], 3e-157; gnl|CDD|240520 cd13156, KOW_RPL6, KOW motif of Ribosomal Protein L6, 4e-77	4	6	-0.342	(+)
		TLDAALLPALSADLK	2	4.12313	757.643	1592.55	0	1	Unambiguous
		VNAAYVIGTSTK	2	4.02586	613.68	2193.7	0	1	Unambiguous
		NVLSQEYIANQK	2	3.99862	704.018	214.727	0	1	Unambiguous
g2760.t1	8.35856	LAGAAVGMoLPAGQAGLAVK	2	5.03053	856.676	809.751	0	1	Unambiguous	BLAST has no results; no conserved domain	2	2	-0.364	(+)
		NDANELVPTR	2	3.32802	566.219	2534.18	0	1	Unambiguous
g2791.t1	7.27635	NISFTVWDVGGQDK	2	4.99357	783.747	464.237	0	1	Unambiguous	ref|XP_001690893.1|, ref|XP_001691481.1|, gb|EDO96164.1|, gb|EDP05339.1| small ARF-related GTPase [Chlamydomonas reinhardtii], 2e-130; gnl|CDD|165788 PLN00223, PLN00223, ADP-ribosylation factor, 1e-135	4	6	-0.28	-
		QDLPNAMoNAAEITEK	2	3.77183	831.074	213.813	0	1	Unambiguous
		LGEIVTTIPTIGFNVETVEYK	2	3.50452	1162.29	139.098	0	1	Unambiguous
		ILMVGLDAAGK	1	2.11661	1087.42	-186.262	0	1	Unambiguous
g2904.t1	4.62853	EVVAGHDGTWVAHPALVPIAMEIFNK	3	6.60082	935.888	1498.29	0	1	Unambiguous	ref|XP_001695632.1|, gb|AAP75564.1|, gb|EDP01419.1| malate synthase [Chlamydomonas reinhardtii], 0.0; gnl|CDD|238369 cd00727, malate_synt_A, Malate synthase A (MSA), 0.0	8	17	-0.208	(+)
		GVHAMoGGMoAAQIPIKDDPAANAAALAK	3	5.64805	874.685	276.031	1	1	Unambiguous
		GVHAMGGMAAQIPIKDDPAANAAALAK	3	4.91948	864.095	364.182	1	1	Unambiguous
		VVTAAWVNDLLAQELDQLK	2	4.62853	1064.36	736.038	0	1	Unambiguous
		RDDVTVTAHNLLDVR	3	3.7864	575.714	706.689	1	1	Unambiguous
		DNLSVGLAYMENWLR	2	3.64478	891.233	330.656	0	1	Unambiguous
		LWNDVFNASQDMLR	2	3.55618	855.301	458.737	0	1	Unambiguous
		SAVTMoTSPFMoDAYVR	2	3.21681	854.601	247.986	0	1	Unambiguous
g2906.t1	4.62118	AIANYDEILDATDAVLISR	2	4.62118	1033	936.65	0	1	Unambiguous	ref|XP_001695738.1|, gb|EDP01525.1| pyruvate kinase [Chlamydomonas reinhardtii], 0.0 ; gnl|CDD|215255 PLN02461, PLN02461, Probable pyruvate kinase, 2e-164	2	2	-0.024	(+)
		TTAISLVDILDHSLPAGR	2	3.97436	940.345	348.18	0	1	Unambiguous
g2912.t1	3.40622	AVTQLHQTFDWAEK	2	4.92352	837.87	539.621	0	1	Unambiguous	ref|XP_002954700.1|, gb|EFJ44341.1| hypothetical protein VOLCADRAFT_64976 [Volvox carteri f. nagariensis], 0.0; gnl|CDD|221389 pfam12037, DUF3523, Domain of unknown function (DUF3523), 1e-75	5	6	-0.542	(+)
		TSGMoDYAIMoSGGDVAPLEGK	2	4.4478	1016.58	613.759	0	1	Unambiguous
		AVLTPEIWQGVLQR	2	4.28672	806.736	1586.56	0	1	Unambiguous
		GLLLFIDEADAFLGR	2	3.40622	825.734	346.501	0	1	Unambiguous
		AAEQYAADLQK	2	3.15791	605.645	2220.05	0	1	Unambiguous
g2942.t1	13.5715	AQGEDGKDVIRPYTPVSDDDQLGAVDFVIK	3	5.60895	1083.69	440.753	1	1	Unambiguous	ref|XP_001695724.1|, gb|EDP01511.1| NADH-cytochrome b5 reductase [Chlamydomonas reinhardtii], 0.0; gnl|CDD|99780 cd06183, cyt_b5_reduct_like, 6e-108	5	9	-0.049	+
		KPFLDPSEFQPVPLVEK	2	4.34219	985.722	189.86	0	1	Unambiguous
		ALTDLGYAEDKQFQF	2	3.62036	874.063	733.222	1	1	Unambiguous
		DTTSVTLLYGNLTEEDILLR	2	3.26681	1133.67	62.6206	0	1	Unambiguous
		ALTDLGYAEDK	2	3.05401	599.095	1335.32	0	1	Unambiguous
g2947.t1	4.17669	ADGAAASATTAATGVLGAGFAK	2	4.17669	940.566	621.302	0	1	Unambiguous	BLAST has no results; no putative conserved domains detected	2	3	0.388	(+)
		ADGAAATATTAATGVLGAGFAKmADEAAASATTAATGVLGAGFAKm2	3	3.67039	1290.12	353.392	1	1	Unambiguous
g2977.t1	8.16597	AAEITGAAESAMoGPK	2	4.10427	710.427	117.955	0	1	Unambiguous	ref|XP_001695601.1|, gb|AAQ64640.1|, gb|EDP01388.1| NADH:ubiquinone oxidoreductase 18 kDa subunit [Chlamydomonas reinhardtii], 2e-110 ; gnl|CDD|218273 pfam04800, ETC_C1_NDUFA4, ETC complex I subunit conserved region, 3e-29	2	2	-0.653	-
		WQNPLMoGWTSSADPLENVGR	2	4.0617	1137.74	177.832	0	1	Unambiguous
g2991.t1	4.29813	VLAGGSEAGGSEAGGAGAGAGGR	2	6.5513	908.596	179.631	0	1	Unambiguous	ref|XP_001695703.1|, gb|EDP01490.1| glutamic-gamma-semialdehyde dehydrogenase [Chlamydomonas reinhardtii], 0.0; gnl|CDD|215230 PLN02418, PLN02418, delta-1-pyrroline-5-carboxylate synthase, 0.0	4	6	0.169	(+)
		VVAGQDVGTVVDPAAAEAAGGSK	2	5.89673	1035.74	690.629	0	1	Unambiguous
		VIVEALGPMGSDLIALVTSR	2	4.29813	1021.75	660.035	0	1	Unambiguous
		VADALLAAQEDILK	2	4.00317	736.294	1196.01	0	1	Unambiguous
g3557.t1	3.05799	VELHAADTYSAFVER	2	4.26702	855.686	1479.26	0	1	Unambiguous	ref|XP_001703466.1|, gb|EDP06148.1| plastid terminal oxidase [Chlamydomonas reinhardtii], 0.0; gnl|CDD|153112 cd01053, AOX, Alternative oxidase, ferritin-like diiron-binding domain, 5e-69	4	6	-0.176	+
		ALENAGVLPELAPPPVLSALETQEFK	2	3.6601	1368.19	696.324	0	1	Unambiguous
		DNYLHEFTQLR	2	3.36692	718.821	652.629	0	1	Unambiguous
		YPPSDITAPDGAVAK	2	3.05799	751.598	290.329	0	1	Unambiguous
g392.t1	8.1185	DTGEILGVHIIGLHAADLIHEASNAIATGQR	3	4.36078	1065.49	552.976	0	1	Unambiguous	ref|XP_001689920.1|, gb|EDP09658.1| dihydrolipoamide dehydrogenase [Chlamydomonas reinhardtii], 0.0; gnl|CDD|235798 PRK06416, PRK06416, dihydrolipoamide dehydrogenase, 0.0	2	2	0.117	(+)
		SLESIGVDILTGQAK	2	3.75772	766.159	309.623	0	1	Unambiguous
g4541.t1	8.81568	APVLADPVDFEQVGFR	2	4.94646	881.713	1428.04	0	1	Unambiguous	ref|XP_001701280.1|, gb|EDO97673.1| predicted protein [Chlamydomonas reinhardtii], 0.0; gnl|CDD|238089 cd00158, RHOD, Rhodanese Homology Domain (RHOD), 1e-07	2	2	-0.352	(+)
		NIYWVEGGLQQWR	2	3.86922	825.544	762.381	0	1	Unambiguous
g4859.t1	4.12473	SYEYEVQWANTAADQTSWLPR	2	6.45606	1258.67	467.112	0	1	Unambiguous	ref|XP_001692287.1|, gb|EDP04237.1| elongation factor EF-3 [Chlamydomonas reinhardtii], 0.0; gnl|CDD|223562 COG0488, Uup, ATPase components of ABC transporters with duplicated ATPase domains, 3e-105	4	5	-0.221	(+)
		VLTGEVEPVAGTVWK	2	4.12473	793.218	356.062	0	1	Unambiguous
		QQDEVIDAFGNTIK	2	3.91299	790.22	1046.19	0	1	Unambiguous
		TLHDLLAATAEGK	2	3.89286	670.677	466.976	0	1	Unambiguous
g5049.t1; g5049.t2	29.0146	LNAPLLIIAEDVSGEALATLVVNK	2	7.04742	1233.11	729.105	0	1	Unambiguous	ref|XP_001703692.1|, gb|EDO96383.1| chaperonin 60A [Chlamydomonas reinhardtii], 0.0; sp|Q42694.1|RUBA_CHLRE, RuBisCO large subunit-binding protein subunit alpha, chloroplastic; gnl|CDD|239460 cd03344, GroEL, GroEL_like type I chaperoninATP hydrolysis, 0.0	6	7	-0,07 / -0,075	(+)
		NVASISAGNDNAIGEMIADALDK	2	5.7363	1145.73	591.887	0	1	Unambiguous
		SLLQDIAIVTGAEFIAK	3	4.27525	597.836	1386.38	0	1	Unambiguous
		TNDAAGDGTTTASVLAR	2	4.18194	810.809	-106.466	0	1	Unambiguous
		VGAATEAELEDR	2	4.1702	631.157	555.542	0	1	Unambiguous
		ELAETDSVYDTEK	2	3.60347	750.533	255.538	0	1	Unambiguous
g5112.t1	9.04796	FFNVVLESANGDLALMoDAVLEGFNAPVDEGAEER	3	5.27285	1213.86	225.729	0	1	Unambiguous	ref|XP_001702217.1|, gb|EDO97148.1| flagellar associated protein [Chlamydomonas reinhardtii], 5e-123; no conserved domain	2	2	-0.242	-
		GVDIVGMSDMoGGVK	2	3.7751	690.983	223.171	0	1	Unambiguous
g5570.t1	19.894	TIIVNQVVQANATDK	2	4.88052	808.26	1007.62	0	1	Unambiguous	ref|XP_001702275.1|, gb|EDO97076.1| arsenite translocating ATPase-like protein [Chlamydomonas reinhardtii], 0.0; gnl|CDD|217004 pfam02374, ArsA_ATPase, Anion-transporting ATPase, 3e-71	5	6	-0.028	(+)
		ITSPLGDELPLWGLQLDPEQAK	2	4.24423	1211.57	765.609	0	1	Unambiguous
		NLFSGGQPGEEDVAVK	2	3.97391	824.21	370.293	0	1	Unambiguous
		DLQLGELLDTPPPGVDEAIAIAK	2	3.577	1188.7	473.81	0	1	Unambiguous
		LEALQASMoEDAK	2	3.21833	661.612	443.651	0	1	Unambiguous
g5603.t1	4.47713	VHTILISTQHNPDVTNEK	2	6.11001	1023.7	161.446	0	1	Unambiguous	ref|XP_001696661.1|, sp|A8HYU5.1|METK_CHLRE, gb|EDP08638.1| S-Adenosylmethionine synthetase [Chlamydomonas reinhardtii], 0.0; gnl|CDD|177886 PLN02243, PLN02243, S-adenosylmethionine synthase, 0.0	5	5	-0.311	-
		FVIGGPHGDAGLTGR	2	4.47713	728.155	1063.57	0	1	Unambiguous
		TGMVMVFGEITTK	2	4.045	708.279	1299.56	0	1	Unambiguous
		IREDLMEHVIKPVVPAK	2	3.61981	987.849	288.842	1	1	Unambiguous
		IREDLMoEHVIKPVVPAK	2	3.0917	995.568	6.75712	1	1	Unambiguous
g5619.t1	18.1216	LSGLEPLNYTPDASNMoR	2	4.90517	948.145	729.213	0	1	Unambiguous	ref|XP_001702462.1|, gb|EDO95867.1| cobalamin-dependent methionine synthase [Chlamydomonas reinhardtii], 0.0; gnl|CDD|236539 PRK09490, metH, B12-dependent methionine synthase, 0.0	12	16	-0.149	+
		FVNLLVSDPEISR	2	4.32569	745.68	1037.74	0	1	Unambiguous
		ELLEFVEDVLLNR	2	4.21288	795.328	497.694	0	1	Unambiguous
		LPVFVSGTIVDNSGR	2	4.17635	781.79	1109.84	0	1	Unambiguous
		AAGDDYSYIMAEALADR	2	4.08597	916.673	284.816	0	1	Unambiguous
		LTESLAMWPAASVSGLYFGGK	2	3.96817	1094.42	1250.81	0	1	Unambiguous
		GNNDLLVITRPDVISK	2	3.82801	877.666	195.944	0	1	Unambiguous
		GNNDLLVITRPDVIGK	2	3.80737	863.827	1550.58	0	1	Unambiguous
		AIINNDFDTAVAIALK	2	3.79923	846.077	1315.34	0	1	Unambiguous
		TLSVSPSVENPAFR	2	3.74304	753.266	1158.46	0	1	Unambiguous
		VSGGVSNIAFSFR	2	3.27136	671.174	480.282	0	1	Unambiguous
		DGVKPTAAFVPLDK	2	3.12352	730.231	1133.69	0	1	Unambiguous
g5831.t1	3.65465	STEPWLQEYIALDMoPGALR	2	4.69384	1104.27	651.635	0	1	Unambiguous	ref|XP_001696599.1| hypothetical protein CHLREDRAFT_126738, gb|EDP08576.1| predicted protein [Chlamydomonas reinhardtii], 0.0; gnl|CDD|233645 TIGR01934, MenG_MenH_UbiE, ubiquinone/menaquinone biosynthesis methyltransferases, 3e-15	3	3	-0.148	-
		MAESLTQLGVDR	2	3.65465	660.745	620.629	0	1	Unambiguous
		QFNPLLMoGAVEALFR	2	3.60288	862.117	767.408	0	1	Unambiguous
g5901.t1	16.6817	FDDLQDPLKDEDVAEALR	3	4.61282	697.445	627.717	1	1	Unambiguous	ref|XP_001696308.1|, gb|EDP08285.1| ubiquinol:cytochrome c oxidoreductase 14 kDa subunit [Chlamydomonas reinhardtii], 2e-81; gnl|CDD|202184 pfam02271, UCR_14kD, Ubiquinol-cytochrome C reductase complex 14kD subunit, 1e-22	2	5	-0.414	-
		QTPELSYLQDVLNEVR	2	4.56887	953.162	704.147	0	1	Unambiguous
g6121.t1	4.48684	KLDSHLAEQFSTGR	2	4.70645	795.699	995.848	1	1	Unambiguous	ref|XP_001696201.1|, gb|EDP08178.1| ribosomal protein S8, component of cytosolic 80S ribosome and 40S small subunit [Chlamydomonas reinhardtii], 2e-151; gnl|CDD|240292 PTZ00148, PTZ00148, 40S ribosomal protein S8, 2e-113	4	7	-0.856	-
		LDTGNYSWGSEAVTR	2	4.48684	829.556	1410.49	0	1	Unambiguous
		ILDVVYNASNNELVR	2	4.21549	859.868	-104.386	0	1	Unambiguous
		NQAEIVPKPEEIK	2	4.19218	748.18	358.628	0	1	Unambiguous
g6293.t1	9.67423	GYVDVSTVDAATSQAVAAAVR	2	5.47018	1026.78	736.795	0	1	Unambiguous	ref|XP_001698018.1|, gb|EDO99603.1| predicted protein [Chlamydomonas reinhardtii], 0.0; gnl|CDD|224995 COG2084, MmsB, 3-hydroxyisobutyrate dehydrogenase and related beta-hydroxyacid dehydrogenases, 2e-75	2	3	0.154	(+)
		RQGLGDADFSAVMEAVLGQAAAEATEAHNK	3	4.20405	1021.29	1431.97	1	1	Unambiguous
g6326.t1	11.1455	YDIGGLDYTADDLEQGVLR	2	3.90666	1057.69	646.317	0	1	Unambiguous	ref|XP_001698084.1|, gb|EDO99669.1| glutaredoxin-like protein [Chlamydomonas reinhardtii], 0.0; gnl|CDD|218263 pfam04784, DUF547, Protein of unknown function, DUF547, 4e-31; gnl|CDD|239017 cd02066, GRX_family, 9e-24	3	3	-0.076	(+)
		DGGVAASASNSGAAASPHSPSAAPQR	3	3.70176	774.638	350.074	0	1	Unambiguous
		LYSAANLEEGLAAAAEAFVGGEVEVDVGKR	3	3.53709	1013.14	620.238	1	1	Unambiguous
g6328.t1	4.7059	LPIYEPGLLEVVQEAR	2	4.7059	914.395	971.868	0	1	Unambiguous	ref|XP_001698004.1|, gb|EDO99589.1| UDP-glucose dehydrogenase [Chlamydomonas reinhardtii], 0.0; gnl|CDD|177986 PLN02353, PLN02353, probable UDP-glucose 6-dehydrogenase, 0.0	4	5	-0.092	(+)
		EVADYWYQVVSMNDYQK	2	4.43875	1070.29	758.958	0	1	Unambiguous
		ILTANLWSAELAK	2	4.26301	716.304	1253.68	0	1	Unambiguous
		VLIGGADTESGQK	2	3.19358	638.59	1186.67	0	1	Unambiguous
g6338.t1	9.01742	IAQLNASIDEVAAQLK	2	4.95244	843.799	1579.19	0	1	Unambiguous	ref|XP_001697999.1|, gb|EDO99584.1| predicted protein [Chlamydomonas reinhardtii], 3e-85; no conserved domain	2	2	-0.229	+
		FLEDEQPKDPEQTK	2	4.06498	853.016	710.762	1	1	Unambiguous
g6352.t1	12.1651	IGEFTLATADDFEYTDPIDGSK	2	4.61657	1203.24	156.045	0	1	Unambiguous	ref|XP_001697991.1|, gb|EDO99576.1| phosphoglucomutase [Chlamydomonas reinhardtii], 0.0; gnl|CDD|177942 PLN02307, PLN02307, phosphoglucomutase, 0.0	3	3	-0.143	-
		VATLNMoADIPDVDLSK	2	4.39857	860.043	704.238	0	1	Unambiguous
		FNYNSGEPAPER	2	3.14997	690.794	-26.3155	0	1	Unambiguous
g6355.t1	4.47689	GPIAALQEHLADPWGTTIFSK	2	4.52178	1126.79	175.512	0	1	Unambiguous	ref|XP_001698070.1|, dbj|BAD06922.1|, gb|EDO99655.1| light-harvesting chlorophyll-a/b protein of photosystem I [Chlamydomonas reinhardtii], 0.0; gnl|CDD|215055 PLN00101, PLN00101, Photosystem I light-harvesting complex type 4 protein, 4e-74; gnl|CDD|177716 PLN00098, PLN00098, light-harvesting complex I chlorophyll a/b-binding protein (Lhac), 1e-63	4	24	0.108	(+)
		GDLPGDFGFDPLGLGANAESLK	2	4.47689	1095.72	161.776	0	1	Unambiguous
		KPGSVDQDPIFSQYK	2	4.38914	855.697	895.784	0	1	Unambiguous
		LPPHEVGYPGGVFAPFIPGDLAELK	2	3.40111	1310.64	-39.6806	0	1	Unambiguous
g6396.t1	12.4751	LSQVSAQLTQAEEAAK	2	4.34003	838.107	797.695	0	1	Unambiguous	ref|XP_001698051.1| hypothetical protein CHLREDRAFT_192935, gb|EDO99636.1| predicted protein [Chlamydomonas reinhardtii], 1e-138; gnl|CDD|233757 TIGR02168, SMC_prok_B, chromosome segregation protein SMC, common bacterial type, 4e-15	3	3	-0.432	(+)
		TEEELTSTIAVER	2	4.21104	740.275	1219.08	0	1	Unambiguous
		AAGLEAELEQAK	2	4.03895	616.151	1346.3	0	1	Unambiguous
g6609.t1	4.05474	AKWLGPYSENSTPAYLTGEFPGDYGWDTAGLSADPETFK	3	5.6771	1413.89	166.576	1	1	Unambiguous	ref|XP_001695467.1|, gb|EDP01725.1| chlorophyll a-b binding protein of LHCII [Chlamydomonas reinhardtii], 0.0; gnl|CDD|215033 PLN00025, PLN00025, photosystem II light harvesting chlorophyll a/b binding protein, 1e-178	13	66	-0.051	(+)
		GPVQNLDDHLANPGVNNAFAFATK	3	4.92328	837.94	622.072	0	1	Unambiguous
		VNGGPAGEGLDPLYPGESFDPLGLADDPDTFAELKVK	3	4.28751	1268.27	511.417	1	1	Unambiguous
		WLGPYSENSTPAYLTGEFPGDYGWDTAGLSADPETFKR	3	4.13515	1400.07	540.106	1	1	Unambiguous
		WLGPYSENSTPAYLTGEFPGDYGWDTAGLSADPETFK	3	4.05474	1348.34	790.736	0	1	Unambiguous
		VNGGPAGEGLDPLYPGESFDPLGLADDPDTFAELK	3	3.9697	1193.08	986.379	0	1	Unambiguous
		LAMoFSMFGFFVQAIVTGK	2	3.64932	1006.14	624.478	0	1	Ambiguous
		SGTKFGEAVWFK	2	3.59163	679.815	1419.35	1	1	Ambiguous
		LAMoFSMoFGFFVQAIVTGK	2	3.53461	1013.49	-18.6296	0	1	Unambiguous
		LAMFSMoFGFFVQAIVTGK	2	3.47622	1006.14	624.478	0	2	Ambiguous
		YRELELIHAR	2	3.34343	650.827	715.541	1	1	Ambiguous
		ELELIHAR	1	2.6045	981.541	1006.96	0	1	Unambiguous
		FGEAVWFK	1	2.36226	983.557	59.8987	0	1	Unambiguous
g6631.t1	4.36495	WLGPYSENATPAYLTGEFPGDYGWDTAGLSADPETFK	3	4.83314	1343.43	1107.06	0	1	Unambiguous	ref|XP_001695353.1|, gb|EDP01611.1| chloropyll a-b binding protein of LHCII type I, chloroplast precursor [Chlamydomonas reinhardtii], 0.0; gnl|CDD|215033 PLN00025, PLN00025, photosystem II light harvesting chlorophyll a/b binding protein, 2e-177	12	94	-0.039	(+)
		WLGPYSENATPAYLTGEFPGDYGWDTAGLSADPETFKR	3	4.82604	1394.61	453.839	1	1	Unambiguous
		GPVQNLDDHLANPTVNNAFAFATK	3	4.36495	852.247	179.158	0	1	Unambiguous
		VNGGPAGEGLDPLYPGESFDPLGLADDPDTFAELKVK	3	4.28751	1268.27	511.417	1	1	Unambiguous
		VNGGPAGEGLDPLYPGESFDPLGLADDPDTFAELK	3	3.9697	1193.08	986.379	0	1	Unambiguous
		LAMoFSMFGFFVQAIVTGK	2	3.64932	1006.14	624.478	0	1	Ambiguous
		SGTKFGEAVWFK	2	3.59163	679.815	1419.35	1	1	Ambiguous
		LAMoFSMoFGFFVQAIVTGK	2	3.53461	1013.49	-18.6296	0	1	Unambiguous
		LAMFSMoFGFFVQAIVTGK	2	3.47622	1006.14	624.478	0	2	Ambiguous
		YRELELIHAR	2	3.34343	650.827	715.541	1	1	Ambiguous
		ELELIHAR	1	2.6045	981.541	1006.96	0	1	Unambiguous
		FGEAVWFK	1	2.36226	983.557	59.8987	0	1	Unambiguous
g7551.t1	18.1838	ITNNAAEEEEPAEDDGEEAPK	2	6.21579	1129.61	111.159	0	1	Unambiguous	ref|XP_001702882.1|, gb|EDO96839.1| predicted protein [Chlamydomonas reinhardtii], 1e-79; gnl|CDD|235334 PRK05035, PRK05035, electron transport complex protein RnfC, 5e-10	8	11	-0.457	-
		ASAAQKEEIAALVTELSR	2	4.96382	944.736	765.508	1	1	Unambiguous
		AKPLVEQLIAITSGTDAGAK	2	4.04577	992.394	337.288	0	1	Unambiguous
		DLLAQLAADIK	2	3.93525	586.546	1205.17	0	1	Unambiguous
		AGAGPAVFAGQNAK	2	3.89652	629.974	227.019	0	1	Unambiguous
		IQLLYLDDEIR	2	3.63473	696.701	1175.23	0	1	Unambiguous
		AISQQLDAAAGAK	2	3.10767	622.613	445.869	0	1	Unambiguous
		LVNEVQYK	1	2.08345	992.399	-143.438	0	1	Unambiguous
g759.t1	14.5302	LENVHDLTPDNFDK	2	4.53889	829.134	286.065	0	1	Unambiguous	ref|XP_001689618.1|, gb|EDP09356.1| protein disulfide isomerase [Chlamydomonas reinhardtii], 9e-180; gnl|CDD|239259 cd02961, PDI_a_family, Protein Disulfide Isomerase (PDIa) family, 6e-42	4	4	-0.21	(+)
		KTSVLGAFAAEDEE	2	4.46997	734.096	329.033	1	1	Unambiguous
		LGELVAADPK	2	3.23342	508.174	2730.54	0	1	Unambiguous
		FVDAAADAK	1	2.2879	907.465	14.5225	0	1	Unambiguous
g8356.t1	8.83049	GAQLTQEELLGEPVAGGK	2	4.58898	899.466	548.615	0	1	Unambiguous	ref|XP_002951299.1|, gb|EFJ47475.1| hypothetical protein VOLCADRAFT_81431 [Volvox carteri f. nagariensis], 1e-89; ref|XP_001703725.1|, gb|EDO96365.1| predicted protein [Chlamydomonas reinhardtii], 2e-47; gnl|CDD|202729 pfam03703, DUF304, Bacterial PH domain, 1e-06	3	6	-0.491	+
		NEQLDAAYQEVK	2	4.24151	705.12	1105.29	0	1	Unambiguous
		GIGAWGDMoVVVLR	2	3.52074	695.21	487.482	0	1	Unambiguous
g8378.t1	4.99796	YSGTEFEEDGDNYIVVR	2	4.99796	997.458	514.465	0	1	Unambiguous	ref|XP_001703710.1|, gb|EDO96350.1| chaperonin 20 [Chlamydomonas reinhardtii], 7e-128; gnl|CDD|178988 PRK00364, groES, co-chaperonin GroES, 4e-29	3	4	-0.057	-
		TSGGVLLATESAEKPTFGTVVAVGEGREDEETK	3	3.76663	1122.56	297.843	1	1	Unambiguous
		SVGGVLLPASVR	2	3.4371	578.33	832.995	0	1	Unambiguous
g8737.t1	3.5854	SVFNYDFNSLTSDSPVIQAVYTALK	2	3.98279	1390.31	83.4498	0	1	Unambiguous	gb|ABQ59243.1| CYP97C3 [Chlamydomonas reinhardtii], 0.0; gnl|CDD|178524 PLN02936, PLN02936, epsilon-ring hydroxylase, 0.0; gnl|CDD|215393 PLN02738, PLN02738, carotene beta-ring hydroxylase, 9e-169	5	6	-0.184	(+)
		AASAAAAAGTEYLNEADPSVLR	2	3.63999	1074.92	364.397	0	1	Unambiguous
		VPGIGWLIPR	2	3.58561	555.719	2487.63	0	1	Unambiguous
		GLVAEVSEFLFGK	2	3.5854	698.733	505.661	0	1	Unambiguous
		AAAEGTPVNMEALFSQLTLDIIGK	2	3.19086	1245.24	72.065	0	1	Unambiguous
g877.t1	15.7074	EYQIVEYFLGSALKDEVMK	2	4.96799	1132.18	538.227	1	1	Unambiguous	ref|XP_001689670.1|, gb|EDP09408.1 |ribosomal protein S2, component of cytosolic 80S ribosome and 40S small subunit [Chlamydomonas reinhardtii], 0.0; gnl|CDD|240255 PTZ00070, PTZ00070, 40S ribosomal protein S2, 4e-158	5	10	-0.485	-
		EYQIVEYFLGSALK	2	4.78658	831.249	979.617	0	1	Unambiguous
		APFQEFTDFLAKPHIGESK	3	4.03172	721.713	477.751	0	1	Unambiguous
		SLEQIYLFSMPVK	2	3.80973	778.75	1072.46	0	1	Unambiguous
		SLEQIYLFSMoPVK	2	3.0794	785.958	57.2208	0	1	Unambiguous
g8926.t1	13.6016	QLTDEEIDSLALVAVAGMoAAEGR	2	5.07692	1188.24	126.947	0	1	Unambiguous	ref|XP_001694244.1|, gb|EDP02677.1| predicted protein [Chlamydomonas reinhardtii], 1e-100; no conserved domain	4	6	-0.114	(+)
		EYEEVMoGQTADLYDLQR	2	4.6655	1039.05	567.572	0	1	Unambiguous
		EYEEVMGQTADLYDLQR	2	4.64442	1031.46	961.208	0	1	Unambiguous
		QLTDEEIDSLALVAVAGMAAEGR	3	3.88023	787.286	280.528	0	1	Unambiguous
g9144.t1	17.0237	ATPYAGTDAVNIAAANSLAATTNPLK	2	5.76596	1259.22	447.718	0	1	Unambiguous	ref|XP_001695164.1|, gb|AAO25118.2| flagella membrane glycoprotein 1B [Chlamydomonas reinhardtii], gb|AAO25117.1| flagella membrane glycoprotein 1A [Chlamydomonas reinhardtii], 0.0; no conserved domain	8	8	0.465	+
		INILASNTDSANTDK	2	4.53997	789.085	241.515	0	1	Unambiguous
		DTNALLLAGSANTAPAYK	2	3.79346	897.095	1257.68	0	1	Unambiguous
		GVSVVVVATSSADATK	2	3.56577	747.148	1662.34	0	1	Unambiguous
		ATSTSVVVVSLPAASTFVK	2	3.40971	933.422	961.121	0	1	Unambiguous
		GAQNALTTTTGSK	2	3.37433	625.497	278.349	0	1	Unambiguous
		AGTAAPISPAYLTSAAAR	2	3.30809	845.651	826.662	0	1	Unambiguous
		AGDVMNIK	1	2.46053	848.365	1096.93	0	1	Unambiguous
g9426.t1	3.93978	AYTDSSFNTLATTPAEWQHLGNVGPVMYGAVGQVIR	3	5.91749	1284.83	409.436	0	1	Unambiguous	gb|AAM45881.1|AF450137_1, gb|AAL78162.1| multicopper ferroxidase [Chlamydomonas reinhardtii], 0.0; gnl|CDD|225043 COG2132, SufI, Putative multicopper oxidases, 5e-14	13	31	-0.136	+
		DDGSSAYTSLDLGTGSGGGNTYFVAADK	2	5.37757	1363.71	76.774	0	1	Unambiguous
		NNLDFPVNMoAPSGGLIAWDGNGR	2	5.37068	1216.53	372.823	0	1	Unambiguous
		NNLDFPVNMAPSGGLIAWDGNGR	2	5.11607	1208.67	489.943	0	1	Unambiguous
		ASPLLFQEDTSLTAGTSYTK	2	4.69218	1065.7	155.361	0	1	Unambiguous
		FENDAVLSADFDEGNR	2	4.46051	900.109	234.585	0	1	Unambiguous
		DVDRDVVAIFQLVQER	2	4.08184	952.116	639.106	1	1	Unambiguous
		ANEGTLYEDGTSGADK	2	3.93978	814.767	503.132	0	1	Unambiguous
		TYYIQAEAVNWDYAPAGYQK	2	3.89115	1176.13	64.8993	0	1	Unambiguous
		WVLVAYGTEGDFHSPQFTGQSLEADK	3	3.71693	961.778	331.699	0	1	Unambiguous
		HDNAGLVGPIIVTSAANADANGR	3	3.58897	745.248	266.828	0	1	Unambiguous
		VPTPAYYGTMGPMIIAEVGDR	2	3.52867	1120.03	426.71	0	1	Unambiguous
		ADDVVAPGTTYTYVWNVPDR	2	3.29486	1120.15	104.349	0	1	Unambiguous
g9579.t1	7.4156	IEGEFPELLPIK	2	3.79361	693.673	1129.76	0	1	Unambiguous	ref|XP_001695032.1,| gb|EDP02184.1| predicted protein [Chlamydomonas reinhardtii]; dbj|BAF46294.1| NAD-dependent epimerase/dehydratase [Chlamydomonas reinhardtii], 0.0; gnl|CDD|178377 PLN02778, PLN02778, 3,5-epimerase/4-reductase, 0.0; gnl|CDD|215146 PLN02260, PLN02260, probable rhamnose biosynthetic enzyme, 6e-179	2	4	-0.326	(+)
		EYIDPEFTWSNFSVEEQAK	2	3.62198	1160.04	7.66024	0	1	Unambiguous
g9594.t1	23.368	LLPFFDSAYQGFASGDLDADAASVR	2	4.74396	1317.15	18.1905	0	1	Unambiguous	ref|XP_001695040.1|, gb|EDP02192.1| aspartate aminotransferase [Chlamydomonas reinhardtii], 0.0 ; gnl|CDD|215222 PLN02397, PLN02397, aspartate transaminase, 0.0	5	6	-0.124	(+)
		LFASAPGPQEMoVLAQSFAK	2	4.05833	1005.14	619.862	0	1	Unambiguous
		EAEAALAADPAANK	2	3.88577	671.553	323.637	0	1	Unambiguous
		KLLPFFDSAYQGFASGDLDADAASVR	2	3.65637	1382.34	842.155	1	1	Unambiguous
		VATVQALSGTGALR	2	3.23463	673.07	1017.84	0	1	Unambiguous
g9604.t1	9.81851	AESDGDDGGGAGGGVLLGR	2	5.34959	830.543	193.615	0	1	Unambiguous	ref|XP_001695043.1|, gb|EDP02195.1| chloroplast outer envelope protein [Chlamydomonas reinhardtii], 0.0; gnl|CDD|130065 TIGR00992, 3a0901s03IAP75, chloroplast envelope protein translocase, IAP75 family protein, 3e-69	2	2	-0.242	(+)
		SLTAAGASLLPTSVIQEAFEGMoPGR	2	4.46892	1260.76	487.076	0	1	Unambiguous
g9648.t1	4.28504	VAIVGITGAVGQEFLTVLTER	2	4.28504	1088.2	997.66	0	1	Unambiguous	ref|XP_001695059.1|, gb|EDP02211.1| aspartate semialdehyde dehydrogenase [Chlamydomonas reinhardtii], 0.0; gnl|CDD|178009 PLN02383, PLN02383, aspartate semialdehyde dehydrogenase, 0.0	3	5	-0.111	(+)
		AHAESINLEFEK	2	3.61295	695.219	1255.52	0	1	Unambiguous
		DNVFVGR	1	2.00171	806.355	-75.1416	0	1	Unambiguous
g9677.t1	4.00991	IQDGVFDVSNESYGIK	2	4.51683	886.575	726.714	0	1	Unambiguous	ref|XP_001695070.1|, gb|EDP02222.1| small rab-related GTPase [Chlamydomonas reinhardtii], 2e-157; gnl|CDD|178655 PLN03108, PLN03108, Rab family protein, 1e-153	3	3	-0.297	-
		VGYGAGNAGPQTVKPGEGGAAK	2	4.0546	993.721	217.127	0	1	Unambiguous
		AVTTEEGEQFAK	2	4.00991	656.186	1325.47	0	1	Unambiguous
g9686.t1 ; g9686.t2	4.03714	GMIFIRTDGQHYMFLNKKm3/ac	3	4.28501	747.718	-12.3651	2	2	Ambiguous	ref|XP_001694951.1|, gb|EDP02103.1| ribosomal protein L24, component of cytosolic 80S ribosome and 60S large subunit [Chlamydomonas reinhardtii], 1e-102; Ribosomal_L24e_L24 cd00472 Ribosomal protein L24e/L24, 2.69e-15	4	34	-0.966	-
		GMIFIRTDGQHYMFLNKm3/acK	3	4.2437	747.718	-12.3651	2	3	Ambiguous
		SIVGTSLEVIQK	2	4.2151	638.039	1046.11	0	1	Unambiguous
		GMIFIRTDGQHYMFLNKmKm2	3	4.03714	747.625	-136.651	2	1	Unambiguous
g9724.t1	4.4835	VAADLGGSDYLAPIIDATK	2	4.4835	945.861	386.12	0	1	Unambiguous	ref|XP_002954806.1|, gb|EFJ44212.1| hypothetical protein VOLCADRAFT_32150 [Volvox carteri f. nagariensis], 2e-179 ; gnl|CDD|223377 COG0300, DltE, Short-chain dehydrogenases of various substrate specificities, 2e-39	2	3	0.312	+
		QGLNVVLVALGDSLLDNTFEELK	2	3.62408	1244.69	415.039	0	1	Unambiguous
g9747.t1	8.80101	GEGLQQALALFDTNVELWAGR	2	4.71051	1144.77	157.118	0	1	Unambiguous	ref|XP_001694751.1|, ref|XP_001694754.1|, gb|EDP02335.1|, gb|EDP02338.1| early light-inducible protein [Chlamydomonas reinhardtii], dbj|BAD67134.1| Lhc-like protein Lhl1 [Chlamydomonas reinhardtii], 4e-120; gnl|CDD|215956 pfam00504, Chloroa_b-bind, Chlorophyll A-B binding protein, 3e-11	3	4	0.264	(+)
		LAMLGFAGLIALETIK	2	4.0905	831.26	325.922	0	1	Unambiguous
		VAMoMoGFVSILGPELSK	2	3.1432	856.421	556.964	0	1	Unambiguous
g9752.t1	12.153	AAEEVPAGEEGAAAEAPAAEAPK	2	4.94167	1068.66	140.701	0	1	Unambiguous	ref|XP_001694669.1|, gb|EDP02253.1| vasa intronic gene [Chlamydomonas reinhardtii], 0.0; gnl|CDD|218258 pfam04774, HABP4_PAI-RBP1, Hyaluronan / mRNA binding family, 2e-14	2	4	-1.303	-
		EGDEEKPEGEEVK	2	3.00289	738.497	903.05	0	1	Unambiguous
g9756.t1	12.6095	TPEVAGLQDLLVYSVK	2	5.11733	867.6	1291.31	0	1	Unambiguous	ref|XP_001694671.1|, gb|EDP02255.1| hybrid-cluster protein [Chlamydomonas reinhardtii], 0.0 ; gnl|CDD|235391 PRK05290, PRK05290, hybrid cluster protein, 0.0	4	4	-0.013	(+)
		VLGETLAGLQELLVYGLK	2	4.13811	959.159	626.115	0	1	Unambiguous
		GINVYTHGEMoLPAHGYPGLK	3	3.52989	724.469	606.185	0	1	Unambiguous
		IFDQDFGTLPGTDLPR	2	3.35411	896.74	324.097	0	1	Unambiguous
g9757.t1	12.6095	TPEVAGLQDLLVYSVK	2	5.11733	867.6	1291.31	0	1	Unambiguous	ref|XP_001694756.1|, gb|EDP02340.1| hybrid-cluster protein [Chlamydomonas reinhardtii], 0.0 ; gnl|CDD|235391 PRK05290, PRK05290, hybrid cluster protein, 0.0	4	4	0.009	(+)
		VLGETLAGLQELLVYGLK	2	4.13811	959.159	626.115	0	1	Unambiguous
		GINVYTHGEMoLPAHGYPGLK	3	3.52989	724.469	606.185	0	1	Unambiguous
		IFDQDFGTLPGTDLPR	2	3.35411	896.74	324.097	0	1	Unambiguous
Cp genome	7.37194	DNPDSGNTLSTTVEEIETLFNK	2	5.21311	1212.9	265.22	0	1	Unambiguous	ChlB, Light-independent protochlorophyllide reductase subunit B	10	16	-0.257	(+)
		AVVFGDATHSAAMTK	2	4.1922	753.655	373.009	0	1	Unambiguous
		ATSLEQTNILETSQK	2	3.98677	832.657	872.53	0	1	Unambiguous
		AIVWSPEGLAELNK	2	3.53753	764.352	573.354	0	1	Unambiguous
		AVVFGDATHSAAMoTK	2	3.49294	762.107	964.846	0	1	Unambiguous
		IITTQLLNQTATVQEPSK	2	3.38517	993.681	635.652	0	1	Unambiguous
		VTQQSALSSVSPLLPLEENTLIVSELDKK	3	3.23348	1047.93	969.886	1	1	Unambiguous
		NHSDVILADVNHYR	3	3.04586	552.035	772.422	0	1	Unambiguous
		LPQAWFNFVPYR	2	2.91289	770.252	1104.77	0	1	Unambiguous
		TSNVVSTISSEK	2	2.85401	626.591	425.542	0	1	Unambiguous
Cp genome	3.29482	VAMoLAELSLSNLSAKm3LDMITDLLVIIDSVRm	3	3.30594	1105.75	-183.197	1	1	Unambiguous	ORF2971, unknown (in C.r. chloroplast genome website)	6	6	-0.441	(+)
		GDYSLAIPTNLYVTDLFLK	2	3.29482	1073.53	1359.31	0	1	Unambiguous
		QTNDITIFGNDFLNLK	2	2.93375	928.276	1401.45	0	1	Unambiguous
		ILLQLMoLIFGGK	2	2.79902	681.772	524.62	0	1	Unambiguous
		MoGQRmKmSQITLLEKm	2	2.51663	795.328	-160.461	2	1	Unambiguous
		ILLQLMLIFGGK	2	2.50772	674.683	1877.2	0	1	Unambiguous
Cp genome	4.37184	ELFTLLSDFYLK	2	4.37184	745.624	967.475	0	1	Unambiguous	ChlL, Light-independent protochlorophyllide reductase iron-sulfur ATP-binding protein	2	2	-0.001	(+)
		YVEACPMPVLEVLPLIEEIR	3	3.11865	772.779	1337.98	0	1	Unambiguous
Cp genome	37.8777	AImADLYPSFAK	2	3.78609	672.141	449.267	0	1	Unambiguous	PsaA, Photosystem I P700 chlorophyll a apoprotein A1	8	45	0.197	+
		IAVDRNPVETSFEK	2	3.70868	803.681	950.274	1	1	Unambiguous
		AIMADLYPSFAK	2	3.33142	664.542	1054.46	0	1	Unambiguous
		EIPLPHDLLLNR	2	3.03428	716.355	1318.13	0	1	Unambiguous
		DYDPTNNYNNLLDR	2	2.67732	863.814	-84.1967	0	1	Unambiguous
		NPVETSFEK	1	2.62267	1050.39	-112.037	0	1	Unambiguous
		TNWGIGHSMK	2	2.60019	566.017	429.659	0	1	Unambiguous
		LLDAGVDPK	1	2.03553	927.366	-159.913	0	1	Unambiguous
Cp genome	17.9702	GEQAIENGQSEISQILFEK	2	5.85179	1061.65	1055.75	0	1	Unambiguous	Ycf3, Photosystem I assembly protein Ycf3	3	4	-0.48	-
		NGMoSAQAEGEYAEALQNYYEAMR	2	4.45694	1307.23	514.236	0	1	Unambiguous
		NDNFIDK	1	2.15314	865.258	-170.32	0	1	Unambiguous
Cp genome	5.50137	GGLDFTKDDENVNSQPFMoR	2	4.76828	1093.66	149.856	1	1	Unambiguous	RbcL, Ribulose 1,5-bisphosphate carboxylase large subunit	12	41	-0.226	(+)
		EVTLGFVDLMoRDDYVEK	2	4.6723	1023.66	645.626	1	1	Unambiguous
		GGLDFTKDDENVNSQPFMR	3	3.85385	725.298	1789.98	1	1	Unambiguous
		DDENVNSQPFMoR	2	3.40541	734.528	294.13	0	1	Unambiguous
		EVTLGFVDLMRDDYVEKDR	3	3.16727	767.857	622.322	2	1	Unambiguous
		EIKFEFDTIDKL	2	3.07122	750.234	1118.57	2	1	Unambiguous
		DTDILAAFR	2	2.97705	511.704	849.936	0	1	Unambiguous
		FLFVAEAIYK	2	2.74942	601.329	819.335	0	1	Unambiguous
		DDENVNSQPFMR	2	2.68191	726.567	347.57	0	1	Unambiguous
		LTYYTPDYVVR	2	2.64711	695.586	330.583	0	1	Unambiguous
		EVTLGFVDLMR	2	2.56618	640.656	493.978	0	1	Unambiguous
		DRFLFVAEAIYKAQAETGEVK	2	2.52432	1194.15	855.736	2	1	Unambiguous
Cp genome	20.6651	LGAPDLYTSEIGFLPK	2	4.55571	862.103	1324.35	0	1	Unambiguous	RpoB-1, RNA polymerase beta subunit 1	6	8	-0.394	(+)
		EDNVNVSQIDLTAR	2	3.92755	788.709	1668.32	0	1	Unambiguous
		MLELTEGNPSSK	2	3.26617	654.074	1150.99	0	1	Unambiguous
		TLNVANTKmGKm3/acTPAENIKm2	2	2.76329	942.682	669.249	2	1	Ambiguous
		ILLYNLDEDPLNPR	2	2.66735	843.345	470.063	0	1	Unambiguous
		WVYIGDIPLMTK	2	2.62442	718.688	419.302	0	1	Unambiguous
Cp genome	3.45349	TTLVNLFSNLEK	2	3.45349	690.377	716.12	0	1	Unambiguous	Rps3, ribosomal protein 3	3	4	-0.496	-
		HRm2TENIFYYLATIATARm2Km	2	2.63907	1120.36	658.998	2	1	Unambiguous
		HRm2TENIFYYLATIATARKm3/ac n	2	2.63865	1120.36	658.998	2	1	Unambiguous
[truncated: 34 more rows]
