# Supplementary material for: Proteomic Analysis of a Fraction with Intact Eyespots of Chlamydomonas reinhardtii and Assignment of Protein Methylation
Source: Front Plant Sci. 2015 Dec 15;6:1085. doi: 10.3389/fpls.2015.01085 (PMC4678213; doi:10.3389/fpls.2015.01085)
Supplement: Supplementary file 7 [file Data_Sheet_7.XLSX]

## Sheet: Table S5
Supplemental Table 5: Methylated peptides (according to Tables 2 and 3 in the current manuscript) identified in the F2Ae and F1 fractions (Schmidt et al., 2006). Only peptides are listed where precise methylation site(s) were found after manual validation.
Transcript name (Phytozome C. reinhardtii database (Vs. 5.3.1)) or chloroplast (Cp) genome database	PS	Peptide	z	Xcorr	m/z	∆m in ppm	MC	Rank	PSM ambiguity	x-times found	Function and/or homologies of depicted proteins determined by NCBI BLASTp
Methylated peptides identified in the F2Ae fraction
Proteins important for eyespot development
Cre16.g666550.t1.2	3.33083	QRQAFIMNDTCRmFLATDLKm2	3	3.79661	772.085	455.83	2	1	Unambiguous	2	SOUL3
14-3-3 protein
Cre12.g559250.t1.2	12.5469	DNLTLWTSDMoQDPAAGDDRmEGADMoKm2VEDAEP	3	4.36779	1156.65	417.803	2	2	Ambiguous	2	14-3-3 protein
Photosynthesis / electron transport / light harvesting
Cp genome	8.40643	FLSQPFFVAEVFTGSPGKm2YVSLAETIEGFGK	3	5.97417	1127.92	293.683	1	1	Unambiguous	4	atpB, ATP synthase subunit beta
		FLSQPFFVAEVFTGSPGKmYVSLAETIEGFGKm	3	3.80666	1127.92	293.683	1	2	Unconsidered	1
		GMEVVDTGKm2PLSVPVGK	2	2.91205	871.644	759.937	0	1	Unambiguous	1
Cp genome	23.5762	SYLANSYPKm2YGEILR	2	2.92623	902.139	733.767	1	1	Unambiguous	1	atpA, ATP synthase subunit alpha
Cp genome	4.03721	YVEPAAFLLPINVLEDFTKm3PLSLSFR	3	3.10627	1008.18	285.954	0	1	Unambiguous	1	atpI, CF0 ATP synthase subunit I
Cre06.g261000.t1.2	3.82871	YEDKmYGANVDGYSPIYTPDLWTESGDSYTLGTK	3	7.15641	1240.85	225.206	1	1	Unambiguous	1	10 kDa PS II polypeptide
Cre16.g687900.t1.2	4.15431	NPGSQADGSFLGFTEEFKm	2	3.475	973.671	738.576	0	1	Unambiguous	5	Lhca7, light-harvesting protein of PS I
Cp genome	3.83756	AAEDPEFETFYTKm	2	3.40124	782.073	916.263	0	1	Unambiguous	1	psbD, PS II D2 protein
Cp genome	36.4492	GYWQELIETLVWAHEKmTPLANLVYWKm	3	3.40024	1072.4	-156.108	1	1	Unambiguous	1	pssB, PS I P700 chlorophyll A apoprotein A2
Transporter
Cp genome	3.00082	FLKm3QLFSDVDNLVIQEYR	3	3.10035	756.991	-116.464	1	1	Unambiguous	1	cemA (ycf10), inner envelope protein
		GSLDSIKmNKm3DISK	3	3.00082	487.898	579.83	2	1	Unambiguous	1
g11711.t1	3.15693	LQTTKIGMLSEGQKm2SR	2	3.28479	903.319	352.298	2	1	Unambiguous	1	Similar to ATPase components of ABC transporters
Ferredoxin and thioredoxin-related proteins
Cre11.g476750.t1.2	3.29342	KmGLCSNFLCDATPGTEISMoTGPTGK	2	3.60685	1279.73	100.481	1	1	Unambiguous	1	Ferredoxin-NADP reductase
		KmGLCSNFLCDATPGTEISMTGPTGK	2	3.41878	1271.66	43.4205	1	1	Unambiguous	1
		IPFWEGQSYGVIPPGTKINSKm3	3	3.83541	787.663	300.292	1	1	Ambiguous	1
		IPFWEGQSYGVIPPGTKmINSKm2	3	3.81518	787.663	300.292	1	2	Ambiguous	1
(Lipid) Metabolism
g11946.t1	3.30656	APDYSQGEVSGLLKm2	2	3.32209	746.744	476.563	0	1	Unambiguous	3	Similar to Cytochrom b5 reductase
Cre01.g017100.t1.3	34.762	WFESFGAVKASPMAAFRm2LLR	3	3.86919	771.877	596.562	2	3	Ambiguous	1	Similar to proteins with a diacylglycerol/acyltransferase domain
Proteins of unknown function
Cre06.g263250.t1.3	29.4072	AAVADATGAASSAAADAKm2	2	5.71259	774.422	688.781	0	1	Ambiguous	7	No significant hits in NCBI BLASTp
		AAVADATGAASSAATDAKm2	2	4.20316	788.96	83.538	0	2	Ambiguous	3
Cp genome	30.0674	MALEDLSKm3WKm3	2	2.71245	653.463	911.921	1	1	Unambiguous	1	ORF1995 unknown protein
		SFDITSMTTTLPFYAGWDESLKm2	2	4.61427	1270.34	574.387	0	1	Unambiguous	3
		SFDITSMoTTTLPFYAGWDESLKm2	2	3.5942	1278.31	553.304	0	1	Unambiguous	1
Cre01.g000900.t1.2	8.97902	LATVAGQLGVSAATAPLEELSRm	2	3.20943	1085.31	656.795	0	1	Unambiguous	1	Similar to conserved plant/cyanobacterial proteins of unknown functions, contains 2 DUF1350 domains
Cp genome	3.29482	VAMoLAELSLSNLSAKm3LDMITDLLVIIDSVRm	3	3.30594	1105.75	-183.197	1	1	Unambiguous	1	ORF2971 unknown protein
		MoGQRmKmSQITLLEKm	2	2.51663	795.328	-160.461	2	1	Unambiguous	1
g2947.t1	4.17669	ADGAAATATTAATGVLGAGFAKmADEAAASATTAATGVLGAGFAKm2	3	3.67039	1290.12	353.392	1	1	Unambiguous	1	No significant hits in NCBI BLASTp
g14174.t1	3.3341	GLGDVVGMKm3GPAAEINNGR	2	3.3341	949.747	785.222	1	1	Unambiguous	1	No significant hits in NCBI BLASTp
Cre10.g438450.t1.3	3.12804	GWGKm2LPDSGAALPAFLYKmHVLKm	2	3.12804	1212.87	145.437	2	1	Unambiguous	1	No significant hits in NCBI BLASTp
Methylated peptides identified in the F1 fraction (Schmidt et al., 2006)
Proteins important for eyespot development
Cre16.g666550.t1.2	4.51	QRQAFIMoNDTCRmFLATDLKm2	3	3.51235	777.442	485.251	2	1	Unambiguous	1	SOUL3
Cre12.g509250.t1.1	6.69	LTDDELIALVNSDPDLDKm	2	4.3994	1001.04	529.145	0	1	Unambiguous	1	EYE2, no eyespot
Photosynthesis / electron transport / light harvesting
Cp genome	29.12	FLSQPFFVAEVFTGSPGKm2YVSLAETIEGFGK	3	3.59418	1127.76	150.436	1	1	Unambiguous	2	atpB, ATP synthase subunit beta
		ELQDIIAILGLDELSEEDRm	2	3.50686	1093.66	542.832	0	1	Unambiguous	2
		GMoEVVDTGKPLSVPVGKm	2	3.09445	872.123	174.101	1	1	Ambiguous	1
		GMoEVVDTGKmPLSVPVGK	2	2.80688	872.123	174.101	1	2	Ambiguous	1
		TVLIMoELINNIAKm	2	2.72517	751.618	241.9	0	1	Unambiguous	1
Cp genome	22.05	SVYEPLATGLVAVDAMoIPVGRm	2	3.3755	1095.06	428.334	0	1	Unambiguous	1	atpA, ATP synthase subunit alpha
Cre06.g261000.t1.2	5.67	GKm2GYGVYR	1	2.26467	928.391	954.257	1	1	Unambiguous	2	10 kDa PS II polypeptide
Cp genome	4.1	KmYSEMVVPILSPDPAKm	2	2.59834	902.176	758.374	1	1	Unambiguous	1	petA, Cytochrome f
		YSEMoVVPILSPDPAKm	2	2.59991	838.361	-87.4666	0	1	Unambiguous	1
Cp genome	9.64	EIEKmQASELANFLQVSLEA	2	2.77284	1067.37	290.616	1	1	Unambiguous	1	ycf4, PS I assembly protein
(Lipid) Metabolism
Cre07.g349700.t1.2	17.99	ALVRDVSKmATSGSGLLAGVGSTTEVVR	3	3.93401	882.609	510.609	2	1	Ambiguous	2	Similar to 3-beta hydroxysteroid dehydrogenase/isomerase (Anabaena variabilis ATCC 29413)
		ALVRmDVSKATSGSGLLAGVGSTTEVVR	3	3.70486	882.609	510.609	2	2	Ambiguous	1
Proteins of unknown function
Cp genome	0.95	MALEDLSKm3WKm3	2	2.69144	653.277	627.283	1	1	Unambiguous	4	ORF1995 unknown protein
Cre01.g000900.t1.2	4.71	LATVAGQLGVSAATAPLEELSRm	2	4.03479	1085.04	408.549	0	1	Unambiguous	3	Similar to conserved plant/cyanobacterial proteins of unknown functions, contains 2 DUF1350 domains
		FKDDSLDDTNNLVQLLQGSSSVGEVLDLTVRm	3	4.34612	1131.6	311.001	1	1	Unambiguous	1
Gene models are listed in the order of Tables 2 and 3 of the current manuscript. Km, methylated Lys; Km2, dimethylated Lys; Km3, trimethylated Lys (b and y ions of trimethylamin neutral loss events were found in the corresponding spectra indicating that trimethylation rather than acetylation is present); Rm, methylated Arg; Rm2, dimethylated Arg; Mo, oxidized Met; PS, protein score; z, charge; Xc…
(Eng, J., McCormack A.L., and Yates J. R. (1994). An approach to correlate tandem mass spectral data of peptides with amino acid sequences in a protein database. J. Am. Soc. Mass Spectrom. 5, 976–989.)
