# Supplementary material for: Proteomic Analysis of a Fraction with Intact Eyespots of Chlamydomonas reinhardtii and Assignment of Protein Methylation
Source: Front Plant Sci. 2015 Dec 15;6:1085. doi: 10.3389/fpls.2015.01085 (PMC4678213; doi:10.3389/fpls.2015.01085)
Supplement: Supplementary file 8 [file Data_Sheet_8.XLSX]

## Sheet: SuppTable6
Supplemental Table 6: Methylated peptides of potential contaminants identified in the F2Ae and F1 fractions (Schmidt et al., 2006). Only peptides are listed where precise methylation site(s) were found after manual validation.
Transcript name (Phytozome C. reinhardtii database (Vs. 5.3.1)) or chloroplast (Cp) genome database	PS	Peptide	z	Xcorr	m/z	∆m in ppm	MC	Rank	PSM ambiguity	Function and/or homologies of depicted proteins determined by NCBI BLASTp
Methylated peptides identified in the F2Ae fraction
Cre02.g110700.t1.3	3.12792	Rm2SMoQGRESGGLSPTTTAAAEMQRm	3	3.86638	826.972	-523.638	2	1	Unambiguous	ref|XP_001699703.1|, gb|EDP07399.1| predicted protein [Chlamydomonas reinhardtii], 0.0; SMC_prok_B TIGR02168 chromosome segregation protein SMC, common bacterial type, 9.62e-12
Cre02.g116750.t1.1	11.0638	EVAAFAQFGSDLDAATQYVLERm	2	4.23443	1208.71	509.968	0	1	Unambiguous	Alpha subunit of the mitochondrial ATP synthase
Cre06.g255100.t1.1	22.6942	AADSKm2VAELSGMLAGWEARmGKm2	2	3.07277	1109.72	565.102	2	1	Unambiguous	ref|XP_002948355.1|, gb|EFJ50762.1| hypothetical protein VOLCADRAFT_103827 [Volvox carteri f. nagariensis], 1e-157; gnl|CDD|224117 COG1196, Smc, Chromosome segregation ATPases, 1e-28
Cre06.g269450.t1.2	7.67872	TVIEYYKNEKm2GDALK	2	3.48925	900.713	811.275	2	1	Ambiguous	ref|XP_001696510.1|, gb|EDP08487.1| eukaryotic translation initiation factor [Chlamydomonas reinhardtii], 0.0; RRM_eIF3G_like cd12408 RNA recognition motif in eukaryotic translation initiation factor 3 subunit G (eIF-3G), 5.68e-45
Cre06.g279150.t1.2	3.20294	AVSRAAVLPFELVDAARm	2	3.41271	900.713	778.561	1	3	Ambiguous	ref|XP_001695300.1|, gb|EDP01558.1| aspartyl-tRNA synthetase [Chlamydomonas reinhardtii], 0.0; AsxRS_core cd00776 Asx tRNA synthetase (AspRS/AsnRS) class II core domain, 4.69e-151
Cre17.g698000.t1.2	11.4254	FLSQPFQVAEVFTGTPGKm2YVDLK	3	4.25326	867.377	283.312	1	1	Ambiguous	Beta subunit of mitochondrial ATP synthase
		TVLIMELINNVAKm	2	3.72298	736.991	759.57	0	1	Unambiguous
		TVLIMoELINNVAKm	2	3.11832	744.768	455.558	0	1	Unambiguous
g12869.t1	8.05421	EAAVTWGESTLYEYLLNPKmKm2	2	4.36858	1177.72	89.2419	1	1	Unambiguous	ref|XP_001696912.1|, sp|P15451.2|CYC_CHLRE, gb|AAA33084.1|, emb|CAB16954.1|, gb|EDP00604.1| mitochondrial cytochrome c [Chlamydomonas reinhardtii], 3e-75; PTZ00048 PTZ00048 cytochrome c, 1.46e-50
		EAAVTWGESTLYEYLLNPKKm3/ac	2	4.36858	1177.72	89.2419	1	3	Unambiguous
		EAAVTWGESTLYEYLLNPKm3/acK	2	4.36858	1177.72	89.2419	1	4	Unambiguous
g16744.t1	3.25875	Km2ALEMLMoVKmDK	2	3.25875	683.068	996.5	2	1	Ambiguous	ref|XP_001695773.1| hypothetical protein CHLREDRAFT_174403, gb|EDP01110.1| predicted protein [Chlamydomonas reinhardtii], 0.0; SMC_prok_B TIGR02168 chromosome segregation protein SMC, common bacterial type, 6.52e-12
		LAGCERmEVAAKmEDAAAR	2	3.14519	894.716	289.437	2	2	Unconsidered
g9686.t1, g9686.t2	4.03714	GMIFIRTDGQHYMFLNKKm3/ac	3	4.28501	747.718	-12.3651	2	2	Ambiguous	ref|XP_001694951.1|, gb|EDP02103.1| ribosomal protein L24, component of cytosolic 80S ribosome and 60S large subunit [Chlamydomonas reinhardtii], 1e-102; Ribosomal_L24e_L24 cd00472 Ribosomal protein L24e/L24, 2.69e-15
		GMIFIRTDGQHYMFLNKm3/acK	3	4.2437	747.718	-12.3651	2	3	Ambiguous
		GMIFIRTDGQHYMFLNKmKm2	3	4.03714	747.625	-136.651	2	1	Unambiguous
Cp genome	2.8643	FLKmDPALSSSFEMKYAQR	2	2.8643	1067.19	600.434	2	1	Unambiguous	RpoC1b, RNA polymerase subunit
Cp genome	20.6651	TLNVANTKmGKm3/acTPAENIKm2	2	2.76329	942.682	669.249	2	1	Ambiguous	RpoB-1, RNA polymerase beta subunit 1
Cp genome	3.11629	NVASLGGYQPRSAGTKm2YYSEGIRm	3	3.11629	839.238	-234.858	2	1	Unambiguous	RpoC2, chloroplast RNA polymerase beta subunit
		TEGIDSSKmIPSSNIPEGKm3/ac	3	3.10663	638.929	-120.122	1	1	Unambiguous
		TEGIDSSKIPSSNIPEGKm3/acVTQNNKm3/ac	3	3.06996	876.23	-271.03	2	1	Unambiguous
		IIGRmVLARmDIYKm2PNSTITIAKm2	2	2.77227	1213.89	120.847	2	1	Ambiguous
		SGQLIQMNKEKmMTLR	2	2.74158	896.675	770.878	2	1	Unambiguous
		IIGRmVLARDIYKm2PNSTITIAKm3/ac	2	2.69143	1213.89	120.847	2	2	Ambiguous
		IIGRmVLARm2DIYKPNSTITIAKm3/ac	2	2.68413	1213.89	120.847	2	3	Ambiguous
		WFKmSNLLYVNSAISKm2	2	2.62974	906.607	110.969	1	1	Unambiguous
Cp genome	2.89561	ISDNVEIVGLRPTQTAVVTGLEMFKm3/acK	3	6.18165	963.548	358.016	1	1	Ambiguous	TufA, Elongation factor Tu
		ISDNVEIVGLRPTQTAVVTGLEMFKm2Km	3	6.08059	963.548	358.016	1	2	Ambiguous
		ISDNVEIVGLRPTQTAVVTGLEMFKKm3/ac	3	5.96419	963.548	358.016	1	4	Ambiguous
		ISDNVEIVGLRPTQTAVVTGLEMoFKm2Km	3	4.42495	968.618	85.0259	1	1	Ambiguous
		ISDNVEIVGLRPTQTAVVTGLEMoFKm3/acK	3	4.36091	968.618	85.0259	1	2	Ambiguous
Cp genome	3.45349	HRm2TENIFYYLATIATARm2Km	2	2.63907	1120.36	658.998	2	1	Unambiguous	Rps3, ribosomal protein 3
Methylated peptides identified in the F1 fraction
Cre17.g698000.t1.2	10.63	TVLIMELINNVAKm	2	3.9954	737.029	811.324	0	1	Unambiguous	Beta subunit of mitochondrial ATP synthase
		TVLIMoELINNVAKm	2	3.73584	744.783	475.395	0	1	Unambiguous
Cp genome	9.57678	Km3/acSGQLIQMNKmEKm2	2	3.44135	745.072	856.72	2	1	Unambiguous	RpoC2, chloroplast RNA polymerase beta subunit
		DIYKmPNSTITIAKRNQEISTDVAFEIGKm2	3	3.26227	1065.72	451.267	2	1	Unambiguous
		IYLNKm3/acNYLNLKm3/acPILDKTIHCQKm2PTK	3	3.25265	1037.49	-112.621	2	1	Unambiguous
		FLKIDNYIKm3/acQLTYFK	2	3.05369	988.566	-0.403741	2	1	Unambiguous
		EIHFNKmSYHFNLKm2NR	2	2.92335	995.526	501.676	2	1	Unambiguous
		LFNKKm2ITKm2	2	2.67622	525.082	1396.36	2	1	Unambiguous
Cp genome	2.72597	TYDLGKmVGRVNFNR	2	2.72597	827.052	127.592	2	1	Unambiguous	RpoB-1, RNA polymerase beta subunit 1
		NSFFTLLEKm3/acGIIEEFSKm3/acR	3	3.20546	747.921	-222.776	2	1	Ambiguous
		NSFFTLLEKm3/acGIIEEFSKmRm2	3	3.0964	747.921	-222.776	2	2	Ambiguous
Gene models are listed in ascending alphabetical order. Chloroplast (Cp) encoded proteins are listed afterwards. Km, methylated Lys; Km2, dimethylated Lys; Km3/ac, trimethylated or acetylated Lys; Rm, methylated Arg; Rm2, dimethylated Arg; Mo, oxidized Met; PS, protein score; z, charge; Xcorr, cross correlation factor according to Eng et al., 1994; m/z, mass-to-charge ratio in Daltons; ∆m in ppm,…
(Eng, J., McCormack A.L., and Yates J. R. (1994). An approach to correlate tandem mass spectral data of peptides with amino acid sequences in a protein database. J. Am. Soc. Mass Spectrom. 5, 976–989.)
